# Supplementary material for: Genomic prediction of optimal cross combinations to accelerate genetic improvement of soybean (Glycine max)
Source: Front Plant Sci. 2023 May 10;14:1171135. doi: 10.3389/fpls.2023.1171135 (PMC10206060; doi:10.3389/fpls.2023.1171135)
Supplement: Supplementary file 1 [file DataSheet_1.zip]

Archive with 80 entries (50 files):
- Supplemental Materials Code/.Rproj.user/
- Supplemental Materials Code/.Rproj.user/56488717/
- Supplemental Materials Code/.Rproj.user/56488717/bibliography-index/
- Supplemental Materials Code/.Rproj.user/56488717/ctx/
- Supplemental Materials Code/.Rproj.user/56488717/explorer-cache/
- Supplemental Materials Code/.Rproj.user/56488717/pcs/
- Supplemental Materials Code/.Rproj.user/56488717/pcs/files-pane.pper
- Supplemental Materials Code/.Rproj.user/56488717/pcs/source-pane.pper
- Supplemental Materials Code/.Rproj.user/56488717/pcs/windowlayoutstate.pper
- Supplemental Materials Code/.Rproj.user/56488717/pcs/workbench-pane.pper
- Supplemental Materials Code/.Rproj.user/56488717/presentation/
- Supplemental Materials Code/.Rproj.user/56488717/profiles-cache/
- Supplemental Materials Code/.Rproj.user/56488717/rmd-outputs
- Supplemental Materials Code/.Rproj.user/56488717/saved_source_markers
- Supplemental Materials Code/.Rproj.user/56488717/sources/
- Supplemental Materials Code/.Rproj.user/56488717/sources/per/
- Supplemental Materials Code/.Rproj.user/56488717/sources/per/t/
- Supplemental Materials Code/.Rproj.user/56488717/sources/per/t/0640A3C3
- Supplemental Materials Code/.Rproj.user/56488717/sources/per/t/0640A3C3-contents
- Supplemental Materials Code/.Rproj.user/56488717/sources/per/t/B9FE9C7C
- Supplemental Materials Code/.Rproj.user/56488717/sources/per/t/B9FE9C7C-contents
- Supplemental Materials Code/.Rproj.user/56488717/sources/per/u/
- Supplemental Materials Code/.Rproj.user/56488717/sources/per/u/F55669E5
- Supplemental Materials Code/.Rproj.user/56488717/sources/per/u/F55669E5-contents
- Supplemental Materials Code/.Rproj.user/56488717/sources/prop/
- Supplemental Materials Code/.Rproj.user/56488717/sources/prop/435CBDC1
- Supplemental Materials Code/.Rproj.user/56488717/sources/prop/48771B6C
- Supplemental Materials Code/.Rproj.user/56488717/sources/prop/4ED58E80
- Supplemental Materials Code/.Rproj.user/56488717/sources/prop/5349A6C4
- Supplemental Materials Code/.Rproj.user/56488717/sources/prop/645FC677
- Supplemental Materials Code/.Rproj.user/56488717/sources/prop/99F6F5FB
- Supplemental Materials Code/.Rproj.user/56488717/sources/prop/AA31D723
- Supplemental Materials Code/.Rproj.user/56488717/sources/prop/D0A8EE02
- Supplemental Materials Code/.Rproj.user/56488717/sources/prop/INDEX
- Supplemental Materials Code/.Rproj.user/56488717/tutorial/
- Supplemental Materials Code/.Rproj.user/56488717/viewer-cache/
- Supplemental Materials Code/.Rproj.user/BF5F9685/
- Supplemental Materials Code/.Rproj.user/BF5F9685/console06/
- Supplemental Materials Code/.Rproj.user/BF5F9685/console06/INDEX001
- Supplemental Materials Code/.Rproj.user/BF5F9685/ctx/
- Supplemental Materials Code/.Rproj.user/BF5F9685/explorer-cache/
- Supplemental Materials Code/.Rproj.user/BF5F9685/pcs/
- Supplemental Materials Code/.Rproj.user/BF5F9685/pcs/files-pane.pper
- Supplemental Materials Code/.Rproj.user/BF5F9685/pcs/source-pane.pper
- Supplemental Materials Code/.Rproj.user/BF5F9685/pcs/windowlayoutstate.pper
- Supplemental Materials Code/.Rproj.user/BF5F9685/pcs/workbench-pane.pper
- Supplemental Materials Code/.Rproj.user/BF5F9685/presentation/
- Supplemental Materials Code/.Rproj.user/BF5F9685/profiles-cache/
- Supplemental Materials Code/.Rproj.user/BF5F9685/rmd-outputs
- Supplemental Materials Code/.Rproj.user/BF5F9685/saved_source_markers
- Supplemental Materials Code/.Rproj.user/BF5F9685/sources/
- Supplemental Materials Code/.Rproj.user/BF5F9685/sources/per/
- Supplemental Materials Code/.Rproj.user/BF5F9685/sources/per/t/
- Supplemental Materials Code/.Rproj.user/BF5F9685/sources/per/t/2332997E
- Supplemental Materials Code/.Rproj.user/BF5F9685/sources/per/t/2332997E-contents
- Supplemental Materials Code/.Rproj.user/BF5F9685/sources/per/t/439D3B6B
- Supplemental Materials Code/.Rproj.user/BF5F9685/sources/per/t/439D3B6B-contents
- Supplemental Materials Code/.Rproj.user/BF5F9685/sources/per/u/
- Supplemental Materials Code/.Rproj.user/BF5F9685/sources/prop/
- Supplemental Materials Code/.Rproj.user/BF5F9685/sources/prop/2200BC85
- Supplemental Materials Code/.Rproj.user/BF5F9685/sources/prop/5B63BBC8
- Supplemental Materials Code/.Rproj.user/BF5F9685/sources/prop/INDEX
- Supplemental Materials Code/.Rproj.user/BF5F9685/viewer-cache/
- Supplemental Materials Code/.Rproj.user/shared/
- Supplemental Materials Code/.Rproj.user/shared/notebooks/
- Supplemental Materials Code/.Rproj.user/shared/notebooks/patch-chunk-names
- Supplemental Materials Code/.Rproj.user/shared/notebooks/paths
- Supplemental Materials Code/3k chip marker information.csv
- Supplemental Materials Code/6k chip marker information.csv
- Supplemental Materials Code/Code to replicate experiment.Rproj
- Supplemental Materials Code/Example_Crosses.csv
- Supplemental Materials Code/Example_Names.csv
- Supplemental Materials Code/fAnalysisPhenos.csv
- Supplemental Materials Code/Genotype data.csv
- Supplemental Materials Code/OCS scripts needed to recreate experiment.R
- Supplemental Materials Code/OCS_6k_genos_formatted.csv
- Supplemental Materials Code/OCS_execution.R
- Supplemental Materials Code/OCS_Phenos.csv
- Supplemental Materials Code/Phenos with pedigree data.csv
- Supplemental Materials Code/validationGenos.csv
