# Supplementary material for: Genomic prediction of optimal cross combinations to accelerate genetic improvement of soybean (Glycine max)
Source: Front Plant Sci. 2023 May 10;14:1171135. doi: 10.3389/fpls.2023.1171135 (PMC10206060; doi:10.3389/fpls.2023.1171135)
Supplement: Supplementary file 1 [file DataSheet_1.zip › Supplemental Materials Code/3k chip marker information.csv]

Locus_Name	Target_Type	Chromosome	Coordinate
BARC_1.01_Gm01_138835_A_G	SNP	1	138835
BARC_1.01_Gm01_281790_T_C	SNP	1	281790
BARC_1.01_Gm01_510342_G_A	SNP	1	510342
BARC_1.01_Gm01_822979_A_G	SNP	1	822979
BARC_1.01_Gm01_1013695_A_G	SNP	1	1013695
BARC_1.01_Gm01_1059407_T_C	SNP	1	1059407
BARC_1.01_Gm01_1279146_C_T	SNP	1	1279146
BARC_1.01_Gm01_1502816_G_A	SNP	1	1502816
BARC_1.01_Gm01_1887205_G_A	SNP	1	1887205
BARC_1.01_Gm01_2099803_A_G	SNP	1	2099803
BARC_1.01_Gm01_2267573_T_C	SNP	1	2267573
BARC_1.01_Gm01_2348223_A_C	SNP	1	2348223
BARC_1.01_Gm01_2585749_A_C	SNP	1	2585749
BARC_1.01_Gm01_2813785_C_T	SNP	1	2813785
BARC_1.01_Gm01_3121012_T_G	SNP	1	3121012
BARC_1.01_Gm01_3281127_A_G	SNP	1	3281127
BARC_1.01_Gm01_3458582_T_C	SNP	1	3458582
BARC_1.01_Gm01_3585713_C_A	SNP	1	3585713
BARC_1.01_Gm01_3638269_G_A	SNP	1	3638269
BARC_1.01_Gm01_3770764_A_C	SNP	1	3770764
BARC_1.01_Gm01_3832790_G_T	SNP	1	3832790
BARC_1.01_Gm01_4021131_A_G	SNP	1	4021131
BARC_1.01_Gm01_4120447_C_T	SNP	1	4120447
BARC_1.01_Gm01_4365237_T_C	SNP	1	4365237
BARC_1.01_Gm01_4642545_A_G	SNP	1	4642545
BARC_1.01_Gm01_4912239_G_A	SNP	1	4912239
BARC_1.01_Gm01_5044640_G_A	SNP	1	5044640
BARC_1.01_Gm01_5159361_A_G	SNP	1	5159361
BARC_1.01_Gm01_5238004_A_G	SNP	1	5238004
BARC_1.01_Gm01_5453015_T_G	SNP	1	5453015
BARC_1.01_Gm01_5936538_C_T	SNP	1	5936538
BARC_1.01_Gm01_7507993_A_G	SNP	1	7507993
BARC_1.01_Gm01_8484147_T_C	SNP	1	8484147
BARC_1.01_Gm01_8822487_T_C	SNP	1	8822487
BARC_1.01_Gm01_9014216_T_G	SNP	1	9014216
BARC_1.01_Gm01_9361366_T_C	SNP	1	9361366
BARC_1.01_Gm01_9967172_G_A	SNP	1	9967172
BARC_1.01_Gm01_11835461_T_C	SNP	1	11835461
BARC_1.01_Gm01_14097047_T_C	SNP	1	14097047
BARC_1.01_Gm01_14910545_C_A	SNP	1	14910545
BARC_1.01_Gm01_15851740_A_C	SNP	1	15851740
BARC_1.01_Gm01_16388569_G_A	SNP	1	16388569
BARC_1.01_Gm01_17053851_C_T	SNP	1	17053851
BARC_1.01_Gm01_23586582_C_A	SNP	1	23586582
BARC_1.01_Gm01_28759367_G_A	SNP	1	28759367
BARC_1.01_Gm01_29169958_A_G	SNP	1	29169958
BARC_1.01_Gm01_30080907_T_C	SNP	1	30080907
BARC_1.01_Gm01_31506268_T_C	SNP	1	31506268
BARC_1.01_Gm01_32899706_A_G	SNP	1	32899706
BARC_1.01_Gm01_33891376_A_G	SNP	1	33891376
BARC_1.01_Gm01_35048367_A_G	SNP	1	35048367
BARC_1.01_Gm01_35448254_C_T	SNP	1	35448254
BARC_1.01_Gm01_35840821_A_G	SNP	1	35840821
BARC_1.01_Gm01_36393636_C_T	SNP	1	36393636
BARC_1.01_Gm01_36994849_A_G	SNP	1	36994849
BARC_1.01_Gm01_37767294_A_G	SNP	1	37767294
BARC_1.01_Gm01_38661096_A_G	SNP	1	38661096
BARC_1.01_Gm01_39561856_T_C	SNP	1	39561856
BARC_1.01_Gm01_39969821_T_C	SNP	1	39969821
BARC_1.01_Gm01_40429688_T_C	SNP	1	40429688
BARC_1.01_Gm01_40455897_T_C	SNP	1	40455897
BARC_1.01_Gm01_41604325_A_G	SNP	1	41604325
BARC_1.01_Gm01_42468038_A_C	SNP	1	42468038
BARC_1.01_Gm01_42848317_T_G	SNP	1	42848317
BARC_1.01_Gm01_43413943_T_C	SNP	1	43413943
BARC_1.01_Gm01_44304195_T_C	SNP	1	44304195
BARC_1.01_Gm01_44790492_G_A	SNP	1	44790492
BARC_1.01_Gm01_45975397_C_T	SNP	1	45975397
BARC_1.01_Gm01_46534870_A_G	SNP	1	46534870
BARC_1.01_Gm01_46545441_G_A	SNP	1	46545441
BARC_1.01_Gm01_46672210_C_A	SNP	1	46672210
BARC_1.01_Gm01_46765711_G_A	SNP	1	46765711
BARC_1.01_Gm01_46833359_C_T	SNP	1	46833359
BARC_1.01_Gm01_47023597_C_A	SNP	1	47023597
BARC_1.01_Gm01_47130768_A_G	SNP	1	47130768
BARC_1.01_Gm01_47296536_T_C	SNP	1	47296536
BARC_1.01_Gm01_47342247_A_G	SNP	1	47342247
BARC_1.01_Gm01_47505074_T_C	SNP	1	47505074
BARC_1.01_Gm01_47734651_C_A	SNP	1	47734651
BARC_1.01_Gm01_47942462_A_C	SNP	1	47942462
BARC_1.01_Gm01_48057519_A_G	SNP	1	48057519
BARC_1.01_Gm01_48181097_C_T	SNP	1	48181097
BARC_1.01_Gm01_48222840_C_T	SNP	1	48222840
BARC_1.01_Gm01_48306028_T_C	SNP	1	48306028
BARC_1.01_Gm01_48418410_G_T	SNP	1	48418410
BARC_1.01_Gm01_48860794_C_T	SNP	1	48860794
BARC_1.01_Gm01_49121708_G_T	SNP	1	49121708
BARC_1.01_Gm01_49281276_T_G	SNP	1	49281276
BARC_1.01_Gm01_49412063_T_G	SNP	1	49412063
BARC_1.01_Gm01_49687691_C_T	SNP	1	49687691
BARC_1.01_Gm01_50035662_A_C	SNP	1	50035662
BARC_1.01_Gm01_50202416_C_T	SNP	1	50202416
BARC_1.01_Gm01_50262496_T_C	SNP	1	50262496
BARC_1.01_Gm01_50644671_A_C	SNP	1	50644671
BARC_1.01_Gm01_50889550_T_C	SNP	1	50889550
BARC_1.01_Gm01_51376821_C_A	SNP	1	51376821
BARC_1.01_Gm01_51460913_C_A	SNP	1	51460913
BARC_1.01_Gm01_51612381_A_G	SNP	1	51612381
BARC_1.01_Gm01_51636488_G_A	SNP	1	51636488
BARC_1.01_Gm01_51831718_G_A	SNP	1	51831718
BARC_1.01_Gm01_51890126_A_G	SNP	1	51890126
BARC_1.01_Gm01_52102056_T_C	SNP	1	52102056
BARC_1.01_Gm01_52253980_C_T	SNP	1	52253980
BARC_1.01_Gm01_52551516_A_G	SNP	1	52551516
BARC_1.01_Gm01_52642507_T_G	SNP	1	52642507
BARC_1.01_Gm01_52887948_A_G	SNP	1	52887948
BARC_1.01_Gm01_53242363_T_G	SNP	1	53242363
BARC_1.01_Gm01_53278791_G_T	SNP	1	53278791
BARC_1.01_Gm01_53570723_G_A	SNP	1	53570723
BARC_1.01_Gm01_53772846_G_T	SNP	1	53772846
BARC_1.01_Gm01_53900971_G_A	SNP	1	53900971
BARC_1.01_Gm01_54025362_C_T	SNP	1	54025362
BARC_1.01_Gm01_54220674_T_C	SNP	1	54220674
BARC_1.01_Gm01_54250250_T_C	SNP	1	54250250
BARC_1.01_Gm01_54285824_G_A	SNP	1	54285824
BARC_1.01_Gm01_54521885_T_C	SNP	1	54521885
BARC_1.01_Gm01_54622722_C_A	SNP	1	54622722
BARC_1.01_Gm01_54807842_C_A	SNP	1	54807842
BARC_1.01_Gm01_54932021_T_G	SNP	1	54932021
BARC_1.01_Gm01_54962372_G_A	SNP	1	54962372
BARC_1.01_Gm01_55124547_G_A	SNP	1	55124547
BARC_1.01_Gm01_55380880_T_C	SNP	1	55380880
BARC_1.01_Gm01_55666300_G_A	SNP	1	55666300
BARC_1.01_Gm01_55789200_A_C	SNP	1	55789200
BARC_1.01_Gm02_51238_A_G	SNP	2	51238
BARC_1.01_Gm02_207506_A_G	SNP	2	207506
BARC_1.01_Gm02_269063_A_C	SNP	2	269063
BARC_1.01_Gm02_447495_G_A	SNP	2	447495
BARC_1.01_Gm02_504059_C_A	SNP	2	504059
BARC_1.01_Gm02_693740_A_G	SNP	2	693740
BARC_1.01_Gm02_971923_C_A	SNP	2	971923
BARC_1.01_Gm02_1033642_T_C	SNP	2	1033642
BARC_1.01_Gm02_1272204_C_T	SNP	2	1272204
BARC_1.01_Gm02_1461422_G_A	SNP	2	1461422
BARC_1.01_Gm02_1878469_A_G	SNP	2	1878469
BARC_1.01_Gm02_2061467_T_C	SNP	2	2061467
BARC_1.01_Gm02_2246479_A_G	SNP	2	2246479
BARC_1.01_Gm02_2467152_C_T	SNP	2	2467152
BARC_1.01_Gm02_2885598_C_A	SNP	2	2885598
BARC_1.01_Gm02_2920341_C_T	SNP	2	2920341
BARC_1.01_Gm02_3091665_T_G	SNP	2	3091665
BARC_1.01_Gm02_3364524_C_T	SNP	2	3364524
BARC_1.01_Gm02_3429963_G_A	SNP	2	3429963
BARC_1.01_Gm02_3594255_T_G	SNP	2	3594255
BARC_1.01_Gm02_3835570_T_C	SNP	2	3835570
BARC_1.01_Gm02_3860736_G_A	SNP	2	3860736
BARC_1.01_Gm02_4206514_A_G	SNP	2	4206514
BARC_1.01_Gm02_4283009_G_A	SNP	2	4283009
BARC_1.01_Gm02_4430768_C_T	SNP	2	4430768
BARC_1.01_Gm02_4618881_T_C	SNP	2	4618881
BARC_1.01_Gm02_4909353_C_T	SNP	2	4909353
BARC_1.01_Gm02_5155733_T_G	SNP	2	5155733
BARC_1.01_Gm02_5343214_T_C	SNP	2	5343214
BARC_1.01_Gm02_5380722_C_T	SNP	2	5380722
BARC_1.01_Gm02_5640246_C_A	SNP	2	5640246
BARC_1.01_Gm02_5853742_A_C	SNP	2	5853742
BARC_1.01_Gm02_6225129_T_G	SNP	2	6225129
BARC_1.01_Gm02_6418567_A_G	SNP	2	6418567
BARC_1.01_Gm02_6734421_T_C	SNP	2	6734421
BARC_1.01_Gm02_6821311_A_C	SNP	2	6821311
BARC_1.01_Gm02_6971683_T_C	SNP	2	6971683
BARC_1.01_Gm02_7267240_T_G	SNP	2	7267240
BARC_1.01_Gm02_7435044_T_C	SNP	2	7435044
BARC_1.01_Gm02_7790424_A_G	SNP	2	7790424
BARC_1.01_Gm02_7987834_A_G	SNP	2	7987834
BARC_1.01_Gm02_8081081_T_C	SNP	2	8081081
BARC_1.01_Gm02_8132109_G_A	SNP	2	8132109
BARC_1.01_Gm02_8273157_G_A	SNP	2	8273157
BARC_1.01_Gm02_8341731_C_T	SNP	2	8341731
BARC_1.01_Gm02_8521511_C_A	SNP	2	8521511
BARC_1.01_Gm02_8730196_G_A	SNP	2	8730196
BARC_1.01_Gm02_8807595_T_C	SNP	2	8807595
BARC_1.01_Gm02_9025221_T_C	SNP	2	9025221
BARC_1.01_Gm02_9039246_T_C	SNP	2	9039246
BARC_1.01_Gm02_9177001_G_A	SNP	2	9177001
BARC_1.01_Gm02_9289865_C_T	SNP	2	9289865
BARC_1.01_Gm02_9446659_T_C	SNP	2	9446659
BARC_1.01_Gm02_9795247_C_T	SNP	2	9795247
BARC_1.01_Gm02_9990067_T_C	SNP	2	9990067
BARC_1.01_Gm02_10200610_C_T	SNP	2	10200610
BARC_1.01_Gm02_10241719_A_G	SNP	2	10241719
BARC_1.01_Gm02_10536842_A_G	SNP	2	10536842
BARC_1.01_Gm02_10709966_C_T	SNP	2	10709966
BARC_1.01_Gm02_10810984_G_A	SNP	2	10810984
BARC_1.01_Gm02_10954777_T_C	SNP	2	10954777
BARC_1.01_Gm02_11180500_A_C	SNP	2	11180500
BARC_1.01_Gm02_11540598_C_T	SNP	2	11540598
BARC_1.01_Gm02_11638087_T_C	SNP	2	11638087
BARC_1.01_Gm02_11870846_C_T	SNP	2	11870846
BARC_1.01_Gm02_12168684_T_G	SNP	2	12168684
BARC_1.01_Gm02_12303360_T_G	SNP	2	12303360
BARC_1.01_Gm02_12682738_A_G	SNP	2	12682738
BARC_1.01_Gm02_13117615_T_C	SNP	2	13117615
BARC_1.01_Gm02_13476678_G_A	SNP	2	13476678
BARC_1.01_Gm02_13552155_A_G	SNP	2	13552155
BARC_1.01_Gm02_13737468_A_C	SNP	2	13737468
BARC_1.01_Gm02_14022512_C_T	SNP	2	14022512
BARC_1.01_Gm02_14266842_G_A	SNP	2	14266842
BARC_1.01_Gm02_14357211_T_C	SNP	2	14357211
BARC_1.01_Gm02_14561578_A_G	SNP	2	14561578
BARC_1.01_Gm02_14817982_A_C	SNP	2	14817982
BARC_1.01_Gm02_15067760_G_A	SNP	2	15067760
BARC_1.01_Gm02_15290331_G_A	SNP	2	15290331
BARC_1.01_Gm02_15426845_A_C	SNP	2	15426845
BARC_1.01_Gm02_16287798_T_C	SNP	2	16287798
BARC_1.01_Gm02_16980821_T_C	SNP	2	16980821
BARC_1.01_Gm02_18273334_A_G	SNP	2	18273334
BARC_1.01_Gm02_19218365_T_C	SNP	2	19218365
BARC_1.01_Gm02_20197918_A_C	SNP	2	20197918
BARC_1.01_Gm02_21065065_T_C	SNP	2	21065065
BARC_1.01_Gm02_22829006_T_C	SNP	2	22829006
BARC_1.01_Gm02_25466460_A_G	SNP	2	25466460
BARC_1.01_Gm02_26699210_A_G	SNP	2	26699210
BARC_1.01_Gm02_27824060_T_G	SNP	2	27824060
BARC_1.01_Gm02_28331531_C_A	SNP	2	28331531
BARC_1.01_Gm02_29528097_T_C	SNP	2	29528097
BARC_1.01_Gm02_30996860_A_G	SNP	2	30996860
BARC_1.01_Gm02_32346915_G_A	SNP	2	32346915
BARC_1.01_Gm02_32880763_C_T	SNP	2	32880763
BARC_1.01_Gm02_33608259_T_C	SNP	2	33608259
BARC_1.01_Gm02_34381583_T_C	SNP	2	34381583
BARC_1.01_Gm02_34765594_A_G	SNP	2	34765594
BARC_1.01_Gm02_36300454_T_C	SNP	2	36300454
BARC_1.01_Gm02_37441958_T_C	SNP	2	37441958
BARC_1.01_Gm02_38261529_G_A	SNP	2	38261529
BARC_1.01_Gm02_39299266_A_G	SNP	2	39299266
BARC_1.01_Gm02_39548191_C_A	SNP	2	39548191
BARC_1.01_Gm02_39931059_T_C	SNP	2	39931059
BARC_1.01_Gm02_40019470_G_A	SNP	2	40019470
BARC_1.01_Gm02_40709810_G_A	SNP	2	40709810
BARC_1.01_Gm02_40730869_T_C	SNP	2	40730869
BARC_1.01_Gm02_41021889_G_T	SNP	2	41021889
BARC_1.01_Gm02_41400852_G_A	SNP	2	41400852
BARC_1.01_Gm02_41505846_A_G	SNP	2	41505846
BARC_1.01_Gm02_41583970_C_A	SNP	2	41583970
BARC_1.01_Gm02_41931129_T_G	SNP	2	41931129
BARC_1.01_Gm02_42355637_A_G	SNP	2	42355637
BARC_1.01_Gm02_42404873_T_C	SNP	2	42404873
BARC_1.01_Gm02_42650889_T_C	SNP	2	42650889
BARC_1.01_Gm02_42737643_C_T	SNP	2	42737643
BARC_1.01_Gm02_42788887_A_G	SNP	2	42788887
BARC_1.01_Gm02_42928916_T_C	SNP	2	42928916
BARC_1.01_Gm02_43117347_T_C	SNP	2	43117347
BARC_1.01_Gm02_43139891_G_A	SNP	2	43139891
BARC_1.01_Gm02_43641969_C_A	SNP	2	43641969
BARC_1.01_Gm02_43725963_A_G	SNP	2	43725963
BARC_1.01_Gm02_43952429_A_G	SNP	2	43952429
BARC_1.01_Gm02_44033150_T_C	SNP	2	44033150
BARC_1.01_Gm02_44156636_G_T	SNP	2	44156636
BARC_1.01_Gm02_44256235_A_G	SNP	2	44256235
BARC_1.01_Gm02_44354376_T_C	SNP	2	44354376
BARC_1.01_Gm02_44499903_C_T	SNP	2	44499903
BARC_1.01_Gm02_44500280_C_T	SNP	2	44500280
BARC_1.01_Gm02_44510528_T_C	SNP	2	44510528
BARC_1.01_Gm02_44863895_G_T	SNP	2	44863895
BARC_1.01_Gm02_45051600_A_G	SNP	2	45051600
BARC_1.01_Gm02_45088385_T_C	SNP	2	45088385
BARC_1.01_Gm02_45183828_C_T	SNP	2	45183828
BARC_1.01_Gm02_45366539_A_G	SNP	2	45366539
BARC_1.01_Gm02_45445720_T_C	SNP	2	45445720
BARC_1.01_Gm02_45602331_C_T	SNP	2	45602331
BARC_1.01_Gm02_45940601_T_C	SNP	2	45940601
BARC_1.01_Gm02_46060359_C_A	SNP	2	46060359
BARC_1.01_Gm02_46288368_G_A	SNP	2	46288368
BARC_1.01_Gm02_46504621_T_C	SNP	2	46504621
BARC_1.01_Gm02_46555984_C_T	SNP	2	46555984
BARC_1.01_Gm02_46778366_G_A	SNP	2	46778366
BARC_1.01_Gm02_47051470_C_T	SNP	2	47051470
BARC_1.01_Gm02_47125519_G_A	SNP	2	47125519
BARC_1.01_Gm02_47394316_A_G	SNP	2	47394316
BARC_1.01_Gm02_47528737_C_T	SNP	2	47528737
BARC_1.01_Gm02_47790307_C_T	SNP	2	47790307
BARC_1.01_Gm02_47991459_G_A	SNP	2	47991459
BARC_1.01_Gm02_48185680_G_A	SNP	2	48185680
BARC_1.01_Gm02_48382122_G_A	SNP	2	48382122
BARC_1.01_Gm02_48458549_T_C	SNP	2	48458549
BARC_1.01_Gm02_48594877_C_T	SNP	2	48594877
BARC_1.01_Gm02_48702118_T_G	SNP	2	48702118
BARC_1.01_Gm02_48874048_G_A	SNP	2	48874048
BARC_1.01_Gm02_49069634_C_T	SNP	2	49069634
BARC_1.01_Gm02_49388210_T_G	SNP	2	49388210
BARC_1.01_Gm02_49679631_A_G	SNP	2	49679631
BARC_1.01_Gm02_49986718_G_A	SNP	2	49986718
BARC_1.01_Gm02_50175034_G_A	SNP	2	50175034
BARC_1.01_Gm02_50304676_T_C	SNP	2	50304676
BARC_1.01_Gm02_50358347_C_T	SNP	2	50358347
BARC_1.01_Gm02_50383419_C_T	SNP	2	50383419
BARC_1.01_Gm02_50546149_C_T	SNP	2	50546149
BARC_1.01_Gm02_50706913_G_A	SNP	2	50706913
BARC_1.01_Gm02_50710552_G_A	SNP	2	50710552
BARC_1.01_Gm02_50936574_G_T	SNP	2	50936574
BARC_1.01_Gm02_51025014_A_C	SNP	2	51025014
BARC_1.01_Gm02_51154756_C_T	SNP	2	51154756
BARC_1.01_Gm02_51272051_C_A	SNP	2	51272051
BARC_1.01_Gm02_51411364_G_A	SNP	2	51411364
BARC_1.01_Gm02_51429037_T_C	SNP	2	51429037
BARC_1.01_Gm03_18316_G_A	SNP	3	18316
BARC_1.01_Gm03_168228_A_G	SNP	3	168228
BARC_1.01_Gm03_206707_G_A	SNP	3	206707
BARC_1.01_Gm03_241447_C_A	SNP	3	241447
BARC_1.01_Gm03_426154_C_A	SNP	3	426154
BARC_1.01_Gm03_829023_G_T	SNP	3	829023
BARC_1.01_Gm03_1077329_C_T	SNP	3	1077329
BARC_1.01_Gm03_1209205_G_T	SNP	3	1209205
BARC_1.01_Gm03_1583754_T_C	SNP	3	1583754
BARC_1.01_Gm03_1853758_T_C	SNP	3	1853758
BARC_1.01_Gm03_2215518_A_G	SNP	3	2215518
BARC_1.01_Gm03_2224975_G_A	SNP	3	2224975
BARC_1.01_Gm03_2485916_T_C	SNP	3	2485916
BARC_1.01_Gm03_2818076_T_C	SNP	3	2818076
BARC_1.01_Gm03_2892089_C_T	SNP	3	2892089
BARC_1.01_Gm03_3087237_A_G	SNP	3	3087237
BARC_1.01_Gm03_3334303_C_A	SNP	3	3334303
BARC_1.01_Gm03_3365988_T_G	SNP	3	3365988
BARC_1.01_Gm03_3381906_A_G	SNP	3	3381906
BARC_1.01_Gm03_3391237_A_G	SNP	3	3391237
BARC_1.01_Gm03_3618454_G_T	SNP	3	3618454
BARC_1.01_Gm03_3828735_G_A	SNP	3	3828735
BARC_1.01_Gm03_3907697_A_G	SNP	3	3907697
BARC_1.01_Gm03_4468196_C_T	SNP	3	4468196
BARC_1.01_Gm03_4487138_A_C	SNP	3	4487138
BARC_1.01_Gm03_4901669_A_G	SNP	3	4901669
BARC_1.01_Gm03_4958610_G_A	SNP	3	4958610
BARC_1.01_Gm03_5165511_A_C	SNP	3	5165511
BARC_1.01_Gm03_5341695_A_G	SNP	3	5341695
BARC_1.01_Gm03_5502496_T_C	SNP	3	5502496
BARC_1.01_Gm03_5733321_A_G	SNP	3	5733321
BARC_1.01_Gm03_6035510_A_C	SNP	3	6035510
BARC_1.01_Gm03_7856828_A_G	SNP	3	7856828
BARC_1.01_Gm03_9104329_A_G	SNP	3	9104329
BARC_1.01_Gm03_9789580_G_T	SNP	3	9789580
BARC_1.01_Gm03_10408873_C_T	SNP	3	10408873
BARC_1.01_Gm03_10982565_T_C	SNP	3	10982565
BARC_1.01_Gm03_11396505_C_T	SNP	3	11396505
BARC_1.01_Gm03_12163115_T_G	SNP	3	12163115
BARC_1.01_Gm03_13642775_C_T	SNP	3	13642775
BARC_1.01_Gm03_14228358_T_C	SNP	3	14228358
BARC_1.01_Gm03_15615896_C_T	SNP	3	15615896
BARC_1.01_Gm03_16281390_A_G	SNP	3	16281390
BARC_1.01_Gm03_16612828_A_G	SNP	3	16612828
BARC_1.01_Gm03_18254831_C_T	SNP	3	18254831
BARC_1.01_Gm03_19787231_C_T	SNP	3	19787231
BARC_1.01_Gm03_21347065_C_T	SNP	3	21347065
BARC_1.01_Gm03_22189671_C_T	SNP	3	22189671
BARC_1.01_Gm03_22371830_G_A	SNP	3	22371830
BARC_1.01_Gm03_24781258_C_T	SNP	3	24781258
BARC_1.01_Gm03_25818759_T_C	SNP	3	25818759
BARC_1.01_Gm03_29628783_T_C	SNP	3	29628783
BARC_1.01_Gm03_29952496_T_C	SNP	3	29952496
BARC_1.01_Gm03_30647053_T_C	SNP	3	30647053
BARC_1.01_Gm03_30955790_A_G	SNP	3	30955790
BARC_1.01_Gm03_32251318_T_C	SNP	3	32251318
BARC_1.01_Gm03_32720668_C_T	SNP	3	32720668
BARC_1.01_Gm03_34812071_A_G	SNP	3	34812071
BARC_1.01_Gm03_35122599_C_T	SNP	3	35122599
BARC_1.01_Gm03_35201990_G_A	SNP	3	35201990
BARC_1.01_Gm03_35330372_G_T	SNP	3	35330372
BARC_1.01_Gm03_35516341_C_T	SNP	3	35516341
BARC_1.01_Gm03_35712315_A_G	SNP	3	35712315
BARC_1.01_Gm03_35913889_T_C	SNP	3	35913889
BARC_1.01_Gm03_36058927_T_C	SNP	3	36058927
BARC_1.01_Gm03_36111069_A_G	SNP	3	36111069
BARC_1.01_Gm03_36178327_G_A	SNP	3	36178327
BARC_1.01_Gm03_36386316_G_A	SNP	3	36386316
BARC_1.01_Gm03_36396038_A_C	SNP	3	36396038
BARC_1.01_Gm03_36569286_A_G	SNP	3	36569286
BARC_1.01_Gm03_36714581_T_C	SNP	3	36714581
BARC_1.01_Gm03_36816006_A_G	SNP	3	36816006
BARC_1.01_Gm03_36969159_A_G	SNP	3	36969159
BARC_1.01_Gm03_37024877_C_T	SNP	3	37024877
BARC_1.01_Gm03_37146641_T_C	SNP	3	37146641
BARC_1.01_Gm03_37286104_T_C	SNP	3	37286104
BARC_1.01_Gm03_37366357_C_A	SNP	3	37366357
BARC_1.01_Gm03_37534583_G_A	SNP	3	37534583
BARC_1.01_Gm03_37819433_T_C	SNP	3	37819433
BARC_1.01_Gm03_38069022_A_G	SNP	3	38069022
BARC_1.01_Gm03_38173815_A_C	SNP	3	38173815
BARC_1.01_Gm03_38415618_T_G	SNP	3	38415618
BARC_1.01_Gm03_38862467_A_G	SNP	3	38862467
BARC_1.01_Gm03_39351009_C_T	SNP	3	39351009
BARC_1.01_Gm03_39574966_T_C	SNP	3	39574966
BARC_1.01_Gm03_39796778_T_G	SNP	3	39796778
BARC_1.01_Gm03_39915523_C_T	SNP	3	39915523
BARC_1.01_Gm03_39998708_A_G	SNP	3	39998708
BARC_1.01_Gm03_40052612_T_C	SNP	3	40052612
BARC_1.01_Gm03_40197155_A_C	SNP	3	40197155
BARC_1.01_Gm03_40417269_A_G	SNP	3	40417269
BARC_1.01_Gm03_40452899_C_A	SNP	3	40452899
BARC_1.01_Gm03_40600088_A_G	SNP	3	40600088
BARC_1.01_Gm03_40623046_G_C	SNP	3	40623046
BARC_1.01_Gm03_40623104_A_T	SNP	3	40623104
BARC_1.01_Gm03_40634472_G_T	SNP	3	40634472
BARC_1.01_Gm03_40727780_A_G	SNP	3	40727780
BARC_1.01_Gm03_40768058_C_A	SNP	3	40768058
BARC_1.01_Gm03_40910014_T_G	SNP	3	40910014
BARC_1.01_Gm03_41135466_C_T	SNP	3	41135466
BARC_1.01_Gm03_41228284_A_G	SNP	3	41228284
BARC_1.01_Gm03_41305199_G_A	SNP	3	41305199
BARC_1.01_Gm03_41443410_G_A	SNP	3	41443410
BARC_1.01_Gm03_41605831_A_C	SNP	3	41605831
BARC_1.01_Gm03_41739860_T_G	SNP	3	41739860
BARC_1.01_Gm03_41984976_T_C	SNP	3	41984976
BARC_1.01_Gm03_42148379_T_G	SNP	3	42148379
BARC_1.01_Gm03_42308865_C_T	SNP	3	42308865
BARC_1.01_Gm03_42595334_T_C	SNP	3	42595334
BARC_1.01_Gm03_42755025_A_C	SNP	3	42755025
BARC_1.01_Gm03_42941304_C_T	SNP	3	42941304
BARC_1.01_Gm03_43355787_C_T	SNP	3	43355787
BARC_1.01_Gm03_43504459_G_A	SNP	3	43504459
BARC_1.01_Gm03_43525455_A_G	SNP	3	43525455
BARC_1.01_Gm03_43599557_T_C	SNP	3	43599557
BARC_1.01_Gm03_43819565_C_A	SNP	3	43819565
BARC_1.01_Gm03_44171693_A_C	SNP	3	44171693
BARC_1.01_Gm03_44381016_G_T	SNP	3	44381016
BARC_1.01_Gm03_44475419_C_A	SNP	3	44475419
BARC_1.01_Gm03_44583239_A_C	SNP	3	44583239
BARC_1.01_Gm03_44834109_G_A	SNP	3	44834109
BARC_1.01_Gm03_44920668_A_G	SNP	3	44920668
BARC_1.01_Gm03_44992819_A_G	SNP	3	44992819
BARC_1.01_Gm03_45031929_T_C	SNP	3	45031929
BARC_1.01_Gm03_45217524_G_T	SNP	3	45217524
BARC_1.01_Gm03_45416367_C_T	SNP	3	45416367
BARC_1.01_Gm03_45488992_G_A	SNP	3	45488992
BARC_1.01_Gm03_45810070_A_G	SNP	3	45810070
BARC_1.01_Gm03_46096566_A_G	SNP	3	46096566
BARC_1.01_Gm03_46214163_C_T	SNP	3	46214163
BARC_1.01_Gm03_46337339_T_C	SNP	3	46337339
BARC_1.01_Gm03_46508111_A_C	SNP	3	46508111
BARC_1.01_Gm03_46592189_A_G	SNP	3	46592189
BARC_1.01_Gm03_46889507_T_C	SNP	3	46889507
BARC_1.01_Gm03_46998040_A_G	SNP	3	46998040
BARC_1.01_Gm03_47039930_T_C	SNP	3	47039930
BARC_1.01_Gm03_47161489_A_G	SNP	3	47161489
BARC_1.01_Gm03_47302635_C_T	SNP	3	47302635
BARC_1.01_Gm03_47320906_C_T	SNP	3	47320906
BARC_1.01_Gm03_47500240_G_A	SNP	3	47500240
BARC_1.01_Gm03_47713742_T_C	SNP	3	47713742
BARC_1.01_Gm04_10805_T_C	SNP	4	10805
BARC_1.01_Gm04_282832_A_G	SNP	4	282832
BARC_1.01_Gm04_456406_A_G	SNP	4	456406
BARC_1.01_Gm04_516796_A_G	SNP	4	516796
BARC_1.01_Gm04_622489_A_G	SNP	4	622489
BARC_1.01_Gm04_972585_C_A	SNP	4	972585
BARC_1.01_Gm04_1126451_A_G	SNP	4	1126451
BARC_1.01_Gm04_1499424_T_G	SNP	4	1499424
BARC_1.01_Gm04_1726991_G_T	SNP	4	1726991
BARC_1.01_Gm04_1895163_T_C	SNP	4	1895163
BARC_1.01_Gm04_1930897_T_C	SNP	4	1930897
BARC_1.01_Gm04_2045637_T_C	SNP	4	2045637
BARC_1.01_Gm04_2129696_T_C	SNP	4	2129696
BARC_1.01_Gm04_2237308_T_C	SNP	4	2237308
BARC_1.01_Gm04_2365466_G_T	SNP	4	2365466
BARC_1.01_Gm04_2574201_T_G	SNP	4	2574201
BARC_1.01_Gm04_2632511_T_G	SNP	4	2632511
BARC_1.01_Gm04_2794768_T_C	SNP	4	2794768
BARC_1.01_Gm04_2923894_G_A	SNP	4	2923894
BARC_1.01_Gm04_3291915_C_T	SNP	4	3291915
BARC_1.01_Gm04_3368832_T_C	SNP	4	3368832
BARC_1.01_Gm04_3401641_G_A	SNP	4	3401641
BARC_1.01_Gm04_3534961_A_G	SNP	4	3534961
BARC_1.01_Gm04_3793488_C_T	SNP	4	3793488
BARC_1.01_Gm04_3845754_A_G	SNP	4	3845754
BARC_1.01_Gm04_3996191_C_T	SNP	4	3996191
BARC_1.01_Gm04_4054945_A_C	SNP	4	4054945
BARC_1.01_Gm04_4217329_G_T	SNP	4	4217329
BARC_1.01_Gm04_4372365_G_T	SNP	4	4372365
BARC_1.01_Gm04_4722052_T_C	SNP	4	4722052
BARC_1.01_Gm04_4841626_A_G	SNP	4	4841626
BARC_1.01_Gm04_5034406_T_C	SNP	4	5034406
BARC_1.01_Gm04_5279327_C_T	SNP	4	5279327
BARC_1.01_Gm04_5488680_G_A	SNP	4	5488680
BARC_1.01_Gm04_5750694_G_A	SNP	4	5750694
BARC_1.01_Gm04_6013342_A_C	SNP	4	6013342
BARC_1.01_Gm04_6341132_T_C	SNP	4	6341132
BARC_1.01_Gm04_6643461_A_G	SNP	4	6643461
BARC_1.01_Gm04_6949955_C_A	SNP	4	6949955
BARC_1.01_Gm04_7115824_A_G	SNP	4	7115824
BARC_1.01_Gm04_7278749_G_T	SNP	4	7278749
BARC_1.01_Gm04_7436164_T_C	SNP	4	7436164
BARC_1.01_Gm04_7533370_A_G	SNP	4	7533370
BARC_1.01_Gm04_7672403_A_G	SNP	4	7672403
BARC_1.01_Gm04_7795928_A_G	SNP	4	7795928
BARC_1.01_Gm04_8004029_C_A	SNP	4	8004029
BARC_1.01_Gm04_8317828_G_A	SNP	4	8317828
BARC_1.01_Gm04_8375095_T_C	SNP	4	8375095
BARC_1.01_Gm04_8493767_T_C	SNP	4	8493767
BARC_1.01_Gm04_8701289_A_G	SNP	4	8701289
BARC_1.01_Gm04_8760004_T_G	SNP	4	8760004
BARC_1.01_Gm04_8937855_A_G	SNP	4	8937855
BARC_1.01_Gm04_9174100_G_A	SNP	4	9174100
BARC_1.01_Gm04_9334751_T_C	SNP	4	9334751
BARC_1.01_Gm04_9442969_T_C	SNP	4	9442969
BARC_1.01_Gm04_9464579_T_C	SNP	4	9464579
BARC_1.01_Gm04_9713316_G_A	SNP	4	9713316
BARC_1.01_Gm04_9789418_C_T	SNP	4	9789418
BARC_1.01_Gm04_10117285_G_A	SNP	4	10117285
BARC_1.01_Gm04_10868076_G_A	SNP	4	10868076
BARC_1.01_Gm04_11138059_A_G	SNP	4	11138059
BARC_1.01_Gm04_11936288_G_T	SNP	4	11936288
BARC_1.01_Gm04_12216645_G_A	SNP	4	12216645
BARC_1.01_Gm04_12410533_A_G	SNP	4	12410533
BARC_1.01_Gm04_13022455_C_T	SNP	4	13022455
BARC_1.01_Gm04_13509340_T_C	SNP	4	13509340
BARC_1.01_Gm04_14549891_C_T	SNP	4	14549891
BARC_1.01_Gm04_16244996_G_A	SNP	4	16244996
BARC_1.01_Gm04_16476066_C_T	SNP	4	16476066
BARC_1.01_Gm04_16999532_T_C	SNP	4	16999532
BARC_1.01_Gm04_18000454_A_C	SNP	4	18000454
BARC_1.01_Gm04_18924971_G_T	SNP	4	18924971
BARC_1.01_Gm04_19107515_A_G	SNP	4	19107515
BARC_1.01_Gm04_20729591_G_A	SNP	4	20729591
BARC_1.01_Gm04_20921247_T_C	SNP	4	20921247
BARC_1.01_Gm04_22217995_T_C	SNP	4	22217995
BARC_1.01_Gm04_23251720_T_C	SNP	4	23251720
BARC_1.01_Gm04_24276060_G_T	SNP	4	24276060
BARC_1.01_Gm04_25230364_T_C	SNP	4	25230364
BARC_1.01_Gm04_27207244_A_G	SNP	4	27207244
BARC_1.01_Gm04_28018833_G_A	SNP	4	28018833
BARC_1.01_Gm04_28121297_A_G	SNP	4	28121297
BARC_1.01_Gm04_28294378_A_G	SNP	4	28294378
BARC_1.01_Gm04_30457043_A_G	SNP	4	30457043
BARC_1.01_Gm04_30926129_G_A	SNP	4	30926129
BARC_1.01_Gm04_31436577_C_A	SNP	4	31436577
BARC_1.01_Gm04_32800373_C_T	SNP	4	32800373
BARC_1.01_Gm04_34208454_C_T	SNP	4	34208454
BARC_1.01_Gm04_35114568_A_C	SNP	4	35114568
BARC_1.01_Gm04_36357346_T_C	SNP	4	36357346
BARC_1.01_Gm04_37474521_G_T	SNP	4	37474521
BARC_1.01_Gm04_38135736_T_G	SNP	4	38135736
BARC_1.01_Gm04_38306372_A_G	SNP	4	38306372
BARC_1.01_Gm04_39087487_T_C	SNP	4	39087487
BARC_1.01_Gm04_39753174_T_C	SNP	4	39753174
BARC_1.01_Gm04_40398866_C_T	SNP	4	40398866
BARC_1.01_Gm04_40545788_G_A	SNP	4	40545788
BARC_1.01_Gm04_40609232_T_C	SNP	4	40609232
BARC_1.01_Gm04_40811025_C_A	SNP	4	40811025
BARC_1.01_Gm04_41071612_A_G	SNP	4	41071612
BARC_1.01_Gm04_41249369_T_C	SNP	4	41249369
BARC_1.01_Gm04_41328216_A_G	SNP	4	41328216
BARC_1.01_Gm04_41537794_G_A	SNP	4	41537794
BARC_1.01_Gm04_41586276_G_A	SNP	4	41586276
BARC_1.01_Gm04_42153936_T_C	SNP	4	42153936
BARC_1.01_Gm04_42290567_T_C	SNP	4	42290567
BARC_1.01_Gm04_42459236_A_C	SNP	4	42459236
BARC_1.01_Gm04_42638631_T_C	SNP	4	42638631
BARC_1.01_Gm04_42832910_C_T	SNP	4	42832910
BARC_1.01_Gm04_43002324_T_G	SNP	4	43002324
BARC_1.01_Gm04_43059665_A_C	SNP	4	43059665
BARC_1.01_Gm04_43157873_A_G	SNP	4	43157873
BARC_1.01_Gm04_43645980_A_C	SNP	4	43645980
BARC_1.01_Gm04_43800862_C_T	SNP	4	43800862
BARC_1.01_Gm04_43966863_G_A	SNP	4	43966863
BARC_1.01_Gm04_44046112_T_C	SNP	4	44046112
BARC_1.01_Gm04_44290827_T_C	SNP	4	44290827
BARC_1.01_Gm04_44746590_T_C	SNP	4	44746590
BARC_1.01_Gm04_45093386_G_A	SNP	4	45093386
BARC_1.01_Gm04_45313496_C_T	SNP	4	45313496
BARC_1.01_Gm04_45514250_A_G	SNP	4	45514250
BARC_1.01_Gm04_45773963_G_A	SNP	4	45773963
BARC_1.01_Gm04_45999196_C_A	SNP	4	45999196
BARC_1.01_Gm04_46280438_G_A	SNP	4	46280438
BARC_1.01_Gm04_46390533_T_C	SNP	4	46390533
BARC_1.01_Gm04_46517129_C_T	SNP	4	46517129
BARC_1.01_Gm04_46550218_A_G	SNP	4	46550218
BARC_1.01_Gm04_46700121_A_G	SNP	4	46700121
BARC_1.01_Gm04_46774083_G_A	SNP	4	46774083
BARC_1.01_Gm04_46835852_A_C	SNP	4	46835852
BARC_1.01_Gm04_46966383_G_A	SNP	4	46966383
BARC_1.01_Gm04_47092275_T_C	SNP	4	47092275
BARC_1.01_Gm04_47367432_A_G	SNP	4	47367432
BARC_1.01_Gm04_47642228_A_G	SNP	4	47642228
BARC_1.01_Gm04_47815130_T_G	SNP	4	47815130
BARC_1.01_Gm04_47981836_T_C	SNP	4	47981836
BARC_1.01_Gm04_48198636_G_A	SNP	4	48198636
BARC_1.01_Gm04_48329448_G_A	SNP	4	48329448
BARC_1.01_Gm04_48354680_T_C	SNP	4	48354680
BARC_1.01_Gm04_48414788_T_C	SNP	4	48414788
BARC_1.01_Gm04_48726831_C_T	SNP	4	48726831
BARC_1.01_Gm04_48977363_C_T	SNP	4	48977363
BARC_1.01_Gm04_49060197_T_G	SNP	4	49060197
BARC_1.01_Gm05_285672_T_C	SNP	5	285672
BARC_1.01_Gm05_538322_G_T	SNP	5	538322
BARC_1.01_Gm05_682648_A_G	SNP	5	682648
BARC_1.01_Gm05_888436_A_G	SNP	5	888436
BARC_1.01_Gm05_937362_A_G	SNP	5	937362
BARC_1.01_Gm05_1043092_G_T	SNP	5	1043092
BARC_1.01_Gm05_1175804_G_A	SNP	5	1175804
BARC_1.01_Gm05_1294282_C_T	SNP	5	1294282
BARC_1.01_Gm05_1324331_C_T	SNP	5	1324331
BARC_1.01_Gm05_1490457_C_T	SNP	5	1490457
BARC_1.01_Gm05_1547102_C_T	SNP	5	1547102
BARC_1.01_Gm05_1705841_A_G	SNP	5	1705841
BARC_1.01_Gm05_2008838_G_T	SNP	5	2008838
BARC_1.01_Gm05_2032662_C_T	SNP	5	2032662
BARC_1.01_Gm05_2183459_A_G	SNP	5	2183459
BARC_1.01_Gm05_2415950_G_A	SNP	5	2415950
BARC_1.01_Gm05_2674662_T_G	SNP	5	2674662
BARC_1.01_Gm05_2889929_A_G	SNP	5	2889929
BARC_1.01_Gm05_2967386_A_G	SNP	5	2967386
BARC_1.01_Gm05_3067539_C_T	SNP	5	3067539
BARC_1.01_Gm05_3131772_G_A	SNP	5	3131772
BARC_1.01_Gm05_3284858_A_G	SNP	5	3284858
BARC_1.01_Gm05_3505412_G_A	SNP	5	3505412
BARC_1.01_Gm05_3569588_T_C	SNP	5	3569588
BARC_1.01_Gm05_3764264_C_T	SNP	5	3764264
BARC_1.01_Gm05_3905135_T_C	SNP	5	3905135
BARC_1.01_Gm05_4037530_A_G	SNP	5	4037530
BARC_1.01_Gm05_4433329_G_A	SNP	5	4433329
BARC_1.01_Gm05_7107494_T_C	SNP	5	7107494
BARC_1.01_Gm05_7542380_A_C	SNP	5	7542380
BARC_1.01_Gm05_7714399_A_C	SNP	5	7714399
BARC_1.01_Gm05_7842055_T_C	SNP	5	7842055
BARC_1.01_Gm05_7995435_A_C	SNP	5	7995435
BARC_1.01_Gm05_8031928_A_C	SNP	5	8031928
BARC_1.01_Gm05_8235882_T_G	SNP	5	8235882
BARC_1.01_Gm05_8492435_A_G	SNP	5	8492435
BARC_1.01_Gm05_8525159_C_T	SNP	5	8525159
BARC_1.01_Gm05_8656389_T_C	SNP	5	8656389
BARC_1.01_Gm05_8809816_C_T	SNP	5	8809816
BARC_1.01_Gm05_8810126_G_T	SNP	5	8810126
BARC_1.01_Gm05_8810484_C_T	SNP	5	8810484
BARC_1.01_Gm05_8877264_G_T	SNP	5	8877264
BARC_1.01_Gm05_8956994_C_T	SNP	5	8956994
BARC_1.01_Gm05_9012813_A_G	SNP	5	9012813
BARC_1.01_Gm05_9097414_G_A	SNP	5	9097414
BARC_1.01_Gm05_10273133_T_C	SNP	5	10273133
BARC_1.01_Gm05_11165309_C_T	SNP	5	11165309
BARC_1.01_Gm05_23799613_A_G	SNP	5	23799613
BARC_1.01_Gm05_25068189_A_G	SNP	5	25068189
BARC_1.01_Gm05_26685967_G_A	SNP	5	26685967
BARC_1.01_Gm05_27460724_A_G	SNP	5	27460724
BARC_1.01_Gm05_28310838_T_C	SNP	5	28310838
BARC_1.01_Gm05_28734075_T_C	SNP	5	28734075
BARC_1.01_Gm05_29020658_G_A	SNP	5	29020658
BARC_1.01_Gm05_29970914_A_G	SNP	5	29970914
BARC_1.01_Gm05_30172432_C_T	SNP	5	30172432
BARC_1.01_Gm05_30702753_T_C	SNP	5	30702753
BARC_1.01_Gm05_30753835_T_C	SNP	5	30753835
BARC_1.01_Gm05_30931540_G_A	SNP	5	30931540
BARC_1.01_Gm05_30976228_G_A	SNP	5	30976228
BARC_1.01_Gm05_31274857_A_G	SNP	5	31274857
BARC_1.01_Gm05_31334797_C_T	SNP	5	31334797
BARC_1.01_Gm05_31488398_G_A	SNP	5	31488398
BARC_1.01_Gm05_31662958_A_C	SNP	5	31662958
BARC_1.01_Gm05_31856071_A_G	SNP	5	31856071
BARC_1.01_Gm05_32130134_T_C	SNP	5	32130134
BARC_1.01_Gm05_32327497_T_C	SNP	5	32327497
BARC_1.01_Gm05_32361439_C_A	SNP	5	32361439
BARC_1.01_Gm05_32565157_T_C	SNP	5	32565157
BARC_1.01_Gm05_32654943_T_C	SNP	5	32654943
BARC_1.01_Gm05_32734184_G_A	SNP	5	32734184
BARC_1.01_Gm05_32908802_T_C	SNP	5	32908802
BARC_1.01_Gm05_32980603_A_G	SNP	5	32980603
BARC_1.01_Gm05_33050904_A_G	SNP	5	33050904
BARC_1.01_Gm05_33268964_T_G	SNP	5	33268964
BARC_1.01_Gm05_33290398_G_A	SNP	5	33290398
BARC_1.01_Gm05_33501321_C_T	SNP	5	33501321
BARC_1.01_Gm05_33576968_A_G	SNP	5	33576968
BARC_1.01_Gm05_33651401_T_C	SNP	5	33651401
BARC_1.01_Gm05_33785297_T_C	SNP	5	33785297
BARC_1.01_Gm05_33843473_C_T	SNP	5	33843473
BARC_1.01_Gm05_34115366_T_C	SNP	5	34115366
BARC_1.01_Gm05_34294649_G_T	SNP	5	34294649
BARC_1.01_Gm05_34439737_T_C	SNP	5	34439737
BARC_1.01_Gm05_34801979_T_G	SNP	5	34801979
BARC_1.01_Gm05_34976496_A_G	SNP	5	34976496
BARC_1.01_Gm05_35262325_T_G	SNP	5	35262325
BARC_1.01_Gm05_35501960_G_T	SNP	5	35501960
BARC_1.01_Gm05_35518408_T_C	SNP	5	35518408
BARC_1.01_Gm05_35650389_C_T	SNP	5	35650389
BARC_1.01_Gm05_35788006_T_C	SNP	5	35788006
BARC_1.01_Gm05_35860939_C_T	SNP	5	35860939
BARC_1.01_Gm05_35992617_T_C	SNP	5	35992617
BARC_1.01_Gm05_36196250_T_G	SNP	5	36196250
BARC_1.01_Gm05_36266459_A_G	SNP	5	36266459
BARC_1.01_Gm05_36465301_T_C	SNP	5	36465301
BARC_1.01_Gm05_36558442_C_T	SNP	5	36558442
BARC_1.01_Gm05_36626022_A_G	SNP	5	36626022
BARC_1.01_Gm05_36749252_T_C	SNP	5	36749252
BARC_1.01_Gm05_36849833_T_C	SNP	5	36849833
BARC_1.01_Gm05_37027716_G_A	SNP	5	37027716
BARC_1.01_Gm05_37115396_A_G	SNP	5	37115396
BARC_1.01_Gm05_37194257_T_C	SNP	5	37194257
BARC_1.01_Gm05_37260149_A_G	SNP	5	37260149
BARC_1.01_Gm05_37305888_A_G	SNP	5	37305888
BARC_1.01_Gm05_37409751_C_T	SNP	5	37409751
BARC_1.01_Gm05_37480785_T_C	SNP	5	37480785
BARC_1.01_Gm05_37592640_T_C	SNP	5	37592640
BARC_1.01_Gm05_37650940_T_C	SNP	5	37650940
BARC_1.01_Gm05_37744939_G_T	SNP	5	37744939
BARC_1.01_Gm05_37834044_A_G	SNP	5	37834044
BARC_1.01_Gm05_37848366_C_A	SNP	5	37848366
BARC_1.01_Gm05_37990846_C_T	SNP	5	37990846
BARC_1.01_Gm05_38259743_A_G	SNP	5	38259743
BARC_1.01_Gm05_38453430_G_A	SNP	5	38453430
BARC_1.01_Gm05_38457343_G_T	SNP	5	38457343
BARC_1.01_Gm05_38596037_C_A	SNP	5	38596037
BARC_1.01_Gm05_38950372_T_C	SNP	5	38950372
BARC_1.01_Gm05_38995911_C_T	SNP	5	38995911
BARC_1.01_Gm05_39273308_T_G	SNP	5	39273308
BARC_1.01_Gm05_39341525_C_T	SNP	5	39341525
BARC_1.01_Gm05_39374746_C_T	SNP	5	39374746
BARC_1.01_Gm05_39432585_C_A	SNP	5	39432585
BARC_1.01_Gm05_39576558_A_G	SNP	5	39576558
BARC_1.01_Gm05_39655552_A_C	SNP	5	39655552
BARC_1.01_Gm05_39858447_T_C	SNP	5	39858447
BARC_1.01_Gm05_39995603_C_T	SNP	5	39995603
BARC_1.01_Gm05_40147071_T_C	SNP	5	40147071
BARC_1.01_Gm05_40169104_G_A	SNP	5	40169104
BARC_1.01_Gm05_40299923_A_G	SNP	5	40299923
BARC_1.01_Gm05_40349605_T_C	SNP	5	40349605
BARC_1.01_Gm05_40452052_G_T	SNP	5	40452052
BARC_1.01_Gm05_40517408_T_C	SNP	5	40517408
BARC_1.01_Gm05_40528969_T_G	SNP	5	40528969
BARC_1.01_Gm05_40642754_C_A	SNP	5	40642754
BARC_1.01_Gm05_40919406_C_T	SNP	5	40919406
BARC_1.01_Gm05_40942868_G_A	SNP	5	40942868
BARC_1.01_Gm05_41066968_A_G	SNP	5	41066968
BARC_1.01_Gm05_41265569_A_G	SNP	5	41265569
BARC_1.01_Gm05_41318744_A_G	SNP	5	41318744
BARC_1.01_Gm05_41446899_T_C	SNP	5	41446899
BARC_1.01_Gm05_41481303_T_C	SNP	5	41481303
BARC_1.01_Gm05_41638179_T_C	SNP	5	41638179
BARC_1.01_Gm05_41658399_C_T	SNP	5	41658399
BARC_1.01_Gm05_41740936_C_T	SNP	5	41740936
BARC_1.01_Gm05_41866018_G_A	SNP	5	41866018
BARC_1.01_Gm06_84226_C_T	SNP	6	84226
BARC_1.01_Gm06_489058_C_A	SNP	6	489058
BARC_1.01_Gm06_496825_G_A	SNP	6	496825
BARC_1.01_Gm06_790146_T_G	SNP	6	790146
BARC_1.01_Gm06_1006528_G_A	SNP	6	1006528
BARC_1.01_Gm06_1101232_T_C	SNP	6	1101232
BARC_1.01_Gm06_1216803_A_C	SNP	6	1216803
BARC_1.01_Gm06_1387164_A_G	SNP	6	1387164
BARC_1.01_Gm06_1609551_C_T	SNP	6	1609551
BARC_1.01_Gm06_1655912_T_G	SNP	6	1655912
BARC_1.01_Gm06_2086304_T_C	SNP	6	2086304
BARC_1.01_Gm06_2325487_G_T	SNP	6	2325487
BARC_1.01_Gm06_2481084_A_G	SNP	6	2481084
BARC_1.01_Gm06_2596995_A_G	SNP	6	2596995
BARC_1.01_Gm06_3077486_G_A	SNP	6	3077486
BARC_1.01_Gm06_3335673_A_G	SNP	6	3335673
BARC_1.01_Gm06_3370143_T_C	SNP	6	3370143
BARC_1.01_Gm06_3608127_T_C	SNP	6	3608127
BARC_1.01_Gm06_3941524_A_G	SNP	6	3941524
BARC_1.01_Gm06_4124078_G_A	SNP	6	4124078
BARC_1.01_Gm06_4298418_T_C	SNP	6	4298418
BARC_1.01_Gm06_4302100_C_T	SNP	6	4302100
BARC_1.01_Gm06_4578291_T_G	SNP	6	4578291
BARC_1.01_Gm06_4820133_A_G	SNP	6	4820133
BARC_1.01_Gm06_5196308_T_C	SNP	6	5196308
BARC_1.01_Gm06_5297183_G_A	SNP	6	5297183
BARC_1.01_Gm06_5375696_T_C	SNP	6	5375696
BARC_1.01_Gm06_5660542_A_G	SNP	6	5660542
BARC_1.01_Gm06_5829396_G_A	SNP	6	5829396
BARC_1.01_Gm06_5847946_T_G	SNP	6	5847946
BARC_1.01_Gm06_5991160_A_G	SNP	6	5991160
BARC_1.01_Gm06_6141525_A_C	SNP	6	6141525
BARC_1.01_Gm06_6399055_C_T	SNP	6	6399055
BARC_1.01_Gm06_6576054_G_A	SNP	6	6576054
BARC_1.01_Gm06_6976076_C_T	SNP	6	6976076
BARC_1.01_Gm06_7072768_A_G	SNP	6	7072768
BARC_1.01_Gm06_7323345_T_G	SNP	6	7323345
BARC_1.01_Gm06_7523395_G_A	SNP	6	7523395
BARC_1.01_Gm06_7683418_G_A	SNP	6	7683418
BARC_1.01_Gm06_7756576_G_A	SNP	6	7756576
BARC_1.01_Gm06_7836214_T_C	SNP	6	7836214
BARC_1.01_Gm06_7918219_C_T	SNP	6	7918219
BARC_1.01_Gm06_8079300_T_C	SNP	6	8079300
BARC_1.01_Gm06_8338093_G_A	SNP	6	8338093
BARC_1.01_Gm06_8483050_C_T	SNP	6	8483050
BARC_1.01_Gm06_8630236_C_T	SNP	6	8630236
BARC_1.01_Gm06_8802768_C_T	SNP	6	8802768
BARC_1.01_Gm06_8979504_A_G	SNP	6	8979504
BARC_1.01_Gm06_9263869_A_C	SNP	6	9263869
BARC_1.01_Gm06_9442481_T_C	SNP	6	9442481
BARC_1.01_Gm06_9756999_T_C	SNP	6	9756999
BARC_1.01_Gm06_9952410_T_C	SNP	6	9952410
BARC_1.01_Gm06_10124470_T_C	SNP	6	10124470
BARC_1.01_Gm06_10464340_G_A	SNP	6	10464340
BARC_1.01_Gm06_10693310_G_A	SNP	6	10693310
BARC_1.01_Gm06_10823424_C_T	SNP	6	10823424
BARC_1.01_Gm06_10891060_T_C	SNP	6	10891060
BARC_1.01_Gm06_10993554_A_G	SNP	6	10993554
BARC_1.01_Gm06_11243298_G_T	SNP	6	11243298
BARC_1.01_Gm06_11333769_G_A	SNP	6	11333769
BARC_1.01_Gm06_11479872_T_C	SNP	6	11479872
BARC_1.01_Gm06_11659627_A_G	SNP	6	11659627
BARC_1.01_Gm06_11948808_G_A	SNP	6	11948808
BARC_1.01_Gm06_12252031_C_T	SNP	6	12252031
BARC_1.01_Gm06_12414435_G_A	SNP	6	12414435
BARC_1.01_Gm06_12544455_A_G	SNP	6	12544455
BARC_1.01_Gm06_12816666_A_G	SNP	6	12816666
BARC_1.01_Gm06_12963850_T_C	SNP	6	12963850
BARC_1.01_Gm06_13008773_A_G	SNP	6	13008773
BARC_1.01_Gm06_13193350_G_A	SNP	6	13193350
BARC_1.01_Gm06_13318948_A_G	SNP	6	13318948
BARC_1.01_Gm06_13401987_C_T	SNP	6	13401987
BARC_1.01_Gm06_13472059_A_G	SNP	6	13472059
BARC_1.01_Gm06_13621986_A_C	SNP	6	13621986
BARC_1.01_Gm06_13811298_C_T	SNP	6	13811298
BARC_1.01_Gm06_14058543_A_C	SNP	6	14058543
BARC_1.01_Gm06_14321140_T_C	SNP	6	14321140
BARC_1.01_Gm06_14359453_T_C	SNP	6	14359453
BARC_1.01_Gm06_14573229_C_T	SNP	6	14573229
BARC_1.01_Gm06_14859364_A_C	SNP	6	14859364
BARC_1.01_Gm06_15032691_A_G	SNP	6	15032691
BARC_1.01_Gm06_15179966_CCA_-	INDEL	6	15179966
BARC_1.01_Gm06_15242800_T_C	SNP	6	15242800
BARC_1.01_Gm06_15453344_A_G	SNP	6	15453344
BARC_1.01_Gm06_15640623_G_A	SNP	6	15640623
BARC_1.01_Gm06_15793203_T_C	SNP	6	15793203
BARC_1.01_Gm06_15960829_C_A	SNP	6	15960829
BARC_1.01_Gm06_16133328_G_A	SNP	6	16133328
BARC_1.01_Gm06_16315206_A_G	SNP	6	16315206
BARC_1.01_Gm06_16390152_A_G	SNP	6	16390152
BARC_1.01_Gm06_16669594_G_T	SNP	6	16669594
BARC_1.01_Gm06_16853739_A_C	SNP	6	16853739
BARC_1.01_Gm06_16923935_T_C	SNP	6	16923935
BARC_1.01_Gm06_17399306_A_C	SNP	6	17399306
BARC_1.01_Gm06_17617727_G_T	SNP	6	17617727
BARC_1.01_Gm06_18252495_T_C	SNP	6	18252495
BARC_1.01_Gm06_18583273_A_C	SNP	6	18583273
BARC_1.01_Gm06_19282687_A_G	SNP	6	19282687
BARC_1.01_Gm06_20007173_C_T	SNP	6	20007173
BARC_1.01_Gm06_20370075_T_C	SNP	6	20370075
BARC_1.01_Gm06_20486758_C_A	SNP	6	20486758
BARC_1.01_Gm06_20943239_T_C	SNP	6	20943239
BARC_1.01_Gm06_21567013_G_A	SNP	6	21567013
BARC_1.01_Gm06_22271239_C_T	SNP	6	22271239
BARC_1.01_Gm06_23462870_C_T	SNP	6	23462870
BARC_1.01_Gm06_24160775_C_T	SNP	6	24160775
BARC_1.01_Gm06_25704938_T_C	SNP	6	25704938
BARC_1.01_Gm06_26933523_C_T	SNP	6	26933523
BARC_1.01_Gm06_27322640_A_G	SNP	6	27322640
BARC_1.01_Gm06_28315232_G_A	SNP	6	28315232
BARC_1.01_Gm06_28991907_C_T	SNP	6	28991907
BARC_1.01_Gm06_30260912_A_G	SNP	6	30260912
BARC_1.01_Gm06_32525220_G_T	SNP	6	32525220
BARC_1.01_Gm06_33615663_G_A	SNP	6	33615663
BARC_1.01_Gm06_34209123_C_T	SNP	6	34209123
BARC_1.01_Gm06_34966793_A_G	SNP	6	34966793
BARC_1.01_Gm06_36128279_T_C	SNP	6	36128279
BARC_1.01_Gm06_37485859_A_G	SNP	6	37485859
BARC_1.01_Gm06_37823440_T_C	SNP	6	37823440
BARC_1.01_Gm06_38499465_G_A	SNP	6	38499465
BARC_1.01_Gm06_38999119_T_C	SNP	6	38999119
BARC_1.01_Gm06_40454884_C_T	SNP	6	40454884
BARC_1.01_Gm06_42308631_A_C	SNP	6	42308631
BARC_1.01_Gm06_42707931_T_G	SNP	6	42707931
BARC_1.01_Gm06_43235059_C_T	SNP	6	43235059
BARC_1.01_Gm06_44964380_T_C	SNP	6	44964380
BARC_1.01_Gm06_46078974_G_A	SNP	6	46078974
BARC_1.01_Gm06_46186757_C_T	SNP	6	46186757
BARC_1.01_Gm06_46425973_T_C	SNP	6	46425973
BARC_1.01_Gm06_46677140_C_T	SNP	6	46677140
BARC_1.01_Gm06_46905460_G_A	SNP	6	46905460
BARC_1.01_Gm06_47026169_C_A	SNP	6	47026169
BARC_1.01_Gm06_47063453_G_T	SNP	6	47063453
BARC_1.01_Gm06_47191346_C_T	SNP	6	47191346
BARC_1.01_Gm06_47238226_A_G	SNP	6	47238226
BARC_1.01_Gm06_47439414_C_T	SNP	6	47439414
BARC_1.01_Gm06_47550354_A_G	SNP	6	47550354
BARC_1.01_Gm06_47723155_T_C	SNP	6	47723155
BARC_1.01_Gm06_47918999_G_A	SNP	6	47918999
BARC_1.01_Gm06_48098064_A_C	SNP	6	48098064
BARC_1.01_Gm06_48144110_G_A	SNP	6	48144110
BARC_1.01_Gm06_48261084_C_A	SNP	6	48261084
BARC_1.01_Gm06_48475049_C_T	SNP	6	48475049
BARC_1.01_Gm06_48699388_T_G	SNP	6	48699388
BARC_1.01_Gm06_48898037_G_A	SNP	6	48898037
BARC_1.01_Gm06_49106015_C_T	SNP	6	49106015
BARC_1.01_Gm06_49330690_G_T	SNP	6	49330690
BARC_1.01_Gm06_49343224_G_T	SNP	6	49343224
BARC_1.01_Gm06_49643463_G_A	SNP	6	49643463
BARC_1.01_Gm06_50038514_T_C	SNP	6	50038514
BARC_1.01_Gm06_50217611_T_C	SNP	6	50217611
BARC_1.01_Gm06_50397370_T_C	SNP	6	50397370
BARC_1.01_Gm06_50641085_C_T	SNP	6	50641085
BARC_1.01_Gm07_51132_T_C	SNP	7	51132
BARC_1.01_Gm07_185603_C_T	SNP	7	185603
BARC_1.01_Gm07_260352_G_A	SNP	7	260352
BARC_1.01_Gm07_527869_G_T	SNP	7	527869
BARC_1.01_Gm07_562809_G_A	SNP	7	562809
BARC_1.01_Gm07_675190_G_A	SNP	7	675190
BARC_1.01_Gm07_856859_T_C	SNP	7	856859
BARC_1.01_Gm07_1034903_T_C	SNP	7	1034903
BARC_1.01_Gm07_1119462_A_G	SNP	7	1119462
BARC_1.01_Gm07_1246890_T_G	SNP	7	1246890
BARC_1.01_Gm07_1382983_T_G	SNP	7	1382983
BARC_1.01_Gm07_1630335_G_A	SNP	7	1630335
BARC_1.01_Gm07_2041455_A_C	SNP	7	2041455
BARC_1.01_Gm07_2108652_G_T	SNP	7	2108652
BARC_1.01_Gm07_2267894_G_A	SNP	7	2267894
BARC_1.01_Gm07_2418465_A_G	SNP	7	2418465
BARC_1.01_Gm07_2580303_T_G	SNP	7	2580303
BARC_1.01_Gm07_2704982_G_A	SNP	7	2704982
BARC_1.01_Gm07_2740071_G_A	SNP	7	2740071
BARC_1.01_Gm07_2814243_A_G	SNP	7	2814243
BARC_1.01_Gm07_2929896_C_T	SNP	7	2929896
BARC_1.01_Gm07_3042699_C_T	SNP	7	3042699
BARC_1.01_Gm07_3143196_C_T	SNP	7	3143196
BARC_1.01_Gm07_3147674_G_A	SNP	7	3147674
BARC_1.01_Gm07_3281799_T_G	SNP	7	3281799
BARC_1.01_Gm07_3685427_G_A	SNP	7	3685427
BARC_1.01_Gm07_3845105_A_C	SNP	7	3845105
BARC_1.01_Gm07_3990308_A_G	SNP	7	3990308
BARC_1.01_Gm07_4201557_A_C	SNP	7	4201557
BARC_1.01_Gm07_4292982_T_A	SNP	7	4292982
BARC_1.01_Gm07_4380385_C_T	SNP	7	4380385
BARC_1.01_Gm07_4562451_T_C	SNP	7	4562451
BARC_1.01_Gm07_4921108_G_A	SNP	7	4921108
BARC_1.01_Gm07_5097877_A_C	SNP	7	5097877
BARC_1.01_Gm07_5227284_G_C	SNP	7	5227284
BARC_1.01_Gm07_5352313_T_C	SNP	7	5352313
BARC_1.01_Gm07_5490895_G_T	SNP	7	5490895
BARC_1.01_Gm07_5636973_T_C	SNP	7	5636973
BARC_1.01_Gm07_5762798_G_A	SNP	7	5762798
BARC_1.01_Gm07_5900018_A_G	SNP	7	5900018
BARC_1.01_Gm07_5944283_A_G	SNP	7	5944283
BARC_1.01_Gm07_6161800_A_G	SNP	7	6161800
BARC_1.01_Gm07_6397319_C_T	SNP	7	6397319
BARC_1.01_Gm07_6405598_A_G	SNP	7	6405598
BARC_1.01_Gm07_6555810_T_C	SNP	7	6555810
BARC_1.01_Gm07_6781309_T_C	SNP	7	6781309
BARC_1.01_Gm07_6947362_A_G	SNP	7	6947362
BARC_1.01_Gm07_7207534_C_T	SNP	7	7207534
BARC_1.01_Gm07_7369745_C_T	SNP	7	7369745
BARC_1.01_Gm07_7505701_A_G	SNP	7	7505701
BARC_1.01_Gm07_7666127_T_C	SNP	7	7666127
BARC_1.01_Gm07_7812393_C_T	SNP	7	7812393
BARC_1.01_Gm07_8018299_A_G	SNP	7	8018299
BARC_1.01_Gm07_8112122_C_T	SNP	7	8112122
BARC_1.01_Gm07_8385653_T_C	SNP	7	8385653
BARC_1.01_Gm07_8419994_A_G	SNP	7	8419994
BARC_1.01_Gm07_8488086_A_G	SNP	7	8488086
BARC_1.01_Gm07_8698310_G_A	SNP	7	8698310
BARC_1.01_Gm07_8887938_C_T	SNP	7	8887938
BARC_1.01_Gm07_8966079_T_G	SNP	7	8966079
BARC_1.01_Gm07_9102516_A_G	SNP	7	9102516
BARC_1.01_Gm07_9181548_T_C	SNP	7	9181548
BARC_1.01_Gm07_9372460_G_A	SNP	7	9372460
BARC_1.01_Gm07_9452257_T_C	SNP	7	9452257
BARC_1.01_Gm07_9628835_G_A	SNP	7	9628835
BARC_1.01_Gm07_9774687_G_A	SNP	7	9774687
BARC_1.01_Gm07_9800952_A_G	SNP	7	9800952
BARC_1.01_Gm07_10009107_G_A	SNP	7	10009107
BARC_1.01_Gm07_10117575_G_A	SNP	7	10117575
BARC_1.01_Gm07_10193199_G_A	SNP	7	10193199
BARC_1.01_Gm07_10236359_A_G	SNP	7	10236359
BARC_1.01_Gm07_10403810_C_T	SNP	7	10403810
BARC_1.01_Gm07_10806729_G_A	SNP	7	10806729
BARC_1.01_Gm07_10967802_C_T	SNP	7	10967802
BARC_1.01_Gm07_11153441_A_G	SNP	7	11153441
BARC_1.01_Gm07_11218843_C_T	SNP	7	11218843
BARC_1.01_Gm07_11517990_A_G	SNP	7	11517990
BARC_1.01_Gm07_11707828_T_C	SNP	7	11707828
BARC_1.01_Gm07_11956773_T_C	SNP	7	11956773
BARC_1.01_Gm07_12858110_C_A	SNP	7	12858110
BARC_1.01_Gm07_14090959_A_G	SNP	7	14090959
BARC_1.01_Gm07_14256111_T_C	SNP	7	14256111
BARC_1.01_Gm07_14552113_T_G	SNP	7	14552113
BARC_1.01_Gm07_14748407_G_T	SNP	7	14748407
BARC_1.01_Gm07_14862607_C_T	SNP	7	14862607
BARC_1.01_Gm07_15085661_G_A	SNP	7	15085661
BARC_1.01_Gm07_15181335_A_C	SNP	7	15181335
BARC_1.01_Gm07_15330002_C_A	SNP	7	15330002
BARC_1.01_Gm07_15394475_T_C	SNP	7	15394475
BARC_1.01_Gm07_15663842_T_C	SNP	7	15663842
BARC_1.01_Gm07_15748996_T_G	SNP	7	15748996
BARC_1.01_Gm07_15870753_C_A	SNP	7	15870753
BARC_1.01_Gm07_16031010_C_T	SNP	7	16031010
BARC_1.01_Gm07_16155436_G_A	SNP	7	16155436
BARC_1.01_Gm07_16489886_T_C	SNP	7	16489886
BARC_1.01_Gm07_16532107_A_G	SNP	7	16532107
BARC_1.01_Gm07_16702758_C_T	SNP	7	16702758
BARC_1.01_Gm07_16809664_A_G	SNP	7	16809664
BARC_1.01_Gm07_16937302_T_C	SNP	7	16937302
BARC_1.01_Gm07_16979586_C_T	SNP	7	16979586
BARC_1.01_Gm07_17160464_A_G	SNP	7	17160464
BARC_1.01_Gm07_17362808_A_G	SNP	7	17362808
BARC_1.01_Gm07_17615932_A_G	SNP	7	17615932
BARC_1.01_Gm07_18293045_C_T	SNP	7	18293045
BARC_1.01_Gm07_19905517_G_A	SNP	7	19905517
BARC_1.01_Gm07_20527016_C_T	SNP	7	20527016
BARC_1.01_Gm07_21217603_T_C	SNP	7	21217603
BARC_1.01_Gm07_22686796_T_C	SNP	7	22686796
BARC_1.01_Gm07_24197913_T_G	SNP	7	24197913
BARC_1.01_Gm07_24960162_C_A	SNP	7	24960162
BARC_1.01_Gm07_26960074_A_G	SNP	7	26960074
BARC_1.01_Gm07_27445113_A_G	SNP	7	27445113
BARC_1.01_Gm07_28865848_T_C	SNP	7	28865848
BARC_1.01_Gm07_30018015_T_C	SNP	7	30018015
BARC_1.01_Gm07_30471642_A_G	SNP	7	30471642
BARC_1.01_Gm07_31363791_T_C	SNP	7	31363791
BARC_1.01_Gm07_33333813_T_C	SNP	7	33333813
BARC_1.01_Gm07_33718140_A_G	SNP	7	33718140
BARC_1.01_Gm07_34580678_G_A	SNP	7	34580678
BARC_1.01_Gm07_35194991_A_G	SNP	7	35194991
BARC_1.01_Gm07_35471112_T_C	SNP	7	35471112
BARC_1.01_Gm07_35736677_G_A	SNP	7	35736677
BARC_1.01_Gm07_35908169_T_C	SNP	7	35908169
BARC_1.01_Gm07_36094482_T_G	SNP	7	36094482
BARC_1.01_Gm07_36357080_T_C	SNP	7	36357080
BARC_1.01_Gm07_36551753_A_G	SNP	7	36551753
BARC_1.01_Gm07_36687397_G_A	SNP	7	36687397
BARC_1.01_Gm07_36875730_T_C	SNP	7	36875730
BARC_1.01_Gm07_36886320_G_T	SNP	7	36886320
BARC_1.01_Gm07_37143613_T_C	SNP	7	37143613
BARC_1.01_Gm07_37272144_G_T	SNP	7	37272144
BARC_1.01_Gm07_37416258_G_A	SNP	7	37416258
BARC_1.01_Gm07_37543006_A_G	SNP	7	37543006
BARC_1.01_Gm07_37710555_C_T	SNP	7	37710555
BARC_1.01_Gm07_37876224_T_C	SNP	7	37876224
BARC_1.01_Gm07_37983142_C_A	SNP	7	37983142
BARC_1.01_Gm07_38106438_A_C	SNP	7	38106438
BARC_1.01_Gm07_38279775_T_G	SNP	7	38279775
BARC_1.01_Gm07_38334707_G_A	SNP	7	38334707
BARC_1.01_Gm07_38429072_C_T	SNP	7	38429072
BARC_1.01_Gm07_38543266_G_A	SNP	7	38543266
BARC_1.01_Gm07_38690419_T_C	SNP	7	38690419
BARC_1.01_Gm07_38861000_C_T	SNP	7	38861000
BARC_1.01_Gm07_39225759_C_T	SNP	7	39225759
BARC_1.01_Gm07_39819949_C_T	SNP	7	39819949
BARC_1.01_Gm07_40348942_A_G	SNP	7	40348942
BARC_1.01_Gm07_40621014_G_A	SNP	7	40621014
BARC_1.01_Gm07_40784182_T_G	SNP	7	40784182
BARC_1.01_Gm07_40945201_C_T	SNP	7	40945201
BARC_1.01_Gm07_41295979_A_G	SNP	7	41295979
BARC_1.01_Gm07_41485288_G_T	SNP	7	41485288
BARC_1.01_Gm07_41854732_G_A	SNP	7	41854732
BARC_1.01_Gm07_42102555_A_G	SNP	7	42102555
BARC_1.01_Gm07_42377015_T_C	SNP	7	42377015
BARC_1.01_Gm07_42514160_T_G	SNP	7	42514160
BARC_1.01_Gm07_42787114_G_T	SNP	7	42787114
BARC_1.01_Gm07_42851461_T_C	SNP	7	42851461
BARC_1.01_Gm07_43182856_G_A	SNP	7	43182856
BARC_1.01_Gm07_43189903_A_G	SNP	7	43189903
BARC_1.01_Gm07_43506682_A_G	SNP	7	43506682
BARC_1.01_Gm07_43803821_T_C	SNP	7	43803821
BARC_1.01_Gm07_43946876_A_G	SNP	7	43946876
BARC_1.01_Gm07_44451098_G_A	SNP	7	44451098
BARC_1.01_Gm07_44621109_A_G	SNP	7	44621109
BARC_1.01_Gm08_1284606_T_C	SNP	8	1284606
BARC_1.01_Gm08_1504393_C_T	SNP	8	1504393
BARC_1.01_Gm08_1550356_T_C	SNP	8	1550356
BARC_1.01_Gm08_1622175_T_C	SNP	8	1622175
BARC_1.01_Gm08_1817703_A_G	SNP	8	1817703
BARC_1.01_Gm08_2041076_C_T	SNP	8	2041076
BARC_1.01_Gm08_2119913_T_C	SNP	8	2119913
BARC_1.01_Gm08_2394647_G_A	SNP	8	2394647
BARC_1.01_Gm08_2547323_A_G	SNP	8	2547323
BARC_1.01_Gm08_2671408_T_C	SNP	8	2671408
BARC_1.01_Gm08_2837248_T_C	SNP	8	2837248
BARC_1.01_Gm08_2852874_A_C	SNP	8	2852874
BARC_1.01_Gm08_3018731_A_C	SNP	8	3018731
BARC_1.01_Gm08_3049284_T_G	SNP	8	3049284
BARC_1.01_Gm08_3178655_C_A	SNP	8	3178655
BARC_1.01_Gm08_3285222_T_C	SNP	8	3285222
BARC_1.01_Gm08_3369110_G_A	SNP	8	3369110
BARC_1.01_Gm08_3519477_A_G	SNP	8	3519477
BARC_1.01_Gm08_3600353_T_G	SNP	8	3600353
BARC_1.01_Gm08_3780594_A_G	SNP	8	3780594
BARC_1.01_Gm08_3985008_T_C	SNP	8	3985008
BARC_1.01_Gm08_4266625_A_C	SNP	8	4266625
BARC_1.01_Gm08_4667338_C_T	SNP	8	4667338
BARC_1.01_Gm08_4873149_C_T	SNP	8	4873149
BARC_1.01_Gm08_4959623_T_C	SNP	8	4959623
BARC_1.01_Gm08_5003648_C_T	SNP	8	5003648
BARC_1.01_Gm08_5278800_G_T	SNP	8	5278800
BARC_1.01_Gm08_5464955_C_A	SNP	8	5464955
BARC_1.01_Gm08_5613902_A_G	SNP	8	5613902
BARC_1.01_Gm08_5701842_C_T	SNP	8	5701842
BARC_1.01_Gm08_5727292_G_A	SNP	8	5727292
BARC_1.01_Gm08_5960619_C_T	SNP	8	5960619
BARC_1.01_Gm08_6188267_T_G	SNP	8	6188267
BARC_1.01_Gm08_6371819_C_T	SNP	8	6371819
BARC_1.01_Gm08_6964147_T_C	SNP	8	6964147
BARC_1.01_Gm08_7103134_G_A	SNP	8	7103134
BARC_1.01_Gm08_7418586_T_C	SNP	8	7418586
BARC_1.01_Gm08_7512536_C_T	SNP	8	7512536
BARC_1.01_Gm08_7567751_G_A	SNP	8	7567751
BARC_1.01_Gm08_7648192_A_G	SNP	8	7648192
BARC_1.01_Gm08_7817865_A_G	SNP	8	7817865
BARC_1.01_Gm08_7989547_G_T	SNP	8	7989547
BARC_1.01_Gm08_8268861_A_C	SNP	8	8268861
BARC_1.01_Gm08_8282686_G_A	SNP	8	8282686
BARC_1.01_Gm08_8305965_T_C	SNP	8	8305965
BARC_1.01_Gm08_8356824_C_G	SNP	8	8356824
BARC_1.01_Gm08_8396392_A_G	SNP	8	8396392
BARC_1.01_Gm08_8541523_G_T	SNP	8	8541523
BARC_1.01_Gm08_8695745_A_C	SNP	8	8695745
BARC_1.01_Gm08_9111316_G_A	SNP	8	9111316
BARC_1.01_Gm08_9227563_G_A	SNP	8	9227563
BARC_1.01_Gm08_9274750_T_C	SNP	8	9274750
BARC_1.01_Gm08_9436305_A_G	SNP	8	9436305
BARC_1.01_Gm08_9700052_T_G	SNP	8	9700052
BARC_1.01_Gm08_9970013_G_T	SNP	8	9970013
BARC_1.01_Gm08_10048490_G_A	SNP	8	10048490
BARC_1.01_Gm08_10172600_G_A	SNP	8	10172600
BARC_1.01_Gm08_10303031_C_T	SNP	8	10303031
BARC_1.01_Gm08_10330658_A_C	SNP	8	10330658
BARC_1.01_Gm08_10418912_C_T	SNP	8	10418912
BARC_1.01_Gm08_10621107_C_A	SNP	8	10621107
BARC_1.01_Gm08_10947242_C_T	SNP	8	10947242
BARC_1.01_Gm08_11073425_T_G	SNP	8	11073425
BARC_1.01_Gm08_11257840_T_C	SNP	8	11257840
BARC_1.01_Gm08_11451417_C_T	SNP	8	11451417
BARC_1.01_Gm08_11560988_T_C	SNP	8	11560988
BARC_1.01_Gm08_11759489_C_T	SNP	8	11759489
BARC_1.01_Gm08_11914363_C_T	SNP	8	11914363
BARC_1.01_Gm08_12189320_G_A	SNP	8	12189320
BARC_1.01_Gm08_12251183_T_C	SNP	8	12251183
BARC_1.01_Gm08_12475844_A_C	SNP	8	12475844
BARC_1.01_Gm08_12869977_G_A	SNP	8	12869977
BARC_1.01_Gm08_13109130_A_G	SNP	8	13109130
BARC_1.01_Gm08_13348835_C_T	SNP	8	13348835
BARC_1.01_Gm08_13459269_T_G	SNP	8	13459269
BARC_1.01_Gm08_13640846_A_G	SNP	8	13640846
BARC_1.01_Gm08_13914377_A_G	SNP	8	13914377
BARC_1.01_Gm08_14033412_T_G	SNP	8	14033412
BARC_1.01_Gm08_14353179_A_C	SNP	8	14353179
BARC_1.01_Gm08_14431777_C_A	SNP	8	14431777
BARC_1.01_Gm08_14547171_T_C	SNP	8	14547171
BARC_1.01_Gm08_14646649_A_G	SNP	8	14646649
BARC_1.01_Gm08_14833954_G_A	SNP	8	14833954
BARC_1.01_Gm08_15131577_A_G	SNP	8	15131577
BARC_1.01_Gm08_15153503_G_T	SNP	8	15153503
BARC_1.01_Gm08_15193841_T_C	SNP	8	15193841
BARC_1.01_Gm08_15386438_A_G	SNP	8	15386438
BARC_1.01_Gm08_15617476_A_G	SNP	8	15617476
BARC_1.01_Gm08_15862930_A_C	SNP	8	15862930
BARC_1.01_Gm08_15928921_A_G	SNP	8	15928921
BARC_1.01_Gm08_16256510_A_C	SNP	8	16256510
BARC_1.01_Gm08_16516580_A_G	SNP	8	16516580
BARC_1.01_Gm08_16683505_C_T	SNP	8	16683505
BARC_1.01_Gm08_16860906_T_C	SNP	8	16860906
BARC_1.01_Gm08_17171212_G_A	SNP	8	17171212
BARC_1.01_Gm08_17307109_T_C	SNP	8	17307109
BARC_1.01_Gm08_17529249_G_T	SNP	8	17529249
BARC_1.01_Gm08_17579846_T_C	SNP	8	17579846
BARC_1.01_Gm08_17718826_A_G	SNP	8	17718826
BARC_1.01_Gm08_17928709_C_T	SNP	8	17928709
BARC_1.01_Gm08_18177939_C_T	SNP	8	18177939
BARC_1.01_Gm08_18319356_G_A	SNP	8	18319356
BARC_1.01_Gm08_18443609_T_C	SNP	8	18443609
BARC_1.01_Gm08_18550866_C_T	SNP	8	18550866
BARC_1.01_Gm08_18626336_C_T	SNP	8	18626336
BARC_1.01_Gm08_18714236_C_T	SNP	8	18714236
BARC_1.01_Gm08_18748606_T_G	SNP	8	18748606
BARC_1.01_Gm08_18909193_A_G	SNP	8	18909193
BARC_1.01_Gm08_19162244_T_C	SNP	8	19162244
BARC_1.01_Gm08_19226069_A_G	SNP	8	19226069
BARC_1.01_Gm08_19292385_T_C	SNP	8	19292385
BARC_1.01_Gm08_19414487_A_G	SNP	8	19414487
BARC_1.01_Gm08_19525771_A_G	SNP	8	19525771
BARC_1.01_Gm08_19635121_T_C	SNP	8	19635121
BARC_1.01_Gm08_19793746_C_T	SNP	8	19793746
BARC_1.01_Gm08_20063778_A_G	SNP	8	20063778
BARC_1.01_Gm08_20123542_G_A	SNP	8	20123542
BARC_1.01_Gm08_20536534_C_T	SNP	8	20536534
BARC_1.01_Gm08_20695797_A_G	SNP	8	20695797
BARC_1.01_Gm08_20843054_C_T	SNP	8	20843054
BARC_1.01_Gm08_20851904_T_G	SNP	8	20851904
BARC_1.01_Gm08_21170988_C_T	SNP	8	21170988
BARC_1.01_Gm08_21362406_C_T	SNP	8	21362406
BARC_1.01_Gm08_21443387_G_T	SNP	8	21443387
BARC_1.01_Gm08_21875763_A_G	SNP	8	21875763
BARC_1.01_Gm08_22013366_G_A	SNP	8	22013366
BARC_1.01_Gm08_22502686_T_C	SNP	8	22502686
BARC_1.01_Gm08_22530478_G_T	SNP	8	22530478
BARC_1.01_Gm08_22622648_A_G	SNP	8	22622648
BARC_1.01_Gm08_22702507_C_T	SNP	8	22702507
BARC_1.01_Gm08_23073352_T_C	SNP	8	23073352
BARC_1.01_Gm08_23170836_G_A	SNP	8	23170836
BARC_1.01_Gm08_23639196_T_G	SNP	8	23639196
BARC_1.01_Gm08_23691942_G_A	SNP	8	23691942
BARC_1.01_Gm08_25518395_C_A	SNP	8	25518395
BARC_1.01_Gm08_26551849_C_A	SNP	8	26551849
BARC_1.01_Gm08_27721821_G_A	SNP	8	27721821
BARC_1.01_Gm08_28027433_T_C	SNP	8	28027433
BARC_1.01_Gm08_29497457_C_A	SNP	8	29497457
BARC_1.01_Gm08_30079644_T_C	SNP	8	30079644
BARC_1.01_Gm08_30750199_A_G	SNP	8	30750199
BARC_1.01_Gm08_31401151_T_C	SNP	8	31401151
BARC_1.01_Gm08_32671813_A_G	SNP	8	32671813
BARC_1.01_Gm08_34085111_C_T	SNP	8	34085111
BARC_1.01_Gm08_34506326_G_A	SNP	8	34506326
BARC_1.01_Gm08_35102127_G_A	SNP	8	35102127
BARC_1.01_Gm08_35856368_C_A	SNP	8	35856368
BARC_1.01_Gm08_37464144_A_G	SNP	8	37464144
BARC_1.01_Gm08_38534870_A_G	SNP	8	38534870
BARC_1.01_Gm08_38965668_G_A	SNP	8	38965668
BARC_1.01_Gm08_39164008_C_T	SNP	8	39164008
BARC_1.01_Gm08_39378435_C_T	SNP	8	39378435
BARC_1.01_Gm08_39453750_G_A	SNP	8	39453750
BARC_1.01_Gm08_39543860_T_C	SNP	8	39543860
BARC_1.01_Gm08_39819141_A_G	SNP	8	39819141
BARC_1.01_Gm08_39859858_T_C	SNP	8	39859858
BARC_1.01_Gm08_40066964_A_G	SNP	8	40066964
BARC_1.01_Gm08_40220221_A_G	SNP	8	40220221
BARC_1.01_Gm08_40589333_T_C	SNP	8	40589333
BARC_1.01_Gm08_40670305_A_G	SNP	8	40670305
BARC_1.01_Gm08_40735987_T_C	SNP	8	40735987
BARC_1.01_Gm08_41126169_A_C	SNP	8	41126169
BARC_1.01_Gm08_41318101_A_G	SNP	8	41318101
BARC_1.01_Gm08_41504420_T_C	SNP	8	41504420
BARC_1.01_Gm08_41615045_T_C	SNP	8	41615045
BARC_1.01_Gm08_41693863_A_G	SNP	8	41693863
BARC_1.01_Gm08_41798055_A_G	SNP	8	41798055
BARC_1.01_Gm08_41883157_A_G	SNP	8	41883157
BARC_1.01_Gm08_42056397_T_C	SNP	8	42056397
BARC_1.01_Gm08_42210099_C_T	SNP	8	42210099
BARC_1.01_Gm08_42292068_G_A	SNP	8	42292068
BARC_1.01_Gm08_42368016_C_T	SNP	8	42368016
BARC_1.01_Gm08_42593496_G_T	SNP	8	42593496
BARC_1.01_Gm08_42757127_T_G	SNP	8	42757127
BARC_1.01_Gm08_42937574_T_C	SNP	8	42937574
BARC_1.01_Gm08_43071282_T_C	SNP	8	43071282
BARC_1.01_Gm08_43306749_C_T	SNP	8	43306749
BARC_1.01_Gm08_43345646_C_T	SNP	8	43345646
BARC_1.01_Gm08_43499027_T_G	SNP	8	43499027
BARC_1.01_Gm08_43787988_G_A	SNP	8	43787988
BARC_1.01_Gm08_44087748_G_A	SNP	8	44087748
BARC_1.01_Gm08_44265646_C_T	SNP	8	44265646
BARC_1.01_Gm08_44588048_T_C	SNP	8	44588048
BARC_1.01_Gm08_44814503_C_T	SNP	8	44814503
BARC_1.01_Gm08_44883592_AG_-	INDEL	8	44883592
BARC_1.01_Gm08_45060561_C_T	SNP	8	45060561
BARC_1.01_Gm08_45317135_T_G	SNP	8	45317135
BARC_1.01_Gm08_45590964_A_G	SNP	8	45590964
BARC_1.01_Gm08_45697460_T_C	SNP	8	45697460
BARC_1.01_Gm08_45846181_A_G	SNP	8	45846181
BARC_1.01_Gm08_45893888_T_C	SNP	8	45893888
BARC_1.01_Gm08_45981724_G_A	SNP	8	45981724
BARC_1.01_Gm08_46022059_A_G	SNP	8	46022059
BARC_1.01_Gm08_46186971_C_T	SNP	8	46186971
BARC_1.01_Gm08_46434966_G_T	SNP	8	46434966
BARC_1.01_Gm08_46549497_C_T	SNP	8	46549497
BARC_1.01_Gm08_46881874_G_A	SNP	8	46881874
BARC_1.01_Gm09_104404_T_C	SNP	9	104404
BARC_1.01_Gm09_413274_G_A	SNP	9	413274
BARC_1.01_Gm09_439265_T_C	SNP	9	439265
BARC_1.01_Gm09_611923_A_G	SNP	9	611923
BARC_1.01_Gm09_886505_T_C	SNP	9	886505
BARC_1.01_Gm09_998472_G_A	SNP	9	998472
BARC_1.01_Gm09_1111460_T_C	SNP	9	1111460
BARC_1.01_Gm09_1251128_T_C	SNP	9	1251128
BARC_1.01_Gm09_1518813_G_A	SNP	9	1518813
BARC_1.01_Gm09_1522327_T_C	SNP	9	1522327
BARC_1.01_Gm09_1723633_G_A	SNP	9	1723633
BARC_1.01_Gm09_1888876_A_G	SNP	9	1888876
BARC_1.01_Gm09_2175703_C_A	SNP	9	2175703
BARC_1.01_Gm09_2327785_G_A	SNP	9	2327785
BARC_1.01_Gm09_2386432_G_A	SNP	9	2386432
BARC_1.01_Gm09_2592729_T_C	SNP	9	2592729
BARC_1.01_Gm09_2784336_T_G	SNP	9	2784336
BARC_1.01_Gm09_2926870_T_C	SNP	9	2926870
BARC_1.01_Gm09_2976373_A_G	SNP	9	2976373
BARC_1.01_Gm09_3101824_A_G	SNP	9	3101824
BARC_1.01_Gm09_3174245_A_G	SNP	9	3174245
BARC_1.01_Gm09_3230237_T_C	SNP	9	3230237
BARC_1.01_Gm09_3295777_T_G	SNP	9	3295777
BARC_1.01_Gm09_3420354_T_C	SNP	9	3420354
BARC_1.01_Gm09_3708901_T_C	SNP	9	3708901
BARC_1.01_Gm09_3934271_C_T	SNP	9	3934271
BARC_1.01_Gm09_4245412_T_C	SNP	9	4245412
BARC_1.01_Gm09_4517002_T_C	SNP	9	4517002
BARC_1.01_Gm09_4799335_A_C	SNP	9	4799335
BARC_1.01_Gm09_4991159_G_A	SNP	9	4991159
BARC_1.01_Gm09_5038550_T_G	SNP	9	5038550
BARC_1.01_Gm09_5122231_A_G	SNP	9	5122231
BARC_1.01_Gm09_5345445_A_G	SNP	9	5345445
BARC_1.01_Gm09_5514307_C_T	SNP	9	5514307
BARC_1.01_Gm09_5563632_C_A	SNP	9	5563632
BARC_1.01_Gm09_5799228_A_C	SNP	9	5799228
BARC_1.01_Gm09_5979646_C_T	SNP	9	5979646
BARC_1.01_Gm09_6197309_G_A	SNP	9	6197309
BARC_1.01_Gm09_6243152_A_G	SNP	9	6243152
BARC_1.01_Gm09_6459016_C_A	SNP	9	6459016
BARC_1.01_Gm09_6511884_G_A	SNP	9	6511884
BARC_1.01_Gm09_6664095_T_C	SNP	9	6664095
BARC_1.01_Gm09_6676869_A_G	SNP	9	6676869
BARC_1.01_Gm09_6729236_C_T	SNP	9	6729236
BARC_1.01_Gm09_6814829_C_T	SNP	9	6814829
BARC_1.01_Gm09_6968486_G_A	SNP	9	6968486
BARC_1.01_Gm09_7983364_A_G	SNP	9	7983364
BARC_1.01_Gm09_8831480_A_G	SNP	9	8831480
BARC_1.01_Gm09_9590399_T_C	SNP	9	9590399
BARC_1.01_Gm09_10520180_T_C	SNP	9	10520180
BARC_1.01_Gm09_10880600_G_A	SNP	9	10880600
BARC_1.01_Gm09_11854826_G_T	SNP	9	11854826
BARC_1.01_Gm09_12093815_T_G	SNP	9	12093815
BARC_1.01_Gm09_12801032_T_C	SNP	9	12801032
BARC_1.01_Gm09_13615987_G_T	SNP	9	13615987
BARC_1.01_Gm09_14078748_G_T	SNP	9	14078748
BARC_1.01_Gm09_14923108_C_A	SNP	9	14923108
BARC_1.01_Gm09_15316337_G_A	SNP	9	15316337
BARC_1.01_Gm09_16513681_A_G	SNP	9	16513681
BARC_1.01_Gm09_17858067_T_C	SNP	9	17858067
BARC_1.01_Gm09_18223900_A_G	SNP	9	18223900
BARC_1.01_Gm09_18598782_G_A	SNP	9	18598782
BARC_1.01_Gm09_18799217_G_A	SNP	9	18799217
BARC_1.01_Gm09_19823605_G_A	SNP	9	19823605
BARC_1.01_Gm09_20391885_C_T	SNP	9	20391885
BARC_1.01_Gm09_22305708_G_T	SNP	9	22305708
BARC_1.01_Gm09_25198413_T_C	SNP	9	25198413
BARC_1.01_Gm09_26158568_A_G	SNP	9	26158568
BARC_1.01_Gm09_27092089_A_G	SNP	9	27092089
BARC_1.01_Gm09_28591445_T_C	SNP	9	28591445
BARC_1.01_Gm09_28853477_A_G	SNP	9	28853477
BARC_1.01_Gm09_29782119_G_A	SNP	9	29782119
BARC_1.01_Gm09_31217330_T_C	SNP	9	31217330
BARC_1.01_Gm09_32096458_C_T	SNP	9	32096458
BARC_1.01_Gm09_32382867_G_T	SNP	9	32382867
BARC_1.01_Gm09_33313292_T_G	SNP	9	33313292
BARC_1.01_Gm09_34830637_A_G	SNP	9	34830637
BARC_1.01_Gm09_35869237_T_C	SNP	9	35869237
BARC_1.01_Gm09_35962679_T_C	SNP	9	35962679
BARC_1.01_Gm09_36305321_T_C	SNP	9	36305321
BARC_1.01_Gm09_36403191_T_C	SNP	9	36403191
BARC_1.01_Gm09_36586870_C_T	SNP	9	36586870
BARC_1.01_Gm09_36666374_A_C	SNP	9	36666374
BARC_1.01_Gm09_36869408_A_C	SNP	9	36869408
BARC_1.01_Gm09_37008697_T_C	SNP	9	37008697
BARC_1.01_Gm09_37249978_A_G	SNP	9	37249978
BARC_1.01_Gm09_37329610_G_A	SNP	9	37329610
BARC_1.01_Gm09_37583189_C_T	SNP	9	37583189
BARC_1.01_Gm09_37823866_T_C	SNP	9	37823866
BARC_1.01_Gm09_37913679_C_A	SNP	9	37913679
BARC_1.01_Gm09_38013391_A_G	SNP	9	38013391
BARC_1.01_Gm09_38168295_T_C	SNP	9	38168295
BARC_1.01_Gm09_38280719_C_T	SNP	9	38280719
BARC_1.01_Gm09_38507112_G_A	SNP	9	38507112
BARC_1.01_Gm09_38771421_G_A	SNP	9	38771421
BARC_1.01_Gm09_38797525_C_A	SNP	9	38797525
BARC_1.01_Gm09_38927073_A_G	SNP	9	38927073
BARC_1.01_Gm09_39067581_G_A	SNP	9	39067581
BARC_1.01_Gm09_39295470_A_G	SNP	9	39295470
BARC_1.01_Gm09_39298292_A_C	SNP	9	39298292
BARC_1.01_Gm09_39447611_G_T	SNP	9	39447611
BARC_1.01_Gm09_39605825_C_T	SNP	9	39605825
BARC_1.01_Gm09_39693036_C_A	SNP	9	39693036
BARC_1.01_Gm09_39822766_C_T	SNP	9	39822766
BARC_1.01_Gm09_40164588_A_G	SNP	9	40164588
BARC_1.01_Gm09_40407114_C_T	SNP	9	40407114
BARC_1.01_Gm09_40535562_T_C	SNP	9	40535562
BARC_1.01_Gm09_40638454_A_G	SNP	9	40638454
BARC_1.01_Gm09_40706793_A_C	SNP	9	40706793
BARC_1.01_Gm09_40899791_G_A	SNP	9	40899791
BARC_1.01_Gm09_40978410_G_A	SNP	9	40978410
BARC_1.01_Gm09_41103872_T_C	SNP	9	41103872
BARC_1.01_Gm09_41253226_T_C	SNP	9	41253226
BARC_1.01_Gm09_41482042_C_A	SNP	9	41482042
BARC_1.01_Gm09_41861265_C_A	SNP	9	41861265
BARC_1.01_Gm09_42241644_G_A	SNP	9	42241644
BARC_1.01_Gm09_42526589_T_C	SNP	9	42526589
BARC_1.01_Gm09_42563025_C_-	INDEL	9	42563025
BARC_1.01_Gm09_42610662_T_C	SNP	9	42610662
BARC_1.01_Gm09_42824728_G_A	SNP	9	42824728
BARC_1.01_Gm09_43114374_T_C	SNP	9	43114374
BARC_1.01_Gm09_43259622_T_G	SNP	9	43259622
BARC_1.01_Gm09_43370976_T_C	SNP	9	43370976
BARC_1.01_Gm09_43538127_A_G	SNP	9	43538127
BARC_1.01_Gm09_43613729_C_T	SNP	9	43613729
BARC_1.01_Gm09_43691701_C_T	SNP	9	43691701
BARC_1.01_Gm09_44020265_C_T	SNP	9	44020265
BARC_1.01_Gm09_44054693_A_G	SNP	9	44054693
BARC_1.01_Gm09_44188059_T_C	SNP	9	44188059
BARC_1.01_Gm09_44398393_C_A	SNP	9	44398393
BARC_1.01_Gm09_44598626_G_A	SNP	9	44598626
BARC_1.01_Gm09_44855340_C_T	SNP	9	44855340
BARC_1.01_Gm09_45101803_G_A	SNP	9	45101803
BARC_1.01_Gm09_45321744_G_A	SNP	9	45321744
BARC_1.01_Gm09_45357479_T_C	SNP	9	45357479
BARC_1.01_Gm09_45420052_A_G	SNP	9	45420052
BARC_1.01_Gm09_45548496_T_G	SNP	9	45548496
BARC_1.01_Gm09_45586982_T_C	SNP	9	45586982
BARC_1.01_Gm09_45659797_T_C	SNP	9	45659797
BARC_1.01_Gm09_45836962_C_A	SNP	9	45836962
BARC_1.01_Gm09_45906491_A_C	SNP	9	45906491
BARC_1.01_Gm09_46139114_A_G	SNP	9	46139114
BARC_1.01_Gm09_46319164_G_T	SNP	9	46319164
BARC_1.01_Gm09_46437772_T_C	SNP	9	46437772
BARC_1.01_Gm09_46570461_A_G	SNP	9	46570461
BARC_1.01_Gm09_46598738_G_A	SNP	9	46598738
BARC_1.01_Gm10_14714_C_T	SNP	10	14714
BARC_1.01_Gm10_121493_A_G	SNP	10	121493
BARC_1.01_Gm10_214458_C_T	SNP	10	214458
BARC_1.01_Gm10_227864_A_G	SNP	10	227864
BARC_1.01_Gm10_406427_T_C	SNP	10	406427
BARC_1.01_Gm10_711291_G_A	SNP	10	711291
BARC_1.01_Gm10_1051336_G_A	SNP	10	1051336
BARC_1.01_Gm10_1268065_G_A	SNP	10	1268065
BARC_1.01_Gm10_1526735_T_C	SNP	10	1526735
BARC_1.01_Gm10_1667248_A_G	SNP	10	1667248
BARC_1.01_Gm10_1895532_C_T	SNP	10	1895532
BARC_1.01_Gm10_2069041_A_C	SNP	10	2069041
BARC_1.01_Gm10_2240113_A_G	SNP	10	2240113
BARC_1.01_Gm10_2317882_A_G	SNP	10	2317882
BARC_1.01_Gm10_2437001_A_G	SNP	10	2437001
BARC_1.01_Gm10_2583564_G_A	SNP	10	2583564
BARC_1.01_Gm10_2809074_A_G	SNP	10	2809074
BARC_1.01_Gm10_3022221_T_C	SNP	10	3022221
BARC_1.01_Gm10_3183187_T_C	SNP	10	3183187
BARC_1.01_Gm10_3276787_T_G	SNP	10	3276787
BARC_1.01_Gm10_3426604_G_A	SNP	10	3426604
BARC_1.01_Gm10_3688050_G_T	SNP	10	3688050
BARC_1.01_Gm10_3896284_A_G	SNP	10	3896284
BARC_1.01_Gm10_3962673_C_T	SNP	10	3962673
BARC_1.01_Gm10_4035277_A_C	SNP	10	4035277
BARC_1.01_Gm10_4131044_C_A	SNP	10	4131044
BARC_1.01_Gm10_4286365_G_A	SNP	10	4286365
BARC_1.01_Gm10_4337334_T_C	SNP	10	4337334
BARC_1.01_Gm10_4360182_A_G	SNP	10	4360182
BARC_1.01_Gm10_4568148_C_T	SNP	10	4568148
BARC_1.01_Gm10_4775496_T_C	SNP	10	4775496
BARC_1.01_Gm10_4972351_T_C	SNP	10	4972351
BARC_1.01_Gm10_5100096_C_T	SNP	10	5100096
BARC_1.01_Gm10_5404728_C_A	SNP	10	5404728
BARC_1.01_Gm10_5455842_G_A	SNP	10	5455842
BARC_1.01_Gm10_5556984_A_G	SNP	10	5556984
BARC_1.01_Gm10_5775923_A_G	SNP	10	5775923
BARC_1.01_Gm10_6020959_G_T	SNP	10	6020959
BARC_1.01_Gm10_6196864_T_G	SNP	10	6196864
BARC_1.01_Gm10_6460304_G_A	SNP	10	6460304
BARC_1.01_Gm10_6837973_T_C	SNP	10	6837973
BARC_1.01_Gm10_7074398_A_G	SNP	10	7074398
BARC_1.01_Gm10_7246248_T_C	SNP	10	7246248
BARC_1.01_Gm10_7302539_T_C	SNP	10	7302539
BARC_1.01_Gm10_7507435_C_T	SNP	10	7507435
BARC_1.01_Gm10_7667954_C_T	SNP	10	7667954
BARC_1.01_Gm10_7687163_G_T	SNP	10	7687163
BARC_1.01_Gm10_8404574_C_T	SNP	10	8404574
BARC_1.01_Gm10_9207487_A_C	SNP	10	9207487
BARC_1.01_Gm10_9522845_A_G	SNP	10	9522845
BARC_1.01_Gm10_9575150_C_T	SNP	10	9575150
BARC_1.01_Gm10_10015896_C_T	SNP	10	10015896
BARC_1.01_Gm10_10930700_C_T	SNP	10	10930700
BARC_1.01_Gm10_11518881_G_A	SNP	10	11518881
BARC_1.01_Gm10_12080275_G_A	SNP	10	12080275
BARC_1.01_Gm10_12500364_A_G	SNP	10	12500364
BARC_1.01_Gm10_13090030_G_A	SNP	10	13090030
BARC_1.01_Gm10_13185363_T_C	SNP	10	13185363
BARC_1.01_Gm10_13684185_C_A	SNP	10	13684185
BARC_1.01_Gm10_14985037_C_A	SNP	10	14985037
BARC_1.01_Gm10_15592777_A_G	SNP	10	15592777
BARC_1.01_Gm10_17148524_C_A	SNP	10	17148524
BARC_1.01_Gm10_18092265_A_G	SNP	10	18092265
BARC_1.01_Gm10_18700582_T_C	SNP	10	18700582
BARC_1.01_Gm10_20222067_T_C	SNP	10	20222067
BARC_1.01_Gm10_21290666_G_A	SNP	10	21290666
BARC_1.01_Gm10_21509542_T_C	SNP	10	21509542
BARC_1.01_Gm10_23322034_G_A	SNP	10	23322034
BARC_1.01_Gm10_23967467_T_C	SNP	10	23967467
BARC_1.01_Gm10_26188429_A_G	SNP	10	26188429
BARC_1.01_Gm10_26598887_A_G	SNP	10	26598887
BARC_1.01_Gm10_27849090_A_G	SNP	10	27849090
BARC_1.01_Gm10_28108873_G_A	SNP	10	28108873
BARC_1.01_Gm10_29796557_G_A	SNP	10	29796557
BARC_1.01_Gm10_30093407_T_C	SNP	10	30093407
BARC_1.01_Gm10_31525347_A_G	SNP	10	31525347
BARC_1.01_Gm10_32173874_C_T	SNP	10	32173874
BARC_1.01_Gm10_33347216_A_G	SNP	10	33347216
BARC_1.01_Gm10_33484651_T_C	SNP	10	33484651
BARC_1.01_Gm10_36276152_A_G	SNP	10	36276152
BARC_1.01_Gm10_36448006_T_G	SNP	10	36448006
BARC_1.01_Gm10_36634025_T_C	SNP	10	36634025
BARC_1.01_Gm10_36725190_G_A	SNP	10	36725190
BARC_1.01_Gm10_36761186_A_G	SNP	10	36761186
BARC_1.01_Gm10_36928133_A_G	SNP	10	36928133
BARC_1.01_Gm10_36975604_C_T	SNP	10	36975604
BARC_1.01_Gm10_37066910_G_A	SNP	10	37066910
BARC_1.01_Gm10_37298266_A_G	SNP	10	37298266
BARC_1.01_Gm10_37469103_C_A	SNP	10	37469103
BARC_1.01_Gm10_37762178_C_T	SNP	10	37762178
BARC_1.01_Gm10_37793479_C_A	SNP	10	37793479
BARC_1.01_Gm10_37838242_G_A	SNP	10	37838242
BARC_1.01_Gm10_38105991_T_C	SNP	10	38105991
BARC_1.01_Gm10_38406137_G_A	SNP	10	38406137
BARC_1.01_Gm10_38489306_T_G	SNP	10	38489306
BARC_1.01_Gm10_38751669_C_A	SNP	10	38751669
BARC_1.01_Gm10_38900522_T_C	SNP	10	38900522
BARC_1.01_Gm10_39130226_G_T	SNP	10	39130226
BARC_1.01_Gm10_39350141_T_C	SNP	10	39350141
BARC_1.01_Gm10_39570259_C_T	SNP	10	39570259
BARC_1.01_Gm10_39700476_T_C	SNP	10	39700476
BARC_1.01_Gm10_39827303_A_C	SNP	10	39827303
BARC_1.01_Gm10_40077126_A_G	SNP	10	40077126
BARC_1.01_Gm10_40258740_G_A	SNP	10	40258740
BARC_1.01_Gm10_40646744_G_A	SNP	10	40646744
BARC_1.01_Gm10_41032294_A_C	SNP	10	41032294
BARC_1.01_Gm10_41103076_T_C	SNP	10	41103076
BARC_1.01_Gm10_41374120_G_A	SNP	10	41374120
BARC_1.01_Gm10_41610215_C_T	SNP	10	41610215
BARC_1.01_Gm10_41958155_A_G	SNP	10	41958155
BARC_1.01_Gm10_42007918_G_T	SNP	10	42007918
BARC_1.01_Gm10_42296579_T_G	SNP	10	42296579
BARC_1.01_Gm10_42450430_G_A	SNP	10	42450430
BARC_1.01_Gm10_42500037_G_A	SNP	10	42500037
BARC_1.01_Gm10_42700568_T_C	SNP	10	42700568
BARC_1.01_Gm10_42963703_G_A	SNP	10	42963703
BARC_1.01_Gm10_43107961_A_G	SNP	10	43107961
BARC_1.01_Gm10_43206584_T_C	SNP	10	43206584
BARC_1.01_Gm10_43354539_A_G	SNP	10	43354539
BARC_1.01_Gm10_43662144_C_T	SNP	10	43662144
BARC_1.01_Gm10_43696272_T_G	SNP	10	43696272
BARC_1.01_Gm10_43840376_T_C	SNP	10	43840376
BARC_1.01_Gm10_44137020_T_C	SNP	10	44137020
BARC_1.01_Gm10_44342605_G_A	SNP	10	44342605
BARC_1.01_Gm10_44553009_T_C	SNP	10	44553009
BARC_1.01_Gm10_44563220_A_G	SNP	10	44563220
BARC_1.01_Gm10_44574663_C_T	SNP	10	44574663
BARC_1.01_Gm10_44732850_A_T	SNP	10	44732850
BARC_1.01_Gm10_44744804_A_C	SNP	10	44744804
BARC_1.01_Gm10_45245539_G_A	SNP	10	45245539
BARC_1.01_Gm10_45670539_T_C	SNP	10	45670539
BARC_1.01_Gm10_45863169_A_G	SNP	10	45863169
BARC_1.01_Gm10_45890133_C_T	SNP	10	45890133
BARC_1.01_Gm10_46119255_G_A	SNP	10	46119255
BARC_1.01_Gm10_46177554_C_T	SNP	10	46177554
BARC_1.01_Gm10_46351117_A_G	SNP	10	46351117
BARC_1.01_Gm10_46528941_T_C	SNP	10	46528941
BARC_1.01_Gm10_46688003_C_T	SNP	10	46688003
BARC_1.01_Gm10_46788615_A_G	SNP	10	46788615
BARC_1.01_Gm10_47120869_G_A	SNP	10	47120869
BARC_1.01_Gm10_47223663_T_C	SNP	10	47223663
BARC_1.01_Gm10_47417315_G_A	SNP	10	47417315
BARC_1.01_Gm10_47552124_C_A	SNP	10	47552124
BARC_1.01_Gm10_47733469_G_A	SNP	10	47733469
BARC_1.01_Gm10_47834616_G_A	SNP	10	47834616
BARC_1.01_Gm10_47946637_C_A	SNP	10	47946637
BARC_1.01_Gm10_48002626_G_A	SNP	10	48002626
BARC_1.01_Gm10_48111404_A_G	SNP	10	48111404
BARC_1.01_Gm10_48170958_T_G	SNP	10	48170958
BARC_1.01_Gm10_48265015_A_G	SNP	10	48265015
BARC_1.01_Gm10_48331152_G_A	SNP	10	48331152
BARC_1.01_Gm10_48426970_A_G	SNP	10	48426970
BARC_1.01_Gm10_48643490_T_C	SNP	10	48643490
BARC_1.01_Gm10_48695057_T_C	SNP	10	48695057
BARC_1.01_Gm10_48880128_C_T	SNP	10	48880128
BARC_1.01_Gm10_48966589_G_A	SNP	10	48966589
BARC_1.01_Gm10_49034509_C_T	SNP	10	49034509
BARC_1.01_Gm10_49228687_T_G	SNP	10	49228687
BARC_1.01_Gm10_49359424_T_G	SNP	10	49359424
BARC_1.01_Gm10_49417395_G_A	SNP	10	49417395
BARC_1.01_Gm10_49417588_A_-	INDEL	10	49417588
BARC_1.01_Gm10_49447586_C_T	SNP	10	49447586
BARC_1.01_Gm10_49630664_C_T	SNP	10	49630664
BARC_1.01_Gm10_49734248_G_T	SNP	10	49734248
BARC_1.01_Gm10_49872106_G_A	SNP	10	49872106
BARC_1.01_Gm10_49967536_T_C	SNP	10	49967536
BARC_1.01_Gm10_49995743_T_G	SNP	10	49995743
BARC_1.01_Gm10_50286433_A_C	SNP	10	50286433
BARC_1.01_Gm10_50470254_T_C	SNP	10	50470254
BARC_1.01_Gm10_50850257_T_C	SNP	10	50850257
BARC_1.01_Gm10_50904021_T_C	SNP	10	50904021
BARC_1.01_Gm11_17911_T_C	SNP	11	17911
BARC_1.01_Gm11_63293_A_G	SNP	11	63293
BARC_1.01_Gm11_423298_C_T	SNP	11	423298
BARC_1.01_Gm11_530116_A_G	SNP	11	530116
BARC_1.01_Gm11_571208_A_C	SNP	11	571208
BARC_1.01_Gm11_767028_T_C	SNP	11	767028
BARC_1.01_Gm11_866819_G_A	SNP	11	866819
BARC_1.01_Gm11_916305_A_G	SNP	11	916305
BARC_1.01_Gm11_1093109_T_G	SNP	11	1093109
BARC_1.01_Gm11_1267809_T_C	SNP	11	1267809
BARC_1.01_Gm11_1339540_G_A	SNP	11	1339540
BARC_1.01_Gm11_1620921_A_C	SNP	11	1620921
BARC_1.01_Gm11_1711864_C_T	SNP	11	1711864
BARC_1.01_Gm11_1954658_C_T	SNP	11	1954658
BARC_1.01_Gm11_2092125_G_A	SNP	11	2092125
BARC_1.01_Gm11_2167393_G_A	SNP	11	2167393
BARC_1.01_Gm11_2625440_A_G	SNP	11	2625440
BARC_1.01_Gm11_2680233_G_A	SNP	11	2680233
BARC_1.01_Gm11_2777893_A_C	SNP	11	2777893
BARC_1.01_Gm11_3084142_G_A	SNP	11	3084142
BARC_1.01_Gm11_3277472_C_T	SNP	11	3277472
BARC_1.01_Gm11_3432665_A_G	SNP	11	3432665
BARC_1.01_Gm11_3754670_C_T	SNP	11	3754670
BARC_1.01_Gm11_3950213_T_C	SNP	11	3950213
BARC_1.01_Gm11_4135246_C_T	SNP	11	4135246
BARC_1.01_Gm11_4329480_T_C	SNP	11	4329480
BARC_1.01_Gm11_4408645_C_T	SNP	11	4408645
BARC_1.01_Gm11_4632613_T_C	SNP	11	4632613
BARC_1.01_Gm11_4796577_A_C	SNP	11	4796577
BARC_1.01_Gm11_4866335_T_C	SNP	11	4866335
BARC_1.01_Gm11_4961902_C_T	SNP	11	4961902
BARC_1.01_Gm11_5238788_G_A	SNP	11	5238788
BARC_1.01_Gm11_5536036_C_A	SNP	11	5536036
BARC_1.01_Gm11_5791137_C_T	SNP	11	5791137
BARC_1.01_Gm11_5948859_T_C	SNP	11	5948859
BARC_1.01_Gm11_5983320_C_T	SNP	11	5983320
BARC_1.01_Gm11_6134568_T_C	SNP	11	6134568
BARC_1.01_Gm11_6232705_A_C	SNP	11	6232705
BARC_1.01_Gm11_6383207_G_A	SNP	11	6383207
BARC_1.01_Gm11_6555265_A_G	SNP	11	6555265
BARC_1.01_Gm11_6662908_T_C	SNP	11	6662908
BARC_1.01_Gm11_6780396_C_T	SNP	11	6780396
BARC_1.01_Gm11_6882885_T_G	SNP	11	6882885
BARC_1.01_Gm11_6906614_A_G	SNP	11	6906614
BARC_1.01_Gm11_7133690_T_C	SNP	11	7133690
BARC_1.01_Gm11_7358578_C_T	SNP	11	7358578
BARC_1.01_Gm11_7661182_T_C	SNP	11	7661182
BARC_1.01_Gm11_7843684_C_T	SNP	11	7843684
BARC_1.01_Gm11_7883763_C_A	SNP	11	7883763
BARC_1.01_Gm11_8095797_G_A	SNP	11	8095797
BARC_1.01_Gm11_8237055_T_G	SNP	11	8237055
BARC_1.01_Gm11_8556791_G_A	SNP	11	8556791
BARC_1.01_Gm11_8766576_A_G	SNP	11	8766576
BARC_1.01_Gm11_8942593_T_C	SNP	11	8942593
BARC_1.01_Gm11_9176042_A_G	SNP	11	9176042
BARC_1.01_Gm11_9332557_G_A	SNP	11	9332557
BARC_1.01_Gm11_9666296_T_G	SNP	11	9666296
BARC_1.01_Gm11_9961540_C_T	SNP	11	9961540
BARC_1.01_Gm11_10360391_G_A	SNP	11	10360391
BARC_1.01_Gm11_10721006_A_G	SNP	11	10721006
BARC_1.01_Gm11_10926986_T_C	SNP	11	10926986
BARC_1.01_Gm11_10999596_T_C	SNP	11	10999596
BARC_1.01_Gm11_11383598_C_T	SNP	11	11383598
BARC_1.01_Gm11_11738651_C_T	SNP	11	11738651
BARC_1.01_Gm11_11932224_G_A	SNP	11	11932224
BARC_1.01_Gm11_13075838_T_C	SNP	11	13075838
BARC_1.01_Gm11_14084162_C_T	SNP	11	14084162
BARC_1.01_Gm11_14829557_A_C	SNP	11	14829557
BARC_1.01_Gm11_14896456_G_A	SNP	11	14896456
BARC_1.01_Gm11_15220858_T_C	SNP	11	15220858
BARC_1.01_Gm11_15558504_T_C	SNP	11	15558504
BARC_1.01_Gm11_15603945_A_G	SNP	11	15603945
BARC_1.01_Gm11_15924043_T_G	SNP	11	15924043
BARC_1.01_Gm11_16202963_G_A	SNP	11	16202963
BARC_1.01_Gm11_16277043_A_G	SNP	11	16277043
BARC_1.01_Gm11_16404733_T_C	SNP	11	16404733
BARC_1.01_Gm11_16492046_A_G	SNP	11	16492046
BARC_1.01_Gm11_16828050_A_G	SNP	11	16828050
BARC_1.01_Gm11_16996443_C_T	SNP	11	16996443
BARC_1.01_Gm11_17116826_T_C	SNP	11	17116826
BARC_1.01_Gm11_17144707_A_G	SNP	11	17144707
BARC_1.01_Gm11_17318773_A_C	SNP	11	17318773
BARC_1.01_Gm11_17537324_T_C	SNP	11	17537324
BARC_1.01_Gm11_17645767_C_T	SNP	11	17645767
BARC_1.01_Gm11_17808678_A_C	SNP	11	17808678
BARC_1.01_Gm11_18083338_T_C	SNP	11	18083338
BARC_1.01_Gm11_21023332_G_A	SNP	11	21023332
BARC_1.01_Gm11_21974545_T_C	SNP	11	21974545
BARC_1.01_Gm11_23209753_T_C	SNP	11	23209753
BARC_1.01_Gm11_24186948_A_C	SNP	11	24186948
BARC_1.01_Gm11_24911566_T_C	SNP	11	24911566
BARC_1.01_Gm11_24994374_C_T	SNP	11	24994374
BARC_1.01_Gm11_26755843_A_G	SNP	11	26755843
BARC_1.01_Gm11_27347098_C_T	SNP	11	27347098
BARC_1.01_Gm11_27896148_A_G	SNP	11	27896148
BARC_1.01_Gm11_30902153_T_C	SNP	11	30902153
BARC_1.01_Gm11_31168005_T_C	SNP	11	31168005
BARC_1.01_Gm11_32208125_T_C	SNP	11	32208125
BARC_1.01_Gm11_32673853_C_T	SNP	11	32673853
BARC_1.01_Gm11_32778115_T_C	SNP	11	32778115
BARC_1.01_Gm11_32910236_A_G	SNP	11	32910236
BARC_1.01_Gm11_33120512_A_G	SNP	11	33120512
BARC_1.01_Gm11_33303552_T_G	SNP	11	33303552
BARC_1.01_Gm11_33511924_C_T	SNP	11	33511924
BARC_1.01_Gm11_33555216_T_C	SNP	11	33555216
BARC_1.01_Gm11_34570537_C_T	SNP	11	34570537
BARC_1.01_Gm11_34928092_A_G	SNP	11	34928092
BARC_1.01_Gm11_35181327_A_G	SNP	11	35181327
BARC_1.01_Gm11_35438579_A_G	SNP	11	35438579
BARC_1.01_Gm11_35525449_G_A	SNP	11	35525449
BARC_1.01_Gm11_35710195_A_G	SNP	11	35710195
BARC_1.01_Gm11_35981024_A_C	SNP	11	35981024
BARC_1.01_Gm11_36124908_T_G	SNP	11	36124908
BARC_1.01_Gm11_36293058_A_G	SNP	11	36293058
BARC_1.01_Gm11_36518427_A_C	SNP	11	36518427
BARC_1.01_Gm11_36837469_A_G	SNP	11	36837469
BARC_1.01_Gm11_36976384_G_A	SNP	11	36976384
BARC_1.01_Gm11_37291736_G_A	SNP	11	37291736
BARC_1.01_Gm11_37416638_A_T	SNP	11	37416638
BARC_1.01_Gm11_37462158_C_T	SNP	11	37462158
BARC_1.01_Gm11_37626857_A_G	SNP	11	37626857
BARC_1.01_Gm11_37877507_G_A	SNP	11	37877507
BARC_1.01_Gm11_37978746_G_T	SNP	11	37978746
BARC_1.01_Gm11_38136659_T_C	SNP	11	38136659
BARC_1.01_Gm11_38496557_T_C	SNP	11	38496557
BARC_1.01_Gm11_38767240_A_G	SNP	11	38767240
BARC_1.01_Gm11_38983074_T_C	SNP	11	38983074
BARC_1.01_Gm12_82828_T_C	SNP	12	82828
BARC_1.01_Gm12_128224_C_T	SNP	12	128224
BARC_1.01_Gm12_277889_G_A	SNP	12	277889
BARC_1.01_Gm12_405621_A_C	SNP	12	405621
BARC_1.01_Gm12_425751_C_A	SNP	12	425751
BARC_1.01_Gm12_688182_T_G	SNP	12	688182
BARC_1.01_Gm12_849243_A_G	SNP	12	849243
BARC_1.01_Gm12_1070930_T_C	SNP	12	1070930
BARC_1.01_Gm12_1336284_A_G	SNP	12	1336284
BARC_1.01_Gm12_1460019_T_C	SNP	12	1460019
BARC_1.01_Gm12_1531850_T_C	SNP	12	1531850
BARC_1.01_Gm12_1701288_A_G	SNP	12	1701288
BARC_1.01_Gm12_1883937_G_A	SNP	12	1883937
BARC_1.01_Gm12_2049842_G_A	SNP	12	2049842
BARC_1.01_Gm12_2140417_A_G	SNP	12	2140417
BARC_1.01_Gm12_2184391_A_G	SNP	12	2184391
BARC_1.01_Gm12_2379195_C_A	SNP	12	2379195
BARC_1.01_Gm12_2675412_T_C	SNP	12	2675412
BARC_1.01_Gm12_2681036_G_A	SNP	12	2681036
BARC_1.01_Gm12_2847459_G_A	SNP	12	2847459
BARC_1.01_Gm12_2975576_T_C	SNP	12	2975576
BARC_1.01_Gm12_3133148_T_C	SNP	12	3133148
BARC_1.01_Gm12_3175818_A_G	SNP	12	3175818
BARC_1.01_Gm12_3225421_A_G	SNP	12	3225421
BARC_1.01_Gm12_3309895_G_A	SNP	12	3309895
BARC_1.01_Gm12_3416958_G_A	SNP	12	3416958
BARC_1.01_Gm12_3544881_T_C	SNP	12	3544881
BARC_1.01_Gm12_3587852_T_C	SNP	12	3587852
BARC_1.01_Gm12_3974021_G_A	SNP	12	3974021
BARC_1.01_Gm12_4154550_C_T	SNP	12	4154550
BARC_1.01_Gm12_4592200_C_T	SNP	12	4592200
BARC_1.01_Gm12_4712660_C_T	SNP	12	4712660
BARC_1.01_Gm12_4883456_A_C	SNP	12	4883456
BARC_1.01_Gm12_4925203_T_C	SNP	12	4925203
BARC_1.01_Gm12_5309573_G_A	SNP	12	5309573
BARC_1.01_Gm12_5475411_T_C	SNP	12	5475411
BARC_1.01_Gm12_5510001_T_C	SNP	12	5510001
BARC_1.01_Gm12_5706745_G_A	SNP	12	5706745
BARC_1.01_Gm12_6023395_T_C	SNP	12	6023395
BARC_1.01_Gm12_6150215_A_G	SNP	12	6150215
BARC_1.01_Gm12_6195964_C_T	SNP	12	6195964
BARC_1.01_Gm12_6420304_C_T	SNP	12	6420304
BARC_1.01_Gm12_6846625_G_T	SNP	12	6846625
BARC_1.01_Gm12_6943211_G_A	SNP	12	6943211
BARC_1.01_Gm12_7082885_C_A	SNP	12	7082885
BARC_1.01_Gm12_7162872_G_A	SNP	12	7162872
BARC_1.01_Gm12_7316668_A_G	SNP	12	7316668
BARC_1.01_Gm12_7494659_C_T	SNP	12	7494659
BARC_1.01_Gm12_7584843_C_T	SNP	12	7584843
BARC_1.01_Gm12_7753259_T_C	SNP	12	7753259
BARC_1.01_Gm12_7949328_T_C	SNP	12	7949328
BARC_1.01_Gm12_8188220_T_C	SNP	12	8188220
BARC_1.01_Gm12_8435100_T_C	SNP	12	8435100
BARC_1.01_Gm12_8469462_T_C	SNP	12	8469462
BARC_1.01_Gm12_8642414_G_A	SNP	12	8642414
BARC_1.01_Gm12_8844839_T_G	SNP	12	8844839
BARC_1.01_Gm12_8891405_A_G	SNP	12	8891405
BARC_1.01_Gm12_10015000_T_C	SNP	12	10015000
BARC_1.01_Gm12_11373315_G_T	SNP	12	11373315
BARC_1.01_Gm12_13354287_T_C	SNP	12	13354287
BARC_1.01_Gm12_14352578_G_A	SNP	12	14352578
BARC_1.01_Gm12_14694597_G_T	SNP	12	14694597
BARC_1.01_Gm12_14771254_T_C	SNP	12	14771254
BARC_1.01_Gm12_15877490_A_G	SNP	12	15877490
BARC_1.01_Gm12_17013260_T_C	SNP	12	17013260
BARC_1.01_Gm12_17926750_A_G	SNP	12	17926750
BARC_1.01_Gm12_18062812_A_G	SNP	12	18062812
BARC_1.01_Gm12_22385235_A_G	SNP	12	22385235
BARC_1.01_Gm12_24271835_G_A	SNP	12	24271835
BARC_1.01_Gm12_30527017_T_C	SNP	12	30527017
BARC_1.01_Gm12_32151568_C_T	SNP	12	32151568
BARC_1.01_Gm12_32537979_A_G	SNP	12	32537979
BARC_1.01_Gm12_32582310_T_G	SNP	12	32582310
BARC_1.01_Gm12_32734395_T_C	SNP	12	32734395
BARC_1.01_Gm12_32771353_A_G	SNP	12	32771353
BARC_1.01_Gm12_33110081_G_T	SNP	12	33110081
BARC_1.01_Gm12_33539324_G_A	SNP	12	33539324
BARC_1.01_Gm12_33680937_A_G	SNP	12	33680937
BARC_1.01_Gm12_33892140_G_A	SNP	12	33892140
BARC_1.01_Gm12_34217043_C_T	SNP	12	34217043
BARC_1.01_Gm12_34421239_A_G	SNP	12	34421239
BARC_1.01_Gm12_34591501_C_T	SNP	12	34591501
BARC_1.01_Gm12_34619316_T_C	SNP	12	34619316
BARC_1.01_Gm12_34776200_C_T	SNP	12	34776200
BARC_1.01_Gm12_35111865_A_G	SNP	12	35111865
BARC_1.01_Gm12_35311208_C_T	SNP	12	35311208
BARC_1.01_Gm12_35525603_A_G	SNP	12	35525603
BARC_1.01_Gm12_35718385_G_A	SNP	12	35718385
BARC_1.01_Gm12_35876375_T_C	SNP	12	35876375
BARC_1.01_Gm12_36315965_C_A	SNP	12	36315965
BARC_1.01_Gm12_36496913_T_C	SNP	12	36496913
BARC_1.01_Gm12_36510299_T_C	SNP	12	36510299
BARC_1.01_Gm12_36660237_A_G	SNP	12	36660237
BARC_1.01_Gm12_37036017_C_A	SNP	12	37036017
BARC_1.01_Gm12_37228707_T_C	SNP	12	37228707
BARC_1.01_Gm12_37315664_A_G	SNP	12	37315664
BARC_1.01_Gm12_37702572_C_A	SNP	12	37702572
BARC_1.01_Gm12_37971963_G_A	SNP	12	37971963
BARC_1.01_Gm12_38183927_C_T	SNP	12	38183927
BARC_1.01_Gm12_38202617_T_C	SNP	12	38202617
BARC_1.01_Gm12_38338813_T_C	SNP	12	38338813
BARC_1.01_Gm12_38498541_C_T	SNP	12	38498541
BARC_1.01_Gm12_38597359_G_A	SNP	12	38597359
BARC_1.01_Gm12_38807727_A_C	SNP	12	38807727
BARC_1.01_Gm12_38995703_T_G	SNP	12	38995703
BARC_1.01_Gm12_39042297_T_C	SNP	12	39042297
BARC_1.01_Gm12_39240113_C_T	SNP	12	39240113
BARC_1.01_Gm12_39554264_A_G	SNP	12	39554264
BARC_1.01_Gm12_39606543_T_C	SNP	12	39606543
BARC_1.01_Gm12_39705541_T_C	SNP	12	39705541
BARC_1.01_Gm12_39893147_C_T	SNP	12	39893147
BARC_1.01_Gm13_50706_A_G	SNP	13	50706
BARC_1.01_Gm13_344320_G_A	SNP	13	344320
BARC_1.01_Gm13_579178_A_G	SNP	13	579178
BARC_1.01_Gm13_898111_T_G	SNP	13	898111
BARC_1.01_Gm13_1267672_T_C	SNP	13	1267672
BARC_1.01_Gm13_1338620_T_G	SNP	13	1338620
BARC_1.01_Gm13_1467585_G_A	SNP	13	1467585
BARC_1.01_Gm13_1528565_A_G	SNP	13	1528565
BARC_1.01_Gm13_1739314_G_A	SNP	13	1739314
BARC_1.01_Gm13_1766981_T_C	SNP	13	1766981
BARC_1.01_Gm13_2336776_G_A	SNP	13	2336776
BARC_1.01_Gm13_2493212_A_G	SNP	13	2493212
BARC_1.01_Gm13_2558742_C_T	SNP	13	2558742
BARC_1.01_Gm13_2685315_A_C	SNP	13	2685315
BARC_1.01_Gm13_2833623_T_C	SNP	13	2833623
BARC_1.01_Gm13_2911344_A_G	SNP	13	2911344
BARC_1.01_Gm13_2993802_T_C	SNP	13	2993802
BARC_1.01_Gm13_3010849_A_G	SNP	13	3010849
BARC_1.01_Gm13_3175654_A_G	SNP	13	3175654
BARC_1.01_Gm13_3316463_A_G	SNP	13	3316463
BARC_1.01_Gm13_3479183_T_C	SNP	13	3479183
BARC_1.01_Gm13_3620512_G_A	SNP	13	3620512
BARC_1.01_Gm13_3719806_T_G	SNP	13	3719806
BARC_1.01_Gm13_3822639_T_G	SNP	13	3822639
BARC_1.01_Gm13_4187551_A_G	SNP	13	4187551
BARC_1.01_Gm13_4204489_C_T	SNP	13	4204489
BARC_1.01_Gm13_4319851_T_G	SNP	13	4319851
BARC_1.01_Gm13_4520811_T_C	SNP	13	4520811
BARC_1.01_Gm13_4553012_A_C	SNP	13	4553012
BARC_1.01_Gm13_4595544_C_A	SNP	13	4595544
BARC_1.01_Gm13_4674747_T_C	SNP	13	4674747
BARC_1.01_Gm13_4817327_C_T	SNP	13	4817327
BARC_1.01_Gm13_5020064_C_T	SNP	13	5020064
BARC_1.01_Gm13_5259517_G_A	SNP	13	5259517
BARC_1.01_Gm13_5480962_C_T	SNP	13	5480962
BARC_1.01_Gm13_5674534_C_T	SNP	13	5674534
BARC_1.01_Gm13_5769177_G_A	SNP	13	5769177
BARC_1.01_Gm13_5872811_G_A	SNP	13	5872811
BARC_1.01_Gm13_5993892_T_C	SNP	13	5993892
BARC_1.01_Gm13_6207590_G_A	SNP	13	6207590
BARC_1.01_Gm13_6626930_G_A	SNP	13	6626930
BARC_1.01_Gm13_6873160_T_C	SNP	13	6873160
BARC_1.01_Gm13_6962601_A_G	SNP	13	6962601
BARC_1.01_Gm13_7234018_A_G	SNP	13	7234018
BARC_1.01_Gm13_7381714_A_G	SNP	13	7381714
BARC_1.01_Gm13_7532164_A_G	SNP	13	7532164
BARC_1.01_Gm13_7559523_G_A	SNP	13	7559523
BARC_1.01_Gm13_7733811_C_T	SNP	13	7733811
BARC_1.01_Gm13_7766353_A_C	SNP	13	7766353
BARC_1.01_Gm13_7812489_T_A	SNP	13	7812489
BARC_1.01_Gm13_8168052_C_T	SNP	13	8168052
BARC_1.01_Gm13_8232824_G_T	SNP	13	8232824
BARC_1.01_Gm13_8529479_G_T	SNP	13	8529479
BARC_1.01_Gm13_8720423_A_G	SNP	13	8720423
BARC_1.01_Gm13_9993080_C_T	SNP	13	9993080
BARC_1.01_Gm13_10630165_T_C	SNP	13	10630165
BARC_1.01_Gm13_12158356_T_G	SNP	13	12158356
BARC_1.01_Gm13_12461649_G_A	SNP	13	12461649
BARC_1.01_Gm13_13159950_C_A	SNP	13	13159950
BARC_1.01_Gm13_13756682_A_G	SNP	13	13756682
BARC_1.01_Gm13_13892231_T_C	SNP	13	13892231
BARC_1.01_Gm13_16721293_A_G	SNP	13	16721293
BARC_1.01_Gm13_17652991_A_G	SNP	13	17652991
BARC_1.01_Gm13_19452973_G_A	SNP	13	19452973
BARC_1.01_Gm13_21773778_A_G	SNP	13	21773778
BARC_1.01_Gm13_23209914_T_C	SNP	13	23209914
BARC_1.01_Gm13_23509779_C_T	SNP	13	23509779
BARC_1.01_Gm13_23686614_T_C	SNP	13	23686614
BARC_1.01_Gm13_23981077_T_C	SNP	13	23981077
BARC_1.01_Gm13_24036579_G_A	SNP	13	24036579
BARC_1.01_Gm13_24141069_T_G	SNP	13	24141069
BARC_1.01_Gm13_24382781_T_C	SNP	13	24382781
BARC_1.01_Gm13_24562842_G_A	SNP	13	24562842
BARC_1.01_Gm13_24847753_A_C	SNP	13	24847753
BARC_1.01_Gm13_25174854_G_A	SNP	13	25174854
BARC_1.01_Gm13_25271849_T_G	SNP	13	25271849
BARC_1.01_Gm13_25678355_G_A	SNP	13	25678355
BARC_1.01_Gm13_25707705_G_A	SNP	13	25707705
BARC_1.01_Gm13_25871969_C_A	SNP	13	25871969
BARC_1.01_Gm13_25925316_C_T	SNP	13	25925316
BARC_1.01_Gm13_26052291_A_G	SNP	13	26052291
BARC_1.01_Gm13_26291720_T_G	SNP	13	26291720
BARC_1.01_Gm13_26504428_C_T	SNP	13	26504428
BARC_1.01_Gm13_26668562_C_T	SNP	13	26668562
BARC_1.01_Gm13_26749514_T_C	SNP	13	26749514
BARC_1.01_Gm13_27132590_C_T	SNP	13	27132590
BARC_1.01_Gm13_27373181_G_A	SNP	13	27373181
BARC_1.01_Gm13_27527083_G_T	SNP	13	27527083
BARC_1.01_Gm13_27665585_A_G	SNP	13	27665585
BARC_1.01_Gm13_27846120_C_T	SNP	13	27846120
BARC_1.01_Gm13_27935177_A_G	SNP	13	27935177
BARC_1.01_Gm13_28206014_A_C	SNP	13	28206014
BARC_1.01_Gm13_28252435_A_G	SNP	13	28252435
BARC_1.01_Gm13_28339993_G_A	SNP	13	28339993
BARC_1.01_Gm13_28478384_T_G	SNP	13	28478384
BARC_1.01_Gm13_28544194_T_C	SNP	13	28544194
BARC_1.01_Gm13_28637128_G_T	SNP	13	28637128
BARC_1.01_Gm13_28868130_A_C	SNP	13	28868130
BARC_1.01_Gm13_29123830_C_A	SNP	13	29123830
BARC_1.01_Gm13_29141081_C_A	SNP	13	29141081
BARC_1.01_Gm13_29265240_A_G	SNP	13	29265240
BARC_1.01_Gm13_29565413_G_A	SNP	13	29565413
BARC_1.01_Gm13_29677928_G_T	SNP	13	29677928
BARC_1.01_Gm13_29858691_C_A	SNP	13	29858691
BARC_1.01_Gm13_30183643_G_T	SNP	13	30183643
BARC_1.01_Gm13_30351547_A_G	SNP	13	30351547
BARC_1.01_Gm13_30578807_C_A	SNP	13	30578807
BARC_1.01_Gm13_30792419_T_C	SNP	13	30792419
BARC_1.01_Gm13_30896864_A_G	SNP	13	30896864
BARC_1.01_Gm13_30942034_A_G	SNP	13	30942034
BARC_1.01_Gm13_31262161_G_A	SNP	13	31262161
BARC_1.01_Gm13_31491632_C_T	SNP	13	31491632
BARC_1.01_Gm13_31736878_G_A	SNP	13	31736878
BARC_1.01_Gm13_31766939_T_G	SNP	13	31766939
BARC_1.01_Gm13_32011502_T_C	SNP	13	32011502
BARC_1.01_Gm13_32254260_T_C	SNP	13	32254260
BARC_1.01_Gm13_32480713_G_A	SNP	13	32480713
BARC_1.01_Gm13_32712123_C_A	SNP	13	32712123
BARC_1.01_Gm13_32795953_T_G	SNP	13	32795953
BARC_1.01_Gm13_32875289_C_A	SNP	13	32875289
BARC_1.01_Gm13_33004100_T_G	SNP	13	33004100
BARC_1.01_Gm13_33027247_T_C	SNP	13	33027247
BARC_1.01_Gm13_33124381_A_G	SNP	13	33124381
BARC_1.01_Gm13_33302559_G_A	SNP	13	33302559
BARC_1.01_Gm13_33306556_A_G	SNP	13	33306556
BARC_1.01_Gm13_33471044_G_A	SNP	13	33471044
BARC_1.01_Gm13_33821100_A_G	SNP	13	33821100
BARC_1.01_Gm13_33951267_A_G	SNP	13	33951267
BARC_1.01_Gm13_34248212_T_G	SNP	13	34248212
BARC_1.01_Gm13_34465720_C_T	SNP	13	34465720
BARC_1.01_Gm13_34861415_G_A	SNP	13	34861415
BARC_1.01_Gm13_34946643_T_C	SNP	13	34946643
BARC_1.01_Gm13_35032818_G_A	SNP	13	35032818
BARC_1.01_Gm13_35117096_C_T	SNP	13	35117096
BARC_1.01_Gm13_35171829_A_G	SNP	13	35171829
BARC_1.01_Gm13_35370448_C_T	SNP	13	35370448
BARC_1.01_Gm13_35515983_A_G	SNP	13	35515983
BARC_1.01_Gm13_35545045_T_G	SNP	13	35545045
BARC_1.01_Gm13_35688167_G_T	SNP	13	35688167
BARC_1.01_Gm13_35823484_A_G	SNP	13	35823484
BARC_1.01_Gm13_35909612_G_A	SNP	13	35909612
BARC_1.01_Gm13_36031702_T_C	SNP	13	36031702
BARC_1.01_Gm13_36073020_C_A	SNP	13	36073020
BARC_1.01_Gm13_36224364_G_A	SNP	13	36224364
BARC_1.01_Gm13_36261107_T_G	SNP	13	36261107
BARC_1.01_Gm13_36411761_A_G	SNP	13	36411761
BARC_1.01_Gm13_36499791_T_C	SNP	13	36499791
BARC_1.01_Gm13_36633721_C_T	SNP	13	36633721
BARC_1.01_Gm13_36822760_A_C	SNP	13	36822760
BARC_1.01_Gm13_36886485_G_A	SNP	13	36886485
BARC_1.01_Gm13_37204738_A_G	SNP	13	37204738
BARC_1.01_Gm13_37463730_C_A	SNP	13	37463730
BARC_1.01_Gm13_37988956_C_T	SNP	13	37988956
BARC_1.01_Gm13_38249824_T_C	SNP	13	38249824
BARC_1.01_Gm13_38412903_T_G	SNP	13	38412903
BARC_1.01_Gm13_38554316_C_T	SNP	13	38554316
BARC_1.01_Gm13_38734719_A_G	SNP	13	38734719
BARC_1.01_Gm13_38840706_A_G	SNP	13	38840706
BARC_1.01_Gm13_39054715_T_C	SNP	13	39054715
BARC_1.01_Gm13_39065528_G_A	SNP	13	39065528
BARC_1.01_Gm13_39378998_G_A	SNP	13	39378998
BARC_1.01_Gm13_39417983_T_C	SNP	13	39417983
BARC_1.01_Gm13_39567369_T_C	SNP	13	39567369
BARC_1.01_Gm13_39721684_C_A	SNP	13	39721684
BARC_1.01_Gm13_39801689_C_T	SNP	13	39801689
BARC_1.01_Gm13_39978113_C_A	SNP	13	39978113
BARC_1.01_Gm13_40185451_G_A	SNP	13	40185451
BARC_1.01_Gm13_40434294_C_A	SNP	13	40434294
BARC_1.01_Gm13_40715679_A_G	SNP	13	40715679
BARC_1.01_Gm13_40899875_A_G	SNP	13	40899875
BARC_1.01_Gm13_40977421_G_A	SNP	13	40977421
BARC_1.01_Gm13_41210917_T_G	SNP	13	41210917
BARC_1.01_Gm13_41365742_T_C	SNP	13	41365742
BARC_1.01_Gm13_41781095_A_G	SNP	13	41781095
BARC_1.01_Gm13_41818065_T_C	SNP	13	41818065
BARC_1.01_Gm13_42027425_G_T	SNP	13	42027425
BARC_1.01_Gm13_42263255_C_T	SNP	13	42263255
BARC_1.01_Gm13_42303297_T_C	SNP	13	42303297
BARC_1.01_Gm13_42331957_C_A	SNP	13	42331957
BARC_1.01_Gm13_42337548_A_C	SNP	13	42337548
BARC_1.01_Gm13_42637507_G_A	SNP	13	42637507
BARC_1.01_Gm13_42868706_C_T	SNP	13	42868706
BARC_1.01_Gm13_43259421_T_C	SNP	13	43259421
BARC_1.01_Gm13_43496306_A_G	SNP	13	43496306
BARC_1.01_Gm13_43641774_C_T	SNP	13	43641774
BARC_1.01_Gm13_43901091_A_G	SNP	13	43901091
BARC_1.01_Gm14_86112_G_A	SNP	14	86112
BARC_1.01_Gm14_226921_G_A	SNP	14	226921
BARC_1.01_Gm14_387906_T_C	SNP	14	387906
BARC_1.01_Gm14_425198_A_G	SNP	14	425198
BARC_1.01_Gm14_587754_T_C	SNP	14	587754
BARC_1.01_Gm14_766413_G_A	SNP	14	766413
BARC_1.01_Gm14_837938_T_C	SNP	14	837938
BARC_1.01_Gm14_923444_G_A	SNP	14	923444
BARC_1.01_Gm14_1167509_A_G	SNP	14	1167509
BARC_1.01_Gm14_1340473_G_T	SNP	14	1340473
BARC_1.01_Gm14_1495353_T_C	SNP	14	1495353
BARC_1.01_Gm14_1657815_T_G	SNP	14	1657815
BARC_1.01_Gm14_1723025_T_C	SNP	14	1723025
BARC_1.01_Gm14_1879468_A_C	SNP	14	1879468
BARC_1.01_Gm14_2061896_T_C	SNP	14	2061896
BARC_1.01_Gm14_2480875_A_C	SNP	14	2480875
BARC_1.01_Gm14_2762103_T_C	SNP	14	2762103
BARC_1.01_Gm14_3042771_T_C	SNP	14	3042771
[truncated: 1,080 more rows]
