# Supplementary material for: Genomic prediction of optimal cross combinations to accelerate genetic improvement of soybean (Glycine max)
Source: Front Plant Sci. 2023 May 10;14:1171135. doi: 10.3389/fpls.2023.1171135 (PMC10206060; doi:10.3389/fpls.2023.1171135)
Supplement: Supplementary file 1 [file DataSheet_1.zip › Supplemental Materials Code/6k chip marker information.csv]

SNP_ID	Glyma1.01_Chromosome	Chrm	Glyma1.01_Coordinate	Wm82.a2.v1_Chromosome	Wm82.a2.v1_Coordinate	Linkage_Group	linkage_position	Haplotype_Block_ID
BARC_1.01_Gm01_138835_A_G	Gm01	01	138835	Chr01	138690	1	0	1_24939_237375
BARC_1.01_Gm01_281790_T_C	Gm01	01	281790	Chr01	281645	1	0.351
BARC_1.01_Gm01_334575_A_G	Gm01	01	334575	Chr01	334437	1	0.624
BARC_1.01_Gm01_402061_A_C	Gm01	01	402061	Chr01	401923	1	0.919
BARC_1.01_Gm01_510342_G_A	Gm01	01	510342	Chr01	510643	1	1.74544254
BARC_1.01_Gm01_565991_A_C	Gm01	01	565991	Chr01	566240	1	2.226
BARC_1.01_Gm01_688663_A_G	Gm01	01	688663	Chr01	688904	1	3.07736274
BARC_1.01_Gm01_822979_A_G	Gm01	01	822979	Chr01	823278	1	4.01
BARC_1.01_Gm01_901691_C_T	Gm01	01	901691	Chr01	901990	1	4.546067208
BARC_1.01_Gm01_963847_T_C	Gm01	01	963847	Chr01	964146	1	5.052054984
BARC_1.01_Gm01_1013695_A_G	Gm01	01	1013695	Chr01	1013994	1	5.424984488
BARC_1.01_Gm01_1059407_T_C	Gm01	01	1059407	Chr01	1059707	1	5.740272011	1_1059407_1241762
BARC_1.01_Gm01_1279146_C_T	Gm01	01	1279146	Chr01	1273914	1	7.217680941
BARC_1.01_Gm01_1344976_A_G	Gm01	01	1344976	Chr01	1339744	1	7.671717596
BARC_1.01_Gm01_1428598_T_G	Gm01	01	1428598	Chr01	1423756	1	8.251157479
BARC_1.01_Gm01_1502816_G_A	Gm01	01	1502816	Chr01	1498823	1	9.002
BARC_1.01_Gm01_1584120_T_G	Gm01	01	1584120	Chr01	1580127	1	9.798
BARC_1.01_Gm01_1653315_T_C	Gm01	01	1653315	Chr01	1653600	1	10.59709428
BARC_1.01_Gm01_1695799_C_T	Gm01	01	1695799	Chr01	1696769	1	11.03967526
BARC_1.01_Gm01_1744951_C_A	Gm01	01	1744951	Chr01	1745945	1	11.942
BARC_1.01_Gm01_1795962_A_G	Gm01	01	1795962	Chr01	1796956	1	12.526
BARC_1.01_Gm01_1887205_G_A	Gm01	01	1887205	Chr01	1887609	1	13.48
BARC_1.01_Gm01_1936523_T_C	Gm01	01	1936523	Chr01	1936927	1	14.136
BARC_1.01_Gm01_2009015_G_T	Gm01	01	2009015	Chr01	2010584	1	14.691
BARC_1.01_Gm01_2099803_A_G	Gm01	01	2099803	Chr01	2102513	1	14.811
BARC_1.01_Gm01_2188771_C_T	Gm01	01	2188771	Chr01	2194371	1	15.635
BARC_1.01_Gm01_2267573_T_C	Gm01	01	2267573	Chr01	2274638	1	16.505	1_2212455_2267573
BARC_1.01_Gm01_2348223_A_C	Gm01	01	2348223	Chr01	2355288	1	17.273
BARC_1.01_Gm01_2585749_A_C	Gm01	01	2585749	Chr01	2601764	1	19.036
BARC_1.01_Gm01_2708722_C_T	Gm01	01	2708722	Chr01	2724688	1	20.183
BARC_1.01_Gm01_2813785_C_T	Gm01	01	2813785	Chr01	2829751	1	21.245
BARC_1.01_Gm01_2928374_C_A	Gm01	01	2928374	Chr01	2944680	1	22.43775459
BARC_1.01_Gm01_3016694_A_G	Gm01	01	3016694	Chr01	3033126	1	23.338
BARC_1.01_Gm01_3063603_T_G	Gm01	01	3063603	Chr01	3080035	1	23.827
BARC_1.01_Gm01_3121012_T_G	Gm01	01	3121012	Chr01	3137444	1	24.115
BARC_1.01_Gm01_3221969_C_A	Gm01	01	3221969	Chr01	3237203	1	26.47470692
BARC_1.01_Gm01_3281127_A_G	Gm01	01	3281127	Chr01	3296361	1	27.54515082
BARC_1.01_Gm01_3327321_A_C	Gm01	01	3327321	Chr01	3342559	1	28.2541114
BARC_1.01_Gm01_3372977_A_C	Gm01	01	3372977	Chr01	3387651	1	28.906
BARC_1.01_Gm01_3458582_T_C	Gm01	01	3458582	Chr01	3458900	1	29.38684532
BARC_1.01_Gm01_3519206_T_C	Gm01	01	3519206	Chr01	3530881	1	30.13799929
BARC_1.01_Gm01_3585713_C_A	Gm01	01	3585713	Chr01	3597388	1	30.658	1_3524502_3585713
BARC_1.01_Gm01_3596804_A_C	Gm01	01	3596804	Chr01	3608479	1	30.794
BARC_1.01_Gm01_3638269_G_A	Gm01	01	3638269	Chr01	3649944	1	31.386	1_3620908_3674029
BARC_1.01_Gm01_3715007_G_A	Gm01	01	3715007	Chr01	3735682	1	31.64783074
BARC_1.01_Gm01_3770764_A_C	Gm01	01	3770764	Chr01	3791530	1	31.772
BARC_1.01_Gm01_3832790_G_T	Gm01	01	3832790	Chr01	3853942	1	31.87	1_3809034_3896555
BARC_1.01_Gm01_3905200_A_G	Gm01	01	3905200	Chr01	3926357	1	32.051
BARC_1.01_Gm01_4002275_A_G	Gm01	01	4002275	Chr01	4023442	1	33.40855096
BARC_1.01_Gm01_4021131_A_G	Gm01	01	4021131	Chr01	4042298	1	33.6723449	1_4021131_4083697
BARC_1.01_Gm01_4120447_C_T	Gm01	01	4120447	Chr01	4142416	1	34.788
BARC_1.01_Gm01_4213351_T_C	Gm01	01	4213351	Chr01	4235320	1	35.16808884
BARC_1.01_Gm01_4264556_A_G	Gm01	01	4264556	Chr01	4286525	1	35.404
BARC_1.01_Gm01_4365237_T_C	Gm01	01	4365237	Chr01	4387206	1	36.68823266
BARC_1.01_Gm01_4474392_A_G	Gm01	01	4474392	Chr01	4496361	1	37.581
BARC_1.01_Gm01_4517478_T_C	Gm01	01	4517478	Chr01	4539492	1	37.815
BARC_1.01_Gm01_4595776_G_A	Gm01	01	4595776	Chr01	4617792	1	38.069
BARC_1.01_Gm01_4642545_A_G	Gm01	01	4642545	Chr01	4664561	1	38.203
BARC_1.01_Gm01_4726775_C_A	Gm01	01	4726775	Chr01	4748809	1	38.713
BARC_1.01_Gm01_4777842_G_A	Gm01	01	4777842	Chr01	4799896	1	38.79621376
BARC_1.01_Gm01_4912239_G_A	Gm01	01	4912239	Chr01	4934180	1	39.429	1_4835798_4975775
BARC_1.01_Gm01_5044640_G_A	Gm01	01	5044640	Chr01	5066554	1	40.17391148
BARC_1.01_Gm01_5159361_A_G	Gm01	01	5159361	Chr01	5181297	1	40.915	1_5111010_5211157
BARC_1.01_Gm01_5238004_A_G	Gm01	01	5238004	Chr01	5251363	1	41.048
BARC_1.01_Gm01_5300057_T_C	Gm01	01	5300057	Chr01	5313416	1	41.223
BARC_1.01_Gm01_5453015_T_G	Gm01	01	5453015	Chr01	5466375	1	41.382
BARC_1.01_Gm01_5555585_C_T	Gm01	01	5555585	Chr01	5568956	1	41.794
BARC_1.01_Gm01_5716473_G_A	Gm01	01	5716473	Chr01	5729824	1	42.841
BARC_1.01_Gm01_5936538_C_T	Gm01	01	5936538	Chr01	5949964	1	43.048	1_5888484_6623855
BARC_1.01_Gm01_6754321_G_A	Gm01	01	6754321	Chr01	6767604	1	43.565
BARC_1.01_Gm01_6835270_G_A	Gm01	01	6835270	Chr01	6849198	1	43.777
BARC_1.01_Gm01_6907127_T_G	Gm01	01	6907127	Chr01	6917089	1	43.777
BARC_1.01_Gm01_7052156_A_G	Gm01	01	7052156	Chr01	7071117	1	44.196
BARC_1.01_Gm01_7224118_G_A	Gm01	01	7224118	Chr01	7243107	1	44.59832274
BARC_1.01_Gm01_7507993_A_G	Gm01	01	7507993	Chr01	7536147	1	44.892	1_7292162_7629800
BARC_1.01_Gm01_7659177_T_C	Gm01	01	7659177	Chr01	7687334	1	45.026
BARC_1.01_Gm01_8484147_T_C	Gm01	01	8484147	Chr01	8533425	1	45.27854594	1_7775299_8641430
BARC_1.01_Gm01_8822487_T_C	Gm01	01	8822487	Chr01	8869123	1	45.7	1_8674202_8822487
BARC_1.01_Gm01_8845965_T_C	Gm01	01	8845965	Chr01	8892601	1	45.7
BARC_1.01_Gm01_9014216_T_G	Gm01	01	9014216	Chr01	9062511	1	45.93256398	1_8933345_9040010
BARC_1.01_Gm01_9235132_G_A	Gm01	01	9235132	Chr01	9284428	1	46.20915352
BARC_1.01_Gm01_9361366_T_C	Gm01	01	9361366	Chr01	9410680	1	46.242	1_9264606_9686863
BARC_1.01_Gm01_9967172_G_A	Gm01	01	9967172	Chr01	10015821	1	46.42640935	1_9714061_10697006
BARC_1.01_Gm01_10768239_C_T	Gm01	01	10768239	Chr01	10813099	1	46.6007974
BARC_1.01_Gm01_11835461_T_C	Gm01	01	11835461	Chr01	11872068	1	46.745	1_11047155_11835461
BARC_1.01_Gm01_11904297_T_C	Gm01	01	11904297	Chr01	11941473	1	46.745
BARC_1.01_Gm01_12853172_C_T	Gm01	01	12853172				46.755
BARC_1.01_Gm01_14097047_T_C	Gm01	01	14097047	Chr01	29270116	1	49.37802726	1_13782300_14777200
BARC_1.01_Gm01_14818197_C_T	Gm01	01	14818197	Chr01	30442329	1	49.42441918
BARC_1.01_Gm01_14910545_C_A	Gm01	01	14910545	Chr01	30530043	1	49.42789059
BARC_1.01_Gm01_15851740_A_C	Gm01	01	15851740	Chr01	31278484	1	49.45751115	1_14955903_15940461
BARC_1.01_Gm01_16388569_G_A	Gm01	01	16388569	Chr01	31804544	1	49.47833069	1_16051744_16483318
BARC_1.01_Gm01_17053851_C_T	Gm01	01	17053851	Chr01	14460880	1	46.789	1_16610088_17323929
BARC_1.01_Gm01_18915610_T_C	Gm01	01	18915610	Chr01	17436477	1	47.211
BARC_1.01_Gm01_19942022_G_A	Gm01	01	19942022	Chr01	18443259	1	47.211
BARC_1.01_Gm01_20542501_C_T	Gm01	01	20542501	Chr01	19044380	1	47.211
BARC_1.01_Gm01_21804377_G_T	Gm01	01	21804377	Chr01	20305604	1	47.263
BARC_1.01_Gm01_21883574_G_A	Gm01	01	21883574	Chr01	20384801	1	47.263
BARC_1.01_Gm01_23586582_C_A	Gm01	01	23586582	Chr01	22123142	1	47.258
BARC_1.01_Gm01_27164384_T_G	Gm01	01	27164384	Chr01	25626349	1	47.65201114
BARC_1.01_Gm01_27463902_G_T	Gm01	01	27463902	Chr01	25928596	1	47.66142054
BARC_1.01_Gm01_28628358_A_C	Gm01	01	28628358	Chr01	27098957	1	48.589
BARC_1.01_Gm01_28759367_G_A	Gm01	01	28759367	Chr01	27230466	1	48.66338119
BARC_1.01_Gm01_28848622_A_G	Gm01	01	28848622	Chr01	27319719	1	48.71386249
BARC_1.01_Gm01_29091115_A_G	Gm01	01	29091115	Chr01	27562614	1	48.85124335
BARC_1.01_Gm01_29169958_A_G	Gm01	01	29169958	Chr01	27641493	1	48.89585714	1_29169958_29927319
BARC_1.01_Gm01_29990637_T_C	Gm01	01	29990637	Chr01	28477581	1	49.34666161
BARC_1.01_Gm01_30080907_T_C	Gm01	01	30080907	Chr01	28567716	1	49.35022883	1_30080907_30843165
BARC_1.01_Gm01_31506268_T_C	Gm01	01	31506268	Chr01	32803083	1	49.51784923	1_30886653_31859424
BARC_1.01_Gm01_31906055_A_G	Gm01	01	31906055	Chr01	33203133	1	49.7
BARC_1.01_Gm01_32070134_C_T	Gm01	01	32070134	Chr01	33366518	1	49.76266445
BARC_1.01_Gm01_32144754_T_C	Gm01	01	32144754	Chr01	33441397	1	49.79138344
BARC_1.01_Gm01_32259879_A_G	Gm01	01	32259879	Chr01	33557981	1	49.8360979
BARC_1.01_Gm01_32354171_C_A	Gm01	01	32354171	Chr01	33652273	1	49.87226252
BARC_1.01_Gm01_32493455_G_A	Gm01	01	32493455	Chr01	33791555	1	49.92568254
BARC_1.01_Gm01_32899706_A_G	Gm01	01	32899706	Chr01	34197502	1	50.08137887	1_32564014_33562690
BARC_1.01_Gm01_33891376_A_G	Gm01	01	33891376	Chr01	35249061	1	50.48469231	1_33891376_34062014
BARC_1.01_Gm01_34560330_T_C	Gm01	01	34560330	Chr01	35932877	1	50.74696213
BARC_1.01_Gm01_34668255_T_C	Gm01	01	34668255	Chr01	36041544	1	50.78864011
BARC_1.01_Gm01_35048367_A_G	Gm01	01	35048367	Chr01	36420185	1	50.93047661	1_34843208_35048367
BARC_1.01_Gm01_35151660_A_C	Gm01	01	35151660	Chr01	36523544	1	50.96771532
BARC_1.01_Gm01_35448254_C_T	Gm01	01	35448254	Chr01	36823412	1	51.0757533	1_35216975_35472568
BARC_1.01_Gm01_35496161_T_C	Gm01	01	35496161	Chr01	36871319	1	51.09301348
BARC_1.01_Gm01_35587217_G_T	Gm01	01	35587217	Chr01	36962671	1	51.12592625
BARC_1.01_Gm01_35840821_A_G	Gm01	01	35840821	Chr01	37206666	1	51.21383402	1_35662381_36129158
BARC_1.01_Gm01_36393636_C_T	Gm01	01	36393636	Chr01	37759422	1	51.41298379	1_36166509_36516702
BARC_1.01_Gm01_36723932_G_A	Gm01	01	36723932	Chr01	38090469	1	51.5322551
BARC_1.01_Gm01_36994849_A_G	Gm01	01	36994849	Chr01	38360550	1	51.62956127	1_36798122_37072432
BARC_1.01_Gm01_37767294_A_G	Gm01	01	37767294	Chr01	39140734	1	51.91064997	1_37095181_38058938
BARC_1.01_Gm01_38661096_A_G	Gm01	01	38661096	Chr01	40040347	1	52.23149736	1_38267517_38661096
BARC_1.01_Gm01_39561856_T_C	Gm01	01	39561856	Chr01	40936653	1	52.73276451	1_38713664_39693650
BARC_1.01_Gm01_39724988_A_G	Gm01	01	39724988	Chr01	41099473	1	52.8259258
BARC_1.01_Gm01_39803394_C_A	Gm01	01	39803394	Chr01	41176370	1	52.86992422
BARC_1.01_Gm01_39969821_T_C	Gm01	01	39969821	Chr01	41361574	1	52.97589304	1_39939520_40072065
BARC_1.01_Gm01_40195425_G_T	Gm01	01	40195425	Chr01	41586720	1	53.10471561
BARC_1.01_Gm01_40429688_T_C	Gm01	01	40429688	Chr09	20208846	9	58.80108855
BARC_1.01_Gm01_40455897_T_C	Gm01	01	40455897	Chr09	20182637	9	58.78960665	1_40455897_41311480
BARC_1.01_Gm01_41403051_C_T	Gm01	01	41403051	Chr01	42255290	1	53.48725363
BARC_1.01_Gm01_41493471_T_C	Gm01	01	41493471	Chr01	42337744	1	53.53443163
BARC_1.01_Gm01_41604325_A_G	Gm01	01	41604325	Chr01	42448605	1	53.59786335	1_41528259_41770769
BARC_1.01_Gm01_41828048_A_G	Gm01	01	41828048	Chr01	42672105	1	53.72574412
BARC_1.01_Gm01_41993098_T_C	Gm01	01	41993098	Chr01	42838494	1	53.8209475
BARC_1.01_Gm01_42151166_C_T	Gm01	01	42151166	Chr01	42996883	1	53.91157348
BARC_1.01_Gm01_42468038_A_C	Gm01	01	42468038	Chr01	43313817	1	54.09291471	1_42227647_42700828
BARC_1.01_Gm01_42848317_T_G	Gm01	01	42848317	Chr01	43694104	1	54.31050485	1_42786718_42986108
BARC_1.01_Gm01_43106876_A_G	Gm01	01	43106876	Chr01	43971846	1	54.46942146
BARC_1.01_Gm01_43254220_T_C	Gm01	01	43254220	Chr01	44117573	1	54.765
BARC_1.01_Gm01_43413943_T_C	Gm01	01	43413943	Chr01	44276483	1	55.104	1_43346673_43461285
BARC_1.01_Gm01_43576945_G_A	Gm01	01	43576945	Chr01	44442390	1	55.32563748
BARC_1.01_Gm01_43767242_C_A	Gm01	01	43767242	Chr01	44633514	1	55.38879084
BARC_1.01_Gm01_44304195_T_C	Gm01	01	44304195	Chr01	45169738	1	55.587	1_43807558_44369984
BARC_1.01_Gm01_44443891_A_G	Gm01	01	44443891	Chr01	45309459	1	55.984
BARC_1.01_Gm01_44673778_A_G	Gm01	01	44673778	Chr01	45535684	1	56.45990254
BARC_1.01_Gm01_44790492_G_A	Gm01	01	44790492	Chr01	45661398	1	56.59	1_44715656_44857606
BARC_1.01_Gm01_44883585_C_T	Gm01	01	44883585	Chr01	45754481	1	56.671
BARC_1.01_Gm01_45064727_A_G	Gm01	01	45064727	Chr01	45935654	1	56.91483215
BARC_1.01_Gm01_45165995_A_C	Gm01	01	45165995	Chr01	46036919	1	57.05111991
BARC_1.01_Gm01_45665752_G_A	Gm01	01	45665752	Chr01	46542618	1	57.51700339
BARC_1.01_Gm01_45975397_C_T	Gm01	01	45975397	Chr01	46851639	1	57.58849955	1_45786200_46524387
BARC_1.01_Gm01_46534870_A_G	Gm01	01	46534870	Chr01	47417553	1	57.643
BARC_1.01_Gm01_46545441_G_A	Gm01	01	46545441	Chr01	47428124	1	57.643	1_46545441_46598535
BARC_1.01_Gm01_46672210_C_A	Gm01	01	46672210	Chr01	47548257	1	57.643	1_46613274_46672210
BARC_1.01_Gm01_46765711_G_A	Gm01	01	46765711	Chr01	47641758	1	57.82436525
BARC_1.01_Gm01_46833359_C_T	Gm01	01	46833359	Chr01	47709406	1	58.467	1_46803788_46856632
BARC_1.01_Gm01_46891710_G_A	Gm01	01	46891710	Chr01	47767757	1	58.77279516
BARC_1.01_Gm01_47023597_C_A	Gm01	01	47023597	Chr01	47899030	1	59.42373835
BARC_1.01_Gm01_47130768_A_G	Gm01	01	47130768	Chr01	48006295	1	59.726	1_47047648_47203439
BARC_1.01_Gm01_47296536_T_C	Gm01	01	47296536	Chr01	48171267	1	59.9	1_47231065_47296536
BARC_1.01_Gm01_47342247_A_G	Gm01	01	47342247	Chr01	48216978	1	59.98329559
BARC_1.01_Gm01_47505074_T_C	Gm01	01	47505074	Chr01	48379472	1	59.99
BARC_1.01_Gm01_47601703_T_C	Gm01	01	47601703	Chr01	48476100	1	60.205
BARC_1.01_Gm01_47672271_C_T	Gm01	01	47672271	Chr01	48546668	1	60.34647246
BARC_1.01_Gm01_47734651_C_A	Gm01	01	47734651	Chr01	48609048	1	60.672
BARC_1.01_Gm01_47807975_G_A	Gm01	01	47807975	Chr01	48682524	1	61.42
BARC_1.01_Gm01_47853391_T_C	Gm01	01	47853391	Chr01	48727937	1	61.681
BARC_1.01_Gm01_47942462_A_C	Gm01	01	47942462	Chr01	48817017	1	61.965
BARC_1.01_Gm01_48057519_A_G	Gm01	01	48057519	Chr01	48932018	1	62.78417321	1_47984778_48066875
BARC_1.01_Gm01_48119773_C_T	Gm01	01	48119773	Chr01	48994432	1	63.22875958
BARC_1.01_Gm01_48181097_C_T	Gm01	01	48181097	Chr01	49055756	1	63.66558167
BARC_1.01_Gm01_48222840_C_T	Gm01	01	48222840	Chr01	49097595	1	63.96360854	1_48190654_48256429
BARC_1.01_Gm01_48306028_T_C	Gm01	01	48306028	Chr01	49180782	1	64.5561648	1_48267606_48376246
BARC_1.01_Gm01_48418410_G_T	Gm01	01	48418410	Chr01	49298272	1	65.36833291
BARC_1.01_Gm01_48469239_T_C	Gm01	01	48469239	Chr01	49349101	1	65.55802661
BARC_1.01_Gm01_48524758_C_T	Gm01	01	48524758	Chr01	49405022	1	65.728
BARC_1.01_Gm01_48565309_G_A	Gm01	01	48565309	Chr01	49445573	1	66.18982045
BARC_1.01_Gm01_48617111_G_A	Gm01	01	48617111	Chr01	49497388	1	66.70985996
BARC_1.01_Gm01_48684218_C_T	Gm01	01	48684218	Chr01	49564591	1	67.39289569
BARC_1.01_Gm01_48740400_G_A	Gm01	01	48740400	Chr01	49620773	1	67.72315128
BARC_1.01_Gm01_48860794_C_T	Gm01	01	48860794	Chr01	49741168	1	68.563
BARC_1.01_Gm01_49029066_T_G	Gm01	01	49029066	Chr01	49910518	1	69.343
BARC_1.01_Gm01_49121708_G_T	Gm01	01	49121708	Chr01	50003168	1	70.358
BARC_1.01_Gm01_49196746_A_G	Gm01	01	49196746	Chr01	50078206	1	70.99107979
BARC_1.01_Gm01_49281276_T_G	Gm01	01	49281276	Chr01	50164447	1	71.681
BARC_1.01_Gm01_49322760_C_A	Gm01	01	49322760	Chr01	50206347	1	71.885
BARC_1.01_Gm01_49403702_A_G	Gm01	01	49403702	Chr01	50287274	1	72.74
BARC_1.01_Gm01_49412063_T_G	Gm01	01	49412063	Chr01	50295635	1	72.765	1_49412063_49541169
BARC_1.01_Gm01_49566893_G_T	Gm01	01	49566893	Chr01	50451035	1	73.51
BARC_1.01_Gm01_49635005_G_A	Gm01	01	49635005	Chr01	50519169	1	73.92126601
BARC_1.01_Gm01_49687691_C_T	Gm01	01	49687691	Chr01	50572171	1	74.152
BARC_1.01_Gm01_49770288_T_C	Gm01	01	49770288	Chr01	50654766	1	75.088
BARC_1.01_Gm01_49816449_T_C	Gm01	01	49816449	Chr01	50700924	1	75.442
BARC_1.01_Gm01_49912586_C_A	Gm01	01	49912586	Chr01	50797061	1	76.216
BARC_1.01_Gm01_49987647_C_T	Gm01	01	49987647	Chr01	50871946	1	77.13299362
BARC_1.01_Gm01_50035662_A_C	Gm01	01	50035662	Chr01	50919957	1	77.47122966	1_49995453_50070243
BARC_1.01_Gm01_50098348_G_T	Gm01	01	50098348	Chr01	50982643	1	77.755
BARC_1.01_Gm01_50202416_C_T	Gm01	01	50202416	Chr01	51087595	1	78.38524101
BARC_1.01_Gm01_50262496_T_C	Gm01	01	50262496	Chr01	51147675	1	78.74075492	1_50237140_50288161
BARC_1.01_Gm01_50318073_A_G	Gm01	01	50318073	Chr01	51203252	1	79.149
BARC_1.01_Gm01_50423856_A_C	Gm01	01	50423856	Chr01	51309036	1	80.57895925
BARC_1.01_Gm01_50507289_A_G	Gm01	01	50507289	Chr01	51392814	1	81.085
BARC_1.01_Gm01_50644671_A_C	Gm01	01	50644671	Chr01	51530195	1	82.252
BARC_1.01_Gm01_50744456_A_C	Gm01	01	50744456	Chr01	51629974	1	82.638
BARC_1.01_Gm01_50889550_T_C	Gm01	01	50889550	Chr01	51774753	1	83.78
BARC_1.01_Gm01_51034693_A_C	Gm01	01	51034693	Chr01	51921479	1	84.606
BARC_1.01_Gm01_51097931_C_A	Gm01	01	51097931	Chr01	51984719	1	84.783
BARC_1.01_Gm01_51230562_C_A	Gm01	01	51230562	Chr01	52117349	1	85.919
BARC_1.01_Gm01_51330200_C_A	Gm01	01	51330200	Chr01	52216987	1	86.56407268
BARC_1.01_Gm01_51376821_C_A	Gm01	01	51376821	Chr01	52264113	1	86.80546852
BARC_1.01_Gm01_51460913_C_A	Gm01	01	51460913	Chr01	52348205	1	87.22810387	1_51398886_51460913
BARC_1.01_Gm01_51612381_A_G	Gm01	01	51612381	Chr01	52499700	1	88.645
BARC_1.01_Gm01_51636488_G_A	Gm01	01	51636488	Chr01	52523807	1	89.033	1_51627907_51690243
BARC_1.01_Gm01_51721249_T_C	Gm01	01	51721249	Chr01	52608568	1	89.57406335
BARC_1.01_Gm01_51764870_C_T	Gm01	01	51764870	Chr01	52652130	1	89.88951127
BARC_1.01_Gm01_51831718_G_A	Gm01	01	51831718	Chr01	52718978	1	90.37358138
BARC_1.01_Gm01_51890126_A_G	Gm01	01	51890126	Chr01	52777403	1	90.79665756	1_51875151_51932339
BARC_1.01_Gm01_51946478_A_C	Gm01	01	51946478	Chr01	52833754	1	91.20471517
BARC_1.01_Gm01_52102056_T_C	Gm01	01	52102056	Chr01	52989334	1	92.33132521
BARC_1.01_Gm01_52154366_A_G	Gm01	01	52154366	Chr01	53041644	1	92.713
BARC_1.01_Gm01_52253980_C_T	Gm01	01	52253980	Chr01	53141084	1	92.95265029
BARC_1.01_Gm01_52386309_T_C	Gm01	01	52386309	Chr01	53273430	1	93.8186524
BARC_1.01_Gm01_52493627_T_C	Gm01	01	52493627	Chr01	53378518	1	94.48276274
BARC_1.01_Gm01_52551516_A_G	Gm01	01	52551516	Chr01	53436407	1	94.81239839
BARC_1.01_Gm01_52642507_T_G	Gm01	01	52642507	Chr01	53527381	1	95.33042898	1_52570528_52743661
BARC_1.01_Gm01_52887948_A_G	Gm01	01	52887948	Chr01	53772821	1	96.72803082	1_52792053_52901689
BARC_1.01_Gm01_53242363_T_G	Gm01	01	53242363	Chr01	54127023	1	98.74495294	1_53130308_53246150
BARC_1.01_Gm01_53278791_G_T	Gm01	01	53278791	Chr01	54163451	1	98.95238384
BARC_1.01_Gm01_53365928_A_G	Gm01	01	53365928	Chr01	54250600	1	99.44863385
BARC_1.01_Gm01_53570723_G_A	Gm01	01	53570723	Chr01	54479210	1	100.7504011
BARC_1.01_Gm01_53675540_T_C	Gm01	01	53675540	Chr01	54584027	1	101.3472575
BARC_1.01_Gm01_53772846_G_T	Gm01	01	53772846	Chr01	54681333	1	101.9013442
BARC_1.01_Gm01_53900971_G_A	Gm01	01	53900971	Chr01	54809451	1	102.6308828	1_53833208_53904622
BARC_1.01_Gm01_54025362_C_T	Gm01	01	54025362	Chr01	54933861	1	103.339307	1_53914410_54076048
BARC_1.01_Gm01_54123492_T_C	Gm01	01	54123492	Chr01	55031991	1	103.8980858
BARC_1.01_Gm01_54220674_T_C	Gm01	01	54220674	Chr01	55129174	1	104.4514722	1_54171147_54223193
BARC_1.01_Gm01_54250250_T_C	Gm01	01	54250250	Chr01	55158751	1	104.6198916
BARC_1.01_Gm01_54285824_G_A	Gm01	01	54285824	Chr01	55194325	1	104.8224596	1_54273942_54408731
BARC_1.01_Gm01_54432202_T_G	Gm01	01	54432202	Chr01	55348314	1	105.646
BARC_1.01_Gm01_54488416_C_A	Gm01	01	54488416	Chr01	55404734	1	106.1800533
BARC_1.01_Gm01_54521885_T_C	Gm01	01	54521885	Chr01	55438203	1	106.4387398	1_54491253_54580299
BARC_1.01_Gm01_54622722_C_A	Gm01	01	54622722	Chr01	55539040	1	107.016
BARC_1.01_Gm01_54686660_C_A	Gm01	01	54686660	Chr01	55602978	1	107.2694774
BARC_1.01_Gm01_54752856_A_C	Gm01	01	54752856	Chr01	55669170	1	107.6461052
BARC_1.01_Gm01_54807842_C_A	Gm01	01	54807842	Chr01	55724571	1	107.935	1_54761496_54828349
BARC_1.01_Gm01_54843428_G_T	Gm01	01	54843428	Chr01	55760157	1	107.935
BARC_1.01_Gm01_54932021_T_G	Gm01	01	54932021	Chr01	55848750	1	107.935	1_54858861_54949893
BARC_1.01_Gm01_54962372_G_A	Gm01	01	54962372	Chr01	55879101	1	107.935
BARC_1.01_Gm01_55060537_G_T	Gm01	01	55060537	Chr01	55976161	1	107.935
BARC_1.01_Gm01_55124547_G_A	Gm01	01	55124547	Chr01	56040192	1	107.935
BARC_1.01_Gm01_55226574_A_G	Gm01	01	55226574	Chr01	56142221	1	107.935
BARC_1.01_Gm01_55380880_T_C	Gm01	01	55380880	Chr01	56296878	1	107.935	1_55380880_55585924
BARC_1.01_Gm01_55608992_G_A	Gm01	01	55608992	Chr01	56524987	1	107.935
BARC_1.01_Gm01_55666300_G_A	Gm01	01	55666300	Chr01	56582329	1	107.935
BARC_1.01_Gm01_55789200_A_C	Gm01	01	55789200	Chr01	56705229	1	107.935	1_55751910_55914191
BARC_1.01_Gm02_51238_A_G	Gm02	02	51238	Chr02	51236	2	0	2_51238_130670
BARC_1.01_Gm02_207506_A_G	Gm02	02	207506	Chr02	207504	2	0.4719101
BARC_1.01_Gm02_269063_A_C	Gm02	02	269063	Chr02	269061	2	0.649	2_217967_330304
BARC_1.01_Gm02_398525_C_A	Gm02	02	398525	Chr02	398523	2	0.878
BARC_1.01_Gm02_447495_G_A	Gm02	02	447495	Chr02	447493	2	0.971
BARC_1.01_Gm02_496816_T_C	Gm02	02	496816	Chr02	496814	2	1.110724937
BARC_1.01_Gm02_504059_C_A	Gm02	02	504059	Chr02	504057	2	1.144584474	2_504059_662422
BARC_1.01_Gm02_693740_A_G	Gm02	02	693740	Chr02	693738	2	1.927
BARC_1.01_Gm02_769809_G_A	Gm02	02	769809	Chr02	769807	2	2.3
BARC_1.01_Gm02_831797_C_T	Gm02	02	831797	Chr02	831795	2	2.465776498
BARC_1.01_Gm02_881272_G_A	Gm02	02	881272	Chr02	881270	2	2.847
BARC_1.01_Gm02_971923_C_A	Gm02	02	971923	Chr02	971919	2	3.22
BARC_1.01_Gm02_1033642_T_C	Gm02	02	1033642	Chr02	1033638	2	3.56	2_1023580_1107844
BARC_1.01_Gm02_1272204_C_T	Gm02	02	1272204	Chr02	1272176	2	4.334263955
BARC_1.01_Gm02_1398489_G_A	Gm02	02	1398489	Chr02	1412870	2	5.177
BARC_1.01_Gm02_1461422_G_A	Gm02	02	1461422	Chr02	1475801	2	5.542
BARC_1.01_Gm02_1517184_T_G	Gm02	02	1517184	Chr02	1541019	2	6.083846813
BARC_1.01_Gm02_1574622_A_C	Gm02	02	1574622	Chr02	1598551	2	6.46579068
BARC_1.01_Gm02_1782296_G_A	Gm02	02	1782296	Chr02	1806075	2	7.45884019
BARC_1.01_Gm02_1830094_T_C	Gm02	02	1830094	Chr02	1853600	2	7.646
BARC_1.01_Gm02_1878469_A_G	Gm02	02	1878469	Chr02	1901965	2	7.695
BARC_1.01_Gm02_1938444_G_A	Gm02	02	1938444	Chr02	1961940	2	7.85145565
BARC_1.01_Gm02_2061467_T_C	Gm02	02	2061467	Chr02	2092182	2	8.538
BARC_1.01_Gm02_2158660_G_A	Gm02	02	2158660	Chr02	2189373	2	8.878
BARC_1.01_Gm02_2246479_A_G	Gm02	02	2246479	Chr02	2277189	2	9.24
BARC_1.01_Gm02_2320070_C_A	Gm02	02	2320070	Chr02	2350780	2	9.647
BARC_1.01_Gm02_2391001_T_C	Gm02	02	2391001	Chr02	2421724	2	9.964
BARC_1.01_Gm02_2467152_C_T	Gm02	02	2467152	Chr02	2497896	2	10.238
BARC_1.01_Gm02_2629337_A_G	Gm02	02	2629337	Chr02	2676772	2	10.504
BARC_1.01_Gm02_2736727_C_A	Gm02	02	2736727	Chr02	2784160	2	10.73846955
BARC_1.01_Gm02_2834472_T_C	Gm02	02	2834472	Chr02	2881929	2	11.221
BARC_1.01_Gm02_2885598_C_A	Gm02	02	2885598	Chr02	2933055	2	11.542
BARC_1.01_Gm02_2920341_C_T	Gm02	02	2920341	Chr02	2967798	2	11.62039318	2_2886751_3036119
BARC_1.01_Gm02_3091665_T_G	Gm02	02	3091665	Chr02	3142154	2	12.31
BARC_1.01_Gm02_3221348_A_G	Gm02	02	3221348	Chr02	3271798	2	13.207
BARC_1.01_Gm02_3316379_A_C	Gm02	02	3316379	Chr02	3366836	2	13.54756159
BARC_1.01_Gm02_3364524_C_T	Gm02	02	3364524	Chr02	3415435	2	13.738
BARC_1.01_Gm02_3429963_G_A	Gm02	02	3429963	Chr02	3480874	2	14.006	2_3375911_3525125
BARC_1.01_Gm02_3594255_T_G	Gm02	02	3594255	Chr02	3646075	2	14.673
BARC_1.01_Gm02_3644248_T_C	Gm02	02	3644248	Chr02	3696068	2	14.856
BARC_1.01_Gm02_3774471_G_A	Gm02	02	3774471	Chr02	3826362	2	15.221
BARC_1.01_Gm02_3835570_T_C	Gm02	02	3835570	Chr02	3887461	2	15.303	2_3779580_3835570
BARC_1.01_Gm02_3860736_G_A	Gm02	02	3860736	Chr02	3912545	2	15.401
BARC_1.01_Gm02_3906107_A_G	Gm02	02	3906107	Chr02	3957865	2	15.41
BARC_1.01_Gm02_3954305_C_T	Gm02	02	3954305	Chr02	4006063	2	15.88
BARC_1.01_Gm02_4019916_A_G	Gm02	02	4019916	Chr02	4071674	2	16.444
BARC_1.01_Gm02_4069373_T_G	Gm02	02	4069373	Chr02	4121131	2	17.1
BARC_1.01_Gm02_4159788_T_C	Gm02	02	4159788	Chr02	4211548	2	17.644
BARC_1.01_Gm02_4206514_A_G	Gm02	02	4206514	Chr02	4258274	2	17.894
BARC_1.01_Gm02_4283009_G_A	Gm02	02	4283009	Chr02	4334769	2	18.113	2_4229246_4284446
BARC_1.01_Gm02_4319761_C_T	Gm02	02	4319761	Chr02	4371521	2	18.295
BARC_1.01_Gm02_4430768_C_T	Gm02	02	4430768	Chr02	4482526	2	19.34668243	2_4350999_4430768
BARC_1.01_Gm02_4439399_T_C	Gm02	02	4439399	Chr02	4491157	2	19.409
BARC_1.01_Gm02_4487187_A_C	Gm02	02	4487187	Chr02	4538945	2	19.57617267
BARC_1.01_Gm02_4618881_T_C	Gm02	02	4618881	Chr02	4670640	2	20.34576926
BARC_1.01_Gm02_4688093_C_A	Gm02	02	4688093	Chr02	4739852	2	20.83867473
BARC_1.01_Gm02_4785649_G_T	Gm02	02	4785649	Chr02	4845732	2	21.316
BARC_1.01_Gm02_4848464_G_A	Gm02	02	4848464	Chr02	4908552	2	21.409
BARC_1.01_Gm02_4909353_C_T	Gm02	02	4909353	Chr02	4969441	2	21.64489459
BARC_1.01_Gm02_4957187_A_G	Gm02	02	4957187	Chr02	5017274	2	22.19
BARC_1.01_Gm02_5107836_C_A	Gm02	02	5107836	Chr02	5167931	2	23.775
BARC_1.01_Gm02_5155733_T_G	Gm02	02	5155733	Chr02	5215843	2	24.318
BARC_1.01_Gm02_5202276_T_C	Gm02	02	5202276	Chr02	5262408	2	24.419
BARC_1.01_Gm02_5343214_T_C	Gm02	02	5343214	Chr02	5403335	2	25.55306987	2_5291210_5357711
BARC_1.01_Gm02_5380722_C_T	Gm02	02	5380722	Chr02	5440843	2	25.71286192
BARC_1.01_Gm02_5456974_A_G	Gm02	02	5456974	Chr02	5515231	2	26.10530595
BARC_1.01_Gm02_5595797_G_A	Gm02	02	5595797	Chr02	5654145	2	26.822
BARC_1.01_Gm02_5640246_C_A	Gm02	02	5640246	Chr02	5698591	2	27.13232788
BARC_1.01_Gm02_5809648_C_T	Gm02	02	5809648	Chr02	5868669	2	27.997
BARC_1.01_Gm02_5853742_A_C	Gm02	02	5853742	Chr02	5912968	2	28.37
BARC_1.01_Gm02_5929459_C_T	Gm02	02	5929459	Chr02	5988587	2	28.613
BARC_1.01_Gm02_5987005_C_T	Gm02	02	5987005	Chr02	6046134	2	29.288
BARC_1.01_Gm02_6125494_A_G	Gm02	02	6125494	Chr02	6198717	2	30.09
BARC_1.01_Gm02_6180795_T_G	Gm02	02	6180795	Chr02	6257116	2	30.437
BARC_1.01_Gm02_6225129_T_G	Gm02	02	6225129	Chr02	6301450	2	30.60851422
BARC_1.01_Gm02_6340233_C_A	Gm02	02	6340233	Chr02	6416549	2	30.982
BARC_1.01_Gm02_6418567_A_G	Gm02	02	6418567	Chr02	6494883	2	31.212
BARC_1.01_Gm02_6503793_A_G	Gm02	02	6503793	Chr02	6580109	2	31.722
BARC_1.01_Gm02_6596937_T_G	Gm02	02	6596937	Chr02	6673361	2	32.028
BARC_1.01_Gm02_6676083_A_C	Gm02	02	6676083	Chr02	6752507	2	32.56678647
BARC_1.01_Gm02_6734421_T_C	Gm02	02	6734421	Chr02	6812100	2	32.94423578	2_6687166_6748351
BARC_1.01_Gm02_6821311_A_C	Gm02	02	6821311	Chr02	6899003	2	33.48857961
BARC_1.01_Gm02_6889619_C_T	Gm02	02	6889619	Chr02	6967983	2	33.92065718
BARC_1.01_Gm02_6971683_T_C	Gm02	02	6971683	Chr02	7050046	2	34.449	2_6909675_6979277
BARC_1.01_Gm02_7039787_G_T	Gm02	02	7039787	Chr02	7118150	2	34.684
BARC_1.01_Gm02_7135561_T_C	Gm02	02	7135561	Chr02	7213937	2	35.33149492
BARC_1.01_Gm02_7219124_A_G	Gm02	02	7219124	Chr02	7306587	2	35.71773547
BARC_1.01_Gm02_7267240_T_G	Gm02	02	7267240	Chr02	7354703	2	36.00664931
BARC_1.01_Gm02_7333018_A_G	Gm02	02	7333018	Chr02	7420481	2	36.228
BARC_1.01_Gm02_7435044_T_C	Gm02	02	7435044	Chr02	7522507	2	36.382
BARC_1.01_Gm02_7517197_T_G	Gm02	02	7517197	Chr02	7599371	2	36.921
BARC_1.01_Gm02_7590666_T_G	Gm02	02	7590666	Chr02	7679981	2	36.959
BARC_1.01_Gm02_7641044_T_C	Gm02	02	7641044	Chr02	7730289	2	36.992
BARC_1.01_Gm02_7721197_G_A	Gm02	02	7721197	Chr02	7810442	2	37.131
BARC_1.01_Gm02_7790424_A_G	Gm02	02	7790424	Chr02	7879670	2	37.415
BARC_1.01_Gm02_7987834_A_G	Gm02	02	7987834	Chr02	8077372	2	37.46480357	2_7847441_8029336
BARC_1.01_Gm02_8081081_T_C	Gm02	02	8081081	Chr02	8170539	2	37.569
BARC_1.01_Gm02_8132109_G_A	Gm02	02	8132109	Chr02	8221565	2	37.72731191	2_8087652_8155265
BARC_1.01_Gm02_8170643_T_C	Gm02	02	8170643	Chr02	8259908	2	37.76476738
BARC_1.01_Gm02_8273157_G_A	Gm02	02	8273157	Chr02	8362434	2	37.8649202	2_8173331_8289954
BARC_1.01_Gm02_8341731_C_T	Gm02	02	8341731	Chr02	8431008	2	37.9140946
BARC_1.01_Gm02_8398517_G_A	Gm02	02	8398517	Chr02	8487794	2	38.282
BARC_1.01_Gm02_8455103_A_G	Gm02	02	8455103	Chr02	8544380	2	38.7550822
BARC_1.01_Gm02_8521511_C_A	Gm02	02	8521511	Chr02	8610788	2	39.131
BARC_1.01_Gm02_8641830_T_C	Gm02	02	8641830	Chr02	8731107	2	39.855
BARC_1.01_Gm02_8730196_G_A	Gm02	02	8730196	Chr02	8819494	2	40.078
BARC_1.01_Gm02_8807595_T_C	Gm02	02	8807595	Chr02	8896955	2	40.122	2_8738047_8831893
BARC_1.01_Gm02_9025221_T_C	Gm02	02	9025221	Chr02	9113125	2	40.248	2_8834316_9026806
BARC_1.01_Gm02_9039246_T_C	Gm02	02	9039246	Chr02	9127150	2	40.248
BARC_1.01_Gm02_9177001_G_A	Gm02	02	9177001	Chr02	9264905	2	40.336	2_9044059_9214049
BARC_1.01_Gm02_9289865_C_T	Gm02	02	9289865	Chr02	9386766	2	40.638	2_9220574_9291846
BARC_1.01_Gm02_9322142_T_C	Gm02	02	9322142	Chr02	9418782	2	40.769
BARC_1.01_Gm02_9370878_G_T	Gm02	02	9370878	Chr02	9467609	2	40.849
BARC_1.01_Gm02_9446659_T_C	Gm02	02	9446659	Chr02	9544733	2	41.3
BARC_1.01_Gm02_9492605_T_C	Gm02	02	9492605	Chr02	9590678	2	41.344
BARC_1.01_Gm02_9592601_A_G	Gm02	02	9592601	Chr02	9690873	2	41.584
BARC_1.01_Gm02_9670302_A_G	Gm02	02	9670302	Chr02	9767655	2	41.998
BARC_1.01_Gm02_9795247_C_T	Gm02	02	9795247	Chr02	9894068	2	42.204	2_9724296_9841589
BARC_1.01_Gm02_9873369_T_C	Gm02	02	9873369	Chr02	9972239	2	42.382
BARC_1.01_Gm02_9925870_A_G	Gm02	02	9925870	Chr02	10024741	2	42.654
BARC_1.01_Gm02_9990067_T_C	Gm02	02	9990067	Chr02	10069346	2	43.482
BARC_1.01_Gm02_10074856_T_C	Gm02	02	10074856	Chr02	10154133	2	44.26
BARC_1.01_Gm02_10140292_A_G	Gm02	02	10140292	Chr02	10219566	2	44.632
BARC_1.01_Gm02_10200610_C_T	Gm02	02	10200610	Chr02	10279884	2	44.921
BARC_1.01_Gm02_10241719_A_G	Gm02	02	10241719	Chr02	10320993	2	45.143	2_10209675_10276622
BARC_1.01_Gm02_10302121_G_A	Gm02	02	10302121	Chr02	10381395	2	45.44543207
BARC_1.01_Gm02_10373210_C_T	Gm02	02	10373210	Chr02	10453962	2	45.82716982
BARC_1.01_Gm02_10536842_A_G	Gm02	02	10536842	Chr02	10618540	2	46.233
BARC_1.01_Gm02_10709966_C_T	Gm02	02	10709966	Chr02	10791729	2	46.82
BARC_1.01_Gm02_10810984_G_A	Gm02	02	10810984	Chr02	10903396	2	47.605	2_10740944_10814437
BARC_1.01_Gm02_10843145_C_T	Gm02	02	10843145	Chr02	10935557	2	47.61061008
BARC_1.01_Gm02_10954777_T_C	Gm02	02	10954777	Chr02	11047340	2	48.04853703
BARC_1.01_Gm02_11042236_G_A	Gm02	02	11042236	Chr02	11134264	2	48.166
BARC_1.01_Gm02_11180500_A_C	Gm02	02	11180500	Chr02	11272532	2	49.03462998
BARC_1.01_Gm02_11257077_A_G	Gm02	02	11257077	Chr02	11349126	2	49.539
BARC_1.01_Gm02_11315650_T_C	Gm02	02	11315650	Chr02	11407699	2	49.539
BARC_1.01_Gm02_11386297_T_C	Gm02	02	11386297	Chr02	11723017	2	50.14437651
BARC_1.01_Gm02_11494870_T_C	Gm02	02	11494870	Chr02	11831588	2	50.355
BARC_1.01_Gm02_11540598_C_T	Gm02	02	11540598	Chr02	11877262	2	50.472
BARC_1.01_Gm02_11628896_T_C	Gm02	02	11628896	Chr02	11965390	2	51.41287831
BARC_1.01_Gm02_11638087_T_C	Gm02	02	11638087	Chr02	11974580	2	51.656	2_11638087_11863585
BARC_1.01_Gm02_11870846_C_T	Gm02	02	11870846	Chr02	12206518	2	52.77
BARC_1.01_Gm02_11998056_T_C	Gm02	02	11998056	Chr02	12334435	2	53.13938154
BARC_1.01_Gm02_12078209_G_A	Gm02	02	12078209	Chr02	12414985	2	53.64835037
BARC_1.01_Gm02_12168684_T_G	Gm02	02	12168684	Chr02	12506411	2	54.47589135
BARC_1.01_Gm02_12244605_A_G	Gm02	02	12244605	Chr02	12582331	2	55.146
BARC_1.01_Gm02_12303360_T_G	Gm02	02	12303360	Chr02	12640902	2	55.864	2_12266684_12673392
BARC_1.01_Gm02_12682738_A_G	Gm02	02	12682738	Chr02	13042640	2	56.197
BARC_1.01_Gm02_12736686_A_G	Gm02	02	12736686	Chr02	13096621	2	56.329
BARC_1.01_Gm02_13117615_T_C	Gm02	02	13117615	Chr02	13478261	2	56.999	2_12770553_13336756
BARC_1.01_Gm02_13476678_G_A	Gm02	02	13476678	Chr02	13674975	2	57.60853871	2_13476678_13535155
BARC_1.01_Gm02_13552155_A_G	Gm02	02	13552155	Chr02	13748685	2	57.77692689
BARC_1.01_Gm02_13663384_C_T	Gm02	02	13663384	Chr02	13859930	2	58.119
BARC_1.01_Gm02_13737468_A_C	Gm02	02	13737468	Chr02	13934371	2	58.638
BARC_1.01_Gm02_13963693_C_A	Gm02	02	13963693	Chr02	14161558	2	60.683
BARC_1.01_Gm02_14022512_C_T	Gm02	02	14022512	Chr02	14220378	2	60.926
BARC_1.01_Gm02_14127417_A_G	Gm02	02	14127417	Chr02	14330827	2	61.90818624
BARC_1.01_Gm02_14215487_T_G	Gm02	02	14215487	Chr02	14419208	2	62.467
BARC_1.01_Gm02_14266842_G_A	Gm02	02	14266842	Chr02	14470563	2	62.569
BARC_1.01_Gm02_14345423_T_G	Gm02	02	14345423	Chr02	14549144	2	63.25762935
BARC_1.01_Gm02_14357211_T_C	Gm02	02	14357211	Chr02	14560932	2	63.35985105	2_14357211_14414544
BARC_1.01_Gm02_14508130_C_T	Gm02	02	14508130	Chr02	14710975	2	64.25976194
BARC_1.01_Gm02_14561578_A_G	Gm02	02	14561578	Chr02	14764422	2	64.90920359
BARC_1.01_Gm02_14715495_T_C	Gm02	02	14715495	Chr02	14917949	2	66.722
BARC_1.01_Gm02_14817982_A_C	Gm02	02	14817982	Chr02	15021137	2	67.55
BARC_1.01_Gm02_14894202_A_C	Gm02	02	14894202	Chr02	15097372	2	68.787
BARC_1.01_Gm02_15067760_G_A	Gm02	02	15067760	Chr02	15271225	2	69.947
BARC_1.01_Gm02_15213831_T_G	Gm02	02	15213831	Chr02	15417200	2	71.045
BARC_1.01_Gm02_15290331_G_A	Gm02	02	15290331	Chr02	15493700	2	71.045
BARC_1.01_Gm02_15426845_A_C	Gm02	02	15426845	Chr02	15630228	2	72.08975836
BARC_1.01_Gm02_16287798_T_C	Gm02	02	16287798	Chr02	16571664	2	75.06	2_15795039_16348891
BARC_1.01_Gm02_16980821_T_C	Gm02	02	16980821	Chr02	17264749	2	75.095	2_16502813_17501155
BARC_1.01_Gm02_18273334_A_G	Gm02	02	18273334	Chr02	18559493	2	75.178	2_17548495_18519334
BARC_1.01_Gm02_18626206_C_T	Gm02	02	18626206	Chr02	18913725	2	75.20136672
BARC_1.01_Gm02_19218365_T_C	Gm02	02	19218365	Chr02	19505166	2	75.178	2_18784170_19363945
BARC_1.01_Gm02_20197918_A_C	Gm02	02	20197918	Chr02	21619541	2	75.178	2_20197918_20826776
BARC_1.01_Gm02_21065065_T_C	Gm02	02	21065065	Chr02	21397827	2	75.178	2_20913388_21858120
BARC_1.01_Gm02_22067031_G_T	Gm02	02	22067031	Chr02	20406804	2	75.178
BARC_1.01_Gm02_22829006_T_C	Gm02	02	22829006	Chr15	38859393	15	82.505	2_22523407_22917212
BARC_1.01_Gm02_23589448_C_T	Gm02	02	23589448	scaffold_24	119574		82.515
BARC_1.01_Gm02_24460388_G_T	Gm02	02	24460388	Chr09	13752580	9	58.128
BARC_1.01_Gm02_25466460_A_G	Gm02	02	25466460	Chr02	23740649	2	75.178	2_24848629_25614673
BARC_1.01_Gm02_25997830_C_T	Gm02	02	25997830	Chr08	43252916	8	144.199
BARC_1.01_Gm02_26182810_A_G	Gm02	02	26182810	Chr13	8942044	13	0.386
BARC_1.01_Gm02_26699210_A_G	Gm02	02	26699210	Chr13	9465834	13	0.455	2_26264136_27251190
BARC_1.01_Gm02_27295513_G_A	Gm02	02	27295513	Chr13	10071637	13	0.455
BARC_1.01_Gm02_27824060_T_G	Gm02	02	27824060	Chr02	25968828	2	75.178	2_27407299_27952697
BARC_1.01_Gm02_28128455_G_T	Gm02	02	28128455	Chr02	25658103	2	75.178
BARC_1.01_Gm02_28331531_C_A	Gm02	02	28331531	Chr02	25456057	2	75.178	2_28216470_29170798
BARC_1.01_Gm02_29528097_T_C	Gm02	02	29528097	Chr02	24269404	2	75.178	2_29277186_29809061
BARC_1.01_Gm02_30036458_G_A	Gm02	02	30036458	Chr02	26856754	2	75.33947127
BARC_1.01_Gm02_30250662_T_C	Gm02	02	30250662	Chr02	27086017	2	75.3913557
BARC_1.01_Gm02_30439101_A_G	Gm02	02	30439101	Chr02	27274732	2	75.439
BARC_1.01_Gm02_30787675_T_G	Gm02	02	30787675	Chr02	27627995	2	75.45784365
BARC_1.01_Gm02_30996860_A_G	Gm02	02	30996860	Chr02	27822018	2	75.474	2_30948614_31657251
BARC_1.01_Gm02_31905028_C_A	Gm02	02	31905028	Chr02	28726135	2	75.59113611
BARC_1.01_Gm02_32043775_T_C	Gm02	02	32043775	Chr02	28871127	2	75.598
BARC_1.01_Gm02_32346915_G_A	Gm02	02	32346915	Chr02	29175395	2	75.598	2_32206145_32434055
BARC_1.01_Gm02_32487728_T_C	Gm02	02	32487728	Chr02	29316845	2	75.598
BARC_1.01_Gm02_32605960_T_C	Gm02	02	32605960	Chr02	29435127	2	75.598
BARC_1.01_Gm02_32880763_C_T	Gm02	02	32880763	Chr02	29704691	2	75.598	2_32658785_32880763
BARC_1.01_Gm02_32904473_T_C	Gm02	02	32904473	Chr02	29728401	2	75.598
BARC_1.01_Gm02_33117418_G_T	Gm02	02	33117418	Chr02	30015938	2	75.598
BARC_1.01_Gm02_33608259_T_C	Gm02	02	33608259	Chr02	30509898	2	75.64	2_33158961_33807549
BARC_1.01_Gm02_34381583_T_C	Gm02	02	34381583	Chr02	31282858	2	75.925	2_34144741_34381583
BARC_1.01_Gm02_34765594_A_G	Gm02	02	34765594	Chr02	31665695	2	75.925	2_34469144_35301758
BARC_1.01_Gm02_35348897_T_C	Gm02	02	35348897	Chr02	32269933	2	75.925
BARC_1.01_Gm02_35471507_A_G	Gm02	02	35471507	Chr02	32392798	2	75.967
BARC_1.01_Gm02_36300454_T_C	Gm02	02	36300454	Chr02	33769092	2	76.017	2_35517127_36516619
BARC_1.01_Gm02_36666688_T_C	Gm02	02	36666688	Chr02	32865348	2	76.017
BARC_1.01_Gm02_37441958_T_C	Gm02	02	37441958	Chr02	34367314	2	76.017	2_36739752_37738247
BARC_1.01_Gm02_38261529_G_A	Gm02	02	38261529	Chr02	35184471	2	76.017	2_37806835_38803469
BARC_1.01_Gm02_38843686_T_C	Gm02	02	38843686	Chr02	35774096	2	76.017
BARC_1.01_Gm02_39299266_A_G	Gm02	02	39299266	Chr02	36219154	2	76.017	2_38868960_39452836
BARC_1.01_Gm02_39548191_C_A	Gm02	02	39548191	Chr02	36468561	2	76.303	2_39503607_39648097
BARC_1.01_Gm02_39722733_G_T	Gm02	02	39722733	Chr02	36643041	2	76.345
BARC_1.01_Gm02_39931059_T_C	Gm02	02	39931059	Chr02	36851924	2	76.72492575
BARC_1.01_Gm02_40019470_G_A	Gm02	02	40019470	Chr02	36940321	2	76.86	2_40019470_40262864
BARC_1.01_Gm02_40284206_G_A	Gm02	02	40284206	Chr02	37203880	2	76.95603209
BARC_1.01_Gm02_40709810_G_A	Gm02	02	40709810	Chr02	37629287	2	77.1214585	2_40366833_40720208
BARC_1.01_Gm02_40730869_T_C	Gm02	02	40730869	Chr02	37650346	2	77.1491504
BARC_1.01_Gm02_41021889_G_T	Gm02	02	41021889	Chr02	37951218	2	77.236	2_40773889_41286091
BARC_1.01_Gm02_41400852_G_A	Gm02	02	41400852	Chr02	38330100	2	77.55410731
BARC_1.01_Gm02_41481689_T_C	Gm02	02	41481689	Chr02	38410937	2	77.6879071
BARC_1.01_Gm02_41505846_A_G	Gm02	02	41505846	Chr02	38435094	2	77.7337933	2_41483673_41546796
BARC_1.01_Gm02_41583970_C_A	Gm02	02	41583970	Chr02	38512775	2	77.8813483	2_41565186_41754080
BARC_1.01_Gm02_41788343_T_C	Gm02	02	41788343	Chr02	38717133	2	78.63313699
BARC_1.01_Gm02_41860500_T_C	Gm02	02	41860500	Chr02	38789290	2	78.968
BARC_1.01_Gm02_41931129_T_G	Gm02	02	41931129	Chr02	38860035	2	79.236
BARC_1.01_Gm02_41979401_T_C	Gm02	02	41979401	Chr02	38908307	2	79.744
BARC_1.01_Gm02_42073855_G_A	Gm02	02	42073855	Chr02	39002760	2	80.925
BARC_1.01_Gm02_42204732_T_C	Gm02	02	42204732	Chr02	39133046	2	81.996
BARC_1.01_Gm02_42355637_A_G	Gm02	02	42355637	Chr02	39283955	2	84.43736272
BARC_1.01_Gm02_42404873_T_C	Gm02	02	42404873	Chr02	39333124	2	85.116	2_42392140_42495430
BARC_1.01_Gm02_42650889_T_C	Gm02	02	42650889	Chr02	39578828	2	86.27170584	2_42517454_42697158
BARC_1.01_Gm02_42737643_C_T	Gm02	02	42737643	Chr02	39661019	2	86.701
BARC_1.01_Gm02_42788887_A_G	Gm02	02	42788887	Chr02	39712323	2	87.016	2_42741727_42808597
BARC_1.01_Gm02_42844384_T_C	Gm02	02	42844384	Chr02	39767727	2	87.779
BARC_1.01_Gm02_42928916_T_C	Gm02	02	42928916	Chr02	39852696	2	88.277	2_42914523_43043202
BARC_1.01_Gm02_43117347_T_C	Gm02	02	43117347	Chr02	40041145	2	88.955
BARC_1.01_Gm02_43139891_G_A	Gm02	02	43139891	Chr02	40063716	2	88.993	2_43139891_43630342
BARC_1.01_Gm02_43641969_C_A	Gm02	02	43641969	Chr02	40565506	2	90.06356519
BARC_1.01_Gm02_43725963_A_G	Gm02	02	43725963	Chr02	40649856	2	90.33069304	2_43642608_43742812
BARC_1.01_Gm02_43777700_A_G	Gm02	02	43777700	Chr02	40701593	2	90.62363115
BARC_1.01_Gm02_43889571_T_C	Gm02	02	43889571	Chr02	40813466	2	91.151
BARC_1.01_Gm02_43952429_A_G	Gm02	02	43952429	Chr02	40875934	2	91.357	2_43934018_43996677
BARC_1.01_Gm02_44033150_T_C	Gm02	02	44033150	Chr02	40956596	2	91.80923371
BARC_1.01_Gm02_44114374_C_A	Gm02	02	44114374	Chr02	41037819	2	92.36
BARC_1.01_Gm02_44156636_G_T	Gm02	02	44156636	Chr02	41080083	2	92.36	2_44115164_44173582
BARC_1.01_Gm02_44190678_C_T	Gm02	02	44190678	Chr02	41114125	2	92.452
BARC_1.01_Gm02_44256235_A_G	Gm02	02	44256235	Chr02	41179681	2	92.67	2_44205397_44285165
BARC_1.01_Gm02_44354376_T_C	Gm02	02	44354376	Chr02	41277852	2	93.127	2_44310834_44378599
BARC_1.01_Gm02_44401175_C_T	Gm02	02	44401175	Chr02	41324651	2	93.46397717
BARC_1.01_Gm02_44461839_G_A	Gm02	02	44461839	Chr02	41384134	2	94.02498115
BARC_1.01_Gm02_44510528_T_C	Gm02	02	44510528	Chr02	41432839	2	94.31986301
BARC_1.01_Gm02_44574256_A_G	Gm02	02	44574256	Chr02	41497702	2	94.713
BARC_1.01_Gm02_44620331_A_G	Gm02	02	44620331	Chr02	41544174	2	94.854
BARC_1.01_Gm02_44778963_T_C	Gm02	02	44778963	Chr02	41702818	2	95.564
BARC_1.01_Gm02_44863895_G_T	Gm02	02	44863895	Chr02	41787747	2	96.33
BARC_1.01_Gm02_44923400_G_T	Gm02	02	44923400	Chr02	41847331	2	96.589
BARC_1.01_Gm02_45051600_A_G	Gm02	02	45051600	Chr02	41975550	2	97.07485547	2_44949811_45061585
BARC_1.01_Gm02_45088385_T_C	Gm02	02	45088385	Chr02	42012522	2	97.177
BARC_1.01_Gm02_45162941_A_G	Gm02	02	45162941	Chr02	42088045	2	97.499
BARC_1.01_Gm02_45183828_C_T	Gm02	02	45183828	Chr02	42108934	2	97.533	2_45171856_45227230
BARC_1.01_Gm02_45289939_A_G	Gm02	02	45289939	Chr02	42215041	2	97.852
BARC_1.01_Gm02_45366539_A_G	Gm02	02	45366539	Chr02	42291659	2	98.24936559
BARC_1.01_Gm02_45445720_T_C	Gm02	02	45445720	Chr02	42370864	2	98.6601482	2_45445720_45509202
BARC_1.01_Gm02_45533271_C_A	Gm02	02	45533271	Chr02	42458613	2	99.18457977
BARC_1.01_Gm02_45596920_A_G	Gm02	02	45596920	Chr02	42522092	2	99.63251158
BARC_1.01_Gm02_45602331_C_T	Gm02	02	45602331	Chr02	42527503	2	99.63757295	2_45598771_45754411
BARC_1.01_Gm02_45805567_A_G	Gm02	02	45805567	Chr02	42730709	2	100.026512
BARC_1.01_Gm02_45940601_T_C	Gm02	02	45940601	Chr02	42865743	2	100.661
BARC_1.01_Gm02_46023727_T_C	Gm02	02	46023727	Chr02	42948864	2	101.2686364
BARC_1.01_Gm02_46060359_C_A	Gm02	02	46060359	Chr02	42985495	2	101.6252479	2_46050333_46115178
BARC_1.01_Gm02_46187810_C_T	Gm02	02	46187810	Chr02	43112945	2	102.196
BARC_1.01_Gm02_46243447_G_A	Gm02	02	46243447	Chr02	43168584	2	102.4328064
BARC_1.01_Gm02_46288368_G_A	Gm02	02	46288368	Chr02	43213506	2	102.624
BARC_1.01_Gm02_46504621_T_C	Gm02	02	46504621	Chr02	43429759	2	103.665	2_46442064_46510110
BARC_1.01_Gm02_46555984_C_T	Gm02	02	46555984	Chr02	43481138	2	103.9573912
BARC_1.01_Gm02_46630927_G_A	Gm02	02	46630927	Chr02	43556059	2	104.4989012
BARC_1.01_Gm02_46778366_G_A	Gm02	02	46778366	Chr02	43703500	2	105.5756706
BARC_1.01_Gm02_46855228_G_A	Gm02	02	46855228	Chr02	43780375	2	106.1496341
BARC_1.01_Gm02_47051470_C_T	Gm02	02	47051470	Chr02	43963206	2	107.098	2_46909700_47051470
BARC_1.01_Gm02_47064977_G_A	Gm02	02	47064977	Chr02	43976713	2	107.233
BARC_1.01_Gm02_47125519_G_A	Gm02	02	47125519	Chr02	44037267	2	107.6546794
BARC_1.01_Gm02_47268207_C_T	Gm02	02	47268207	Chr02	44180381	2	108.443251
BARC_1.01_Gm02_47314350_T_C	Gm02	02	47314350	Chr02	44226448	2	108.8201062
BARC_1.01_Gm02_47394316_A_G	Gm02	02	47394316	Chr02	44306758	2	109.2390015
BARC_1.01_Gm02_47515175_G_A	Gm02	02	47515175	Chr02	44427664	2	110.2827375
BARC_1.01_Gm02_47528737_C_T	Gm02	02	47528737	Chr02	44441196	2	110.3476166	2_47525034_47634245
BARC_1.01_Gm02_47790307_C_T	Gm02	02	47790307	Chr02	44702951	2	111.1703732
BARC_1.01_Gm02_47853972_T_C	Gm02	02	47853972	Chr02	44766619	2	111.4109477
BARC_1.01_Gm02_47991459_G_A	Gm02	02	47991459	Chr02	44912284	2	112.166
BARC_1.01_Gm02_48054859_C_T	Gm02	02	48054859	Chr02	44975684	2	112.831
BARC_1.01_Gm02_48185680_G_A	Gm02	02	48185680	Chr02	45106877	2	113.305
BARC_1.01_Gm02_48248895_A_C	Gm02	02	48248895	Chr02	45170092	2	113.4593145
BARC_1.01_Gm02_48382122_G_A	Gm02	02	48382122	Chr02	45303319	2	114.411
BARC_1.01_Gm02_48583877_A_C	Gm02	02	48583877	Chr02	45505123	2	115.9305546
BARC_1.01_Gm02_48594877_C_T	Gm02	02	48594877	Chr02	45516123	2	115.9761697	2_48594877_48688830
BARC_1.01_Gm02_48702118_T_G	Gm02	02	48702118	Chr02	45623364	2	116.339
BARC_1.01_Gm02_48821067_T_C	Gm02	02	48821067	Chr02	45743148	2	117.3451292
BARC_1.01_Gm02_48874048_G_A	Gm02	02	48874048	Chr02	45795780	2	117.8128639	2_48874048_48933988
BARC_1.01_Gm02_48986653_A_C	Gm02	02	48986653	Chr02	45908972	2	118.222
BARC_1.01_Gm02_49069634_C_T	Gm02	02	49069634	Chr02	45991978	2	118.9576347
BARC_1.01_Gm02_49126947_T_C	Gm02	02	49126947	Chr02	46049292	2	119.4771099
BARC_1.01_Gm02_49276771_G_A	Gm02	02	49276771	Chr02	46199186	2	120.8356997
BARC_1.01_Gm02_49388210_T_G	Gm02	02	49388210	Chr02	46310608	2	121.641
BARC_1.01_Gm02_49540930_T_C	Gm02	02	49540930	Chr02	46462690	2	122.106
BARC_1.01_Gm02_49616128_C_A	Gm02	02	49616128	Chr02	46537888	2	122.419
BARC_1.01_Gm02_49679631_A_G	Gm02	02	49679631	Chr02	46601391	2	122.6498652
BARC_1.01_Gm02_49727178_A_C	Gm02	02	49727178	Chr02	46648827	2	122.8483831
BARC_1.01_Gm02_49776196_A_G	Gm02	02	49776196	Chr02	46697848	2	123.089
BARC_1.01_Gm02_49986718_G_A	Gm02	02	49986718	Chr02	46907259	2	125.272
BARC_1.01_Gm02_50175034_G_A	Gm02	02	50175034	Chr02	47095510	2	126.71
BARC_1.01_Gm02_50242535_T_C	Gm02	02	50242535	Chr02	47163011	2	126.854
BARC_1.01_Gm02_50304676_T_C	Gm02	02	50304676	Chr02	47225152	2	127.3267581	2_50260565_50321249
BARC_1.01_Gm02_50358347_C_T	Gm02	02	50358347	Chr02	47278823	2	127.901
BARC_1.01_Gm02_50383419_C_T	Gm02	02	50383419	Chr02	47303895	2	128.0019478	2_50367315_50498878
BARC_1.01_Gm02_50546149_C_T	Gm02	02	50546149	Chr02	47466626	2	128.531	2_50529112_50651325
BARC_1.01_Gm02_50706913_G_A	Gm02	02	50706913	Chr02	47627402	2	129.124
BARC_1.01_Gm02_50710552_G_A	Gm02	02	50710552	Chr02	47631041	2	129.1687577	2_50710552_50887571
BARC_1.01_Gm02_50905328_C_A	Gm02	02	50905328	Chr02	47825902	2	130.1641817
BARC_1.01_Gm02_50936574_G_T	Gm02	02	50936574	Chr02	47857148	2	130.232	2_50936574_50993893
BARC_1.01_Gm02_51025014_A_C	Gm02	02	51025014	Chr02	47945589	2	130.455
BARC_1.01_Gm02_51154756_C_T	Gm02	02	51154756	Chr02	48075547	2	131.087	2_51050243_51249281
BARC_1.01_Gm02_51272051_C_A	Gm02	02	51272051	Chr02	48192842	2	131.2849797	2_51255374_51314777
BARC_1.01_Gm02_51411364_G_A	Gm02	02	51411364	Chr02	48332153	2	131.8550496	2_51376238_51426517
BARC_1.01_Gm02_51429037_T_C	Gm02	02	51429037	Chr02	48349826	2	131.865	2_51429037_51611105
BARC_1.01_Gm03_18316_G_A	Gm03	03	18316	Chr03	19199	3	0
BARC_1.01_Gm03_168228_A_G	Gm03	03	168228	Chr03	167458	3	0.855138584	3_20503_173090
BARC_1.01_Gm03_206707_G_A	Gm03	03	206707	Chr03	205937	3	1.257544391
BARC_1.01_Gm03_241447_C_A	Gm03	03	241447	Chr03	239949	3	1.595	3_241447_317062
BARC_1.01_Gm03_345478_G_A	Gm03	03	345478	Chr03	344529	3	2.654
BARC_1.01_Gm03_426154_C_A	Gm03	03	426154	Chr03	425209	3	3.077
BARC_1.01_Gm03_510734_A_G	Gm03	03	510734	Chr03	509789	3	4.177
BARC_1.01_Gm03_566774_G_A	Gm03	03	566774	Chr03	565829	3	4.647476909
BARC_1.01_Gm03_715393_G_A	Gm03	03	715393	Chr03	714448	3	6.165
BARC_1.01_Gm03_785680_A_C	Gm03	03	785680	Chr03	793778	3	7.116
BARC_1.01_Gm03_829023_G_T	Gm03	03	829023	Chr03	837121	3	7.25
BARC_1.01_Gm03_949581_T_C	Gm03	03	949581	Chr03	966701	3	8.31
BARC_1.01_Gm03_1069751_A_G	Gm03	03	1069751	Chr03	1086749	3	8.622207164
BARC_1.01_Gm03_1077329_C_T	Gm03	03	1077329	Chr03	1094327	3	8.673	3_1077329_1177369
BARC_1.01_Gm03_1209205_G_T	Gm03	03	1209205	Chr03	1226007	3	8.798	3_1209205_1288686
BARC_1.01_Gm03_1302748_T_C	Gm03	03	1302748	Chr03	1324758	3	9.1
BARC_1.01_Gm03_1374930_T_G	Gm03	03	1374930	Chr03	1396937	3	9.772146392
BARC_1.01_Gm03_1441844_C_A	Gm03	03	1441844	Chr03	1463842	3	10.30894635
BARC_1.01_Gm03_1583754_T_C	Gm03	03	1583754	Chr03	1605878	3	11.58331631
BARC_1.01_Gm03_1671384_C_A	Gm03	03	1671384	Chr03	1693521	3	12.51179739
BARC_1.01_Gm03_1718435_A_G	Gm03	03	1718435	Chr03	1740572	3	12.67725172
BARC_1.01_Gm03_1758253_T_C	Gm03	03	1758253	Chr03	1780390	3	12.83766698
BARC_1.01_Gm03_1853758_T_C	Gm03	03	1853758	Chr03	1863064	3	13.27688041
BARC_1.01_Gm03_1926419_T_G	Gm03	03	1926419	Chr03	1935727	3	13.71968765
BARC_1.01_Gm03_1981847_C_T	Gm03	03	1981847	Chr03	1991155	3	13.996
BARC_1.01_Gm03_2024899_G_A	Gm03	03	2024899	Chr03	2034207	3	14.78425669
BARC_1.01_Gm03_2083705_C_T	Gm03	03	2083705	Chr03	2092877	3	15.58312186
BARC_1.01_Gm03_2151432_A_G	Gm03	03	2151432	Chr03	2160604	3	16.029
BARC_1.01_Gm03_2215518_A_G	Gm03	03	2215518	Chr03	2224690	3	16.25844016
BARC_1.01_Gm03_2224975_G_A	Gm03	03	2224975	Chr03	2234147	3	16.278	3_2217795_2302831
BARC_1.01_Gm03_2373742_T_C	Gm03	03	2373742	Chr03	2383419	3	16.975
BARC_1.01_Gm03_2485916_T_C	Gm03	03	2485916	Chr03	2495572	3	17.881
BARC_1.01_Gm03_2818076_T_C	Gm03	03	2818076	Chr03	2846377	3	18.22199338	3_2506219_2840490
BARC_1.01_Gm03_2892089_C_T	Gm03	03	2892089	Chr03	2921152	3	18.346
BARC_1.01_Gm03_2932028_G_A	Gm03	03	2932028	Chr03	2959509	3	18.797
BARC_1.01_Gm03_3009303_T_C	Gm03	03	3009303	Chr03	3036784	3	19.47522229
BARC_1.01_Gm03_3087237_A_G	Gm03	03	3087237	Chr03	3115149	3	20.233
BARC_1.01_Gm03_3164784_G_A	Gm03	03	3164784	Chr03	3192661	3	20.42302115
BARC_1.01_Gm03_3225968_G_A	Gm03	03	3225968	Chr03	3254065	3	20.58350849
BARC_1.01_Gm03_3334303_C_A	Gm03	03	3334303	Chr03	3362229	3	20.92212887
BARC_1.01_Gm03_3365988_T_G	Gm03	03	3365988	Chr03	3393913	3	20.951	3_3365215_3454741
BARC_1.01_Gm03_3497393_A_C	Gm03	03	3497393	Chr03	3517250	3	21.27708642
BARC_1.01_Gm03_3562176_C_T	Gm03	03	3562176	Chr03	3582559	3	21.795
BARC_1.01_Gm03_3618454_G_T	Gm03	03	3618454	Chr03	3639127	3	22.3486666
BARC_1.01_Gm03_3659662_A_G	Gm03	03	3659662	Chr03	3679598	3	22.492
BARC_1.01_Gm03_3828735_G_A	Gm03	03	3828735	Chr03	3849214	3	23.35137339	3_3745477_3828735
BARC_1.01_Gm03_3907697_A_G	Gm03	03	3907697	Chr03	3929449	3	23.85334624
BARC_1.01_Gm03_4468196_C_T	Gm03	03	4468196	Chr03	4277380	3	24.08072709
BARC_1.01_Gm03_4578272_G_A	Gm03	03	4578272	Chr03	4387476	3	24.74079808
BARC_1.01_Gm03_4665923_C_T	Gm03	03	4665923	Chr03	4475124	3	25.549
BARC_1.01_Gm03_4718162_C_A	Gm03	03	4718162	Chr03	4527306	3	25.50541096
BARC_1.01_Gm03_4782127_T_C	Gm03	03	4782127	Chr03	4591270	3	25.627
BARC_1.01_Gm03_4833386_A_G	Gm03	03	4833386	Chr03	4642708	3	25.741
BARC_1.01_Gm03_4901669_A_G	Gm03	03	4901669	Chr03	4710949	3	25.741	3_4847398_4901669
BARC_1.01_Gm03_4958610_G_A	Gm03	03	4958610	Chr03	4767229	3	25.74615823
BARC_1.01_Gm03_5037059_G_A	Gm03	03	5037059	Chr03	4939933	3	25.973
BARC_1.01_Gm03_5106459_T_G	Gm03	03	5106459	Chr03	5009334	3	26.133
BARC_1.01_Gm03_5165511_A_C	Gm03	03	5165511	Chr03	5068386	3	26.598
BARC_1.01_Gm03_5217414_C_T	Gm03	03	5217414	Chr03	5120291	3	26.7365924
BARC_1.01_Gm03_5257705_A_G	Gm03	03	5257705	Chr03	5160582	3	26.957
BARC_1.01_Gm03_5297117_C_A	Gm03	03	5297117	Chr03	5199994	3	27.47335648
BARC_1.01_Gm03_5341695_A_G	Gm03	03	5341695	Chr03	5244122	3	27.77218454
BARC_1.01_Gm03_5451606_A_C	Gm03	03	5451606	Chr03	5354087	3	28.17601505
BARC_1.01_Gm03_5502496_T_C	Gm03	03	5502496	Chr03	5405718	3	28.275
BARC_1.01_Gm03_5733321_A_G	Gm03	03	5733321	Chr03	5621957	3	29.24884005
BARC_1.01_Gm03_5796468_A_G	Gm03	03	5796468	Chr03	5652619	3	29.17086359
BARC_1.01_Gm03_6035510_A_C	Gm03	03	6035510	Chr03	5999385	3	29.94720469
BARC_1.01_Gm03_6459920_A_G	Gm03	03	6459920	Chr03	6278920	3	30.323
BARC_1.01_Gm03_6631189_A_G	Gm03	03	6631189	Chr03	6477854	3	30.71422512
BARC_1.01_Gm03_6844115_A_C	Gm03	03	6844115	Chr03	6692130	3	31.239
BARC_1.01_Gm03_7018964_T_C	Gm03	03	7018964	Chr03	6867049	3	31.32815409
BARC_1.01_Gm03_7856828_A_G	Gm03	03	7856828	scaffold_75	56474		31.33815409	3_7072454_7856828
BARC_1.01_Gm03_8003327_T_C	Gm03	03	8003327	Chr03	7650316	3	31.73887117
BARC_1.01_Gm03_8228940_G_A	Gm03	03	8228940	Chr03	7872384	3	32.012
BARC_1.01_Gm03_8434431_A_G	Gm03	03	8434431	Chr03	8079197	3	32.06179249
BARC_1.01_Gm03_9104329_A_G	Gm03	03	9104329	Chr03	8732158	3	32.219	3_8624456_9579156
BARC_1.01_Gm03_9641204_C_A	Gm03	03	9641204	Chr03	9111573	3	32.424
BARC_1.01_Gm03_9789580_G_T	Gm03	03	9789580	Chr03	9259491	3	32.424	3_9789580_10333679
BARC_1.01_Gm03_10408873_C_T	Gm03	03	10408873	Chr03	9929019	3	32.43253608	3_10408873_10516774
BARC_1.01_Gm03_10552078_T_G	Gm03	03	10552078	Chr03	10072780	3	32.44862162
BARC_1.01_Gm03_10982565_T_C	Gm03	03	10982565	Chr03	10515241	3	32.50187411	3_10595196_11013523
BARC_1.01_Gm03_11396505_C_T	Gm03	03	11396505	Chr03	10950353	3	32.479	3_11146990_12099322
BARC_1.01_Gm03_12163115_T_G	Gm03	03	12163115	Chr03	11688292	3	32.479	3_12163115_12881550
BARC_1.01_Gm03_13015481_T_C	Gm03	03	13015481	Chr03	12292048	3	32.61274226
BARC_1.01_Gm03_13245008_C_T	Gm03	03	13245008				32.62274226
BARC_1.01_Gm03_13435435_T_G	Gm03	03	13435435	Chr03	8573122	3	32.18071034
BARC_1.01_Gm03_13642775_C_T	Gm03	03	13642775	Chr03	15422329	3	32.50359158
BARC_1.01_Gm03_14228358_T_C	Gm03	03	14228358	Chr03	13442097	3	32.54643143	3_13890278_14791928
BARC_1.01_Gm03_14840739_T_G	Gm03	03	14840739	Chr03	14005577	3	32.51394166
BARC_1.01_Gm03_15615896_C_T	Gm03	03	15615896	Chr03	14778473	3	32.479	3_15447319_16048032
BARC_1.01_Gm03_16281390_A_G	Gm03	03	16281390	Chr03	21531602	3	33.709	3_16281390_16520228
BARC_1.01_Gm03_16612828_A_G	Gm03	03	16612828	Chr03	21157163	3	33.709	3_16612828_17567201
BARC_1.01_Gm03_18113789_C_T	Gm03	03	18113789	Chr03	19657033	3	33.709
BARC_1.01_Gm03_18254831_C_T	Gm03	03	18254831	Chr03	19515793	3	33.667	3_18254831_18440006
BARC_1.01_Gm03_18512439_C_T	Gm03	03	18512439	Chr03	19258162	3	33.58
BARC_1.01_Gm03_18889221_C_A	Gm03	03	18889221	Chr03	18886715	3	33.397
BARC_1.01_Gm03_19154238_C_T	Gm03	03	19154238	Chr03	18621744	3	33.397
BARC_1.01_Gm03_19787231_C_T	Gm03	03	19787231	Chr03	17983829	3	33.08242208	3_19519942_20027699
BARC_1.01_Gm03_20082797_A_G	Gm03	03	20082797	scaffold_27	217029		33.09242208
BARC_1.01_Gm03_20334589_A_C	Gm03	03	20334589	Chr04	12070849	4	56.04200337
BARC_1.01_Gm03_20637413_G_T	Gm03	03	20637413	Chr04	11757558	4	56.02840087
BARC_1.01_Gm03_21003884_A_G	Gm03	03	21003884	Chr04	11398053	4	56.01279186
BARC_1.01_Gm03_21175765_T_G	Gm03	03	21175765	Chr03	17796387	3	32.99011997
BARC_1.01_Gm03_21347065_C_T	Gm03	03	21347065	Chr03	17644304	3	32.91530589
BARC_1.01_Gm03_21918775_A_G	Gm03	03	21918775	Chr03	17085614	3	32.64046992
BARC_1.01_Gm03_22189671_C_T	Gm03	03	22189671	Chr03	16814269	3	32.55935686	3_21997662_22189671
BARC_1.01_Gm03_22259196_C_A	Gm03	03	22259196	Chr03	16738385	3	32.55631672
BARC_1.01_Gm03_22371830_G_A	Gm03	03	22371830	Chr03	16621811	3	32.55164642	3_22295981_23273874
BARC_1.01_Gm03_23324209_C_T	Gm03	03	23324209	Chr03	13387006	3	32.54960793
BARC_1.01_Gm03_24781258_C_T	Gm03	03	24781258	Chr03	22839514	3	33.709	3_24303122_24819809
BARC_1.01_Gm03_25027199_A_G	Gm03	03	25027199	Chr03	23085439	3	33.709
BARC_1.01_Gm03_25305047_T_C	Gm03	03	25305047	Chr03	23352113	3	33.709
BARC_1.01_Gm03_25818759_T_C	Gm03	03	25818759	Chr03	23866074	3	33.709	3_25456503_26433786
BARC_1.01_Gm03_27021460_A_G	Gm03	03	27021460	Chr03	25030381	3	33.709
BARC_1.01_Gm03_27285377_A_G	Gm03	03	27285377	Chr03	25293976	3	33.709
BARC_1.01_Gm03_27566511_T_G	Gm03	03	27566511	Chr03	25575537	3	33.755
BARC_1.01_Gm03_27803514_A_G	Gm03	03	27803514	Chr03	25812598	3	33.755
BARC_1.01_Gm03_28015945_T_C	Gm03	03	28015945	Chr03	26026062	3	33.755
BARC_1.01_Gm03_28414908_A_G	Gm03	03	28414908	Chr03	26426492	3	33.984
BARC_1.01_Gm03_29074893_T_C	Gm03	03	29074893	Chr03	27095330	3	34.287
BARC_1.01_Gm03_29375217_T_C	Gm03	03	29375217	Chr03	27395084	3	34.287
BARC_1.01_Gm03_29628783_T_C	Gm03	03	29628783	Chr03	27658954	3	34.287
BARC_1.01_Gm03_29817747_G_T	Gm03	03	29817747	Chr03	27847719	3	34.287
BARC_1.01_Gm03_29952496_T_C	Gm03	03	29952496	Chr03	27974707	3	34.287	3_29952496_30439458
BARC_1.01_Gm03_30529089_A_C	Gm03	03	30529089	Chr03	28503087	3	34.37401114
BARC_1.01_Gm03_30647053_T_C	Gm03	03	30647053	Chr03	28621743	3	34.45060363	3_30573305_30712988
BARC_1.01_Gm03_30809885_T_C	Gm03	03	30809885	Chr03	28783977	3	34.67191939
BARC_1.01_Gm03_30955790_A_G	Gm03	03	30955790	Chr03	28942195	3	34.84160826	3_30955790_31528781
BARC_1.01_Gm03_31711487_A_G	Gm03	03	31711487	Chr03	29653628	3	35.1341035
BARC_1.01_Gm03_31990164_T_G	Gm03	03	31990164	Chr03	29937658	3	35.577
BARC_1.01_Gm03_32251318_T_C	Gm03	03	32251318	Chr03	30198159	3	35.683	3_32135786_32495067
BARC_1.01_Gm03_32720668_C_T	Gm03	03	32720668	Chr03	30685450	3	35.727	3_32572552_32759835
BARC_1.01_Gm03_33146650_C_T	Gm03	03	33146650	Chr03	31111337	3	36.44184753
BARC_1.01_Gm03_33399114_A_G	Gm03	03	33399114	Chr03	31363274		36.45184753
BARC_1.01_Gm03_34741364_A_G	Gm03	03	34741364	Chr03	32698446	3	42.86811195
BARC_1.01_Gm03_34812071_A_G	Gm03	03	34812071	Chr03	32771949	3	43.16572838
BARC_1.01_Gm03_35122599_C_T	Gm03	03	35122599	Chr03	33082478	3	44.42307205	3_34978611_35151318
BARC_1.01_Gm03_35201990_G_A	Gm03	03	35201990	Chr03	33161483	3	44.74296629
BARC_1.01_Gm03_35330372_G_T	Gm03	03	35330372	Chr03	33292135	3	45.27198118	3_35318420_35465638
BARC_1.01_Gm03_35516341_C_T	Gm03	03	35516341	Chr03	33477340	3	46.02188324
BARC_1.01_Gm03_35556758_C_T	Gm03	03	35556758	Chr03	33517757	3	46.1855332
BARC_1.01_Gm03_35712315_A_G	Gm03	03	35712315	Chr03	33673316	3	46.809
BARC_1.01_Gm03_35797299_A_G	Gm03	03	35797299	Chr03	33767293	3	47.41837894
BARC_1.01_Gm03_35913889_T_C	Gm03	03	35913889	Chr03	33884116	3	48.39507574
BARC_1.01_Gm03_35968599_G_A	Gm03	03	35968599	Chr03	33938840	3	48.85259486
BARC_1.01_Gm03_36018412_T_C	Gm03	03	36018412	Chr03	33988654	3	49.269064
BARC_1.01_Gm03_36058927_T_C	Gm03	03	36058927	Chr03	34029176	3	49.548	3_36028332_36094330
BARC_1.01_Gm03_36111069_A_G	Gm03	03	36111069	Chr03	34081328	3	49.733
BARC_1.01_Gm03_36178327_G_A	Gm03	03	36178327	Chr03	34147379	3	49.933	3_36141414_36265203
BARC_1.01_Gm03_36386316_G_A	Gm03	03	36386316	Chr03	34364354	3	50.828	3_36305753_36386316
BARC_1.01_Gm03_36396038_A_C	Gm03	03	36396038	Chr03	34374076	3	50.938
BARC_1.01_Gm03_36438792_G_T	Gm03	03	36438792	Chr03	34416830	3	51.12370266
BARC_1.01_Gm03_36489202_C_T	Gm03	03	36489202	Chr03	34467296	3	51.27
BARC_1.01_Gm03_36569286_A_G	Gm03	03	36569286	Chr03	34547382	3	51.942
BARC_1.01_Gm03_36634361_G_A	Gm03	03	36634361	Chr03	34612476	3	52.5714122
BARC_1.01_Gm03_36714581_T_C	Gm03	03	36714581	Chr03	34692693	3	53.14325391	3_36672647_36725245
BARC_1.01_Gm03_36816006_A_G	Gm03	03	36816006	Chr03	34791858	3	53.345
BARC_1.01_Gm03_36863476_C_A	Gm03	03	36863476	Chr03	34839398	3	53.4755767
BARC_1.01_Gm03_36969159_A_G	Gm03	03	36969159	Chr03	34945081	3	53.799
BARC_1.01_Gm03_37024877_C_T	Gm03	03	37024877	Chr03	35000799	3	54.2121447	3_36979500_37079679
BARC_1.01_Gm03_37146641_T_C	Gm03	03	37146641	Chr03	35121187	3	54.71	3_37080719_37212430
BARC_1.01_Gm03_37245981_T_C	Gm03	03	37245981	Chr03	35219106	3	54.915
BARC_1.01_Gm03_37286104_T_C	Gm03	03	37286104	Chr03	35259229	3	55.349	3_37257127_37309963
BARC_1.01_Gm03_37326508_A_G	Gm03	03	37326508	Chr03	35299633	3	55.42762358
BARC_1.01_Gm03_37366357_C_A	Gm03	03	37366357	Chr03	35339482	3	55.651
BARC_1.01_Gm03_37432542_C_A	Gm03	03	37432542	Chr03	35405797	3	56.307
BARC_1.01_Gm03_37488779_G_A	Gm03	03	37488779	Chr03	35462187	3	56.55224696
BARC_1.01_Gm03_37534583_G_A	Gm03	03	37534583	Chr03	35507990	3	57.228	3_37534583_37599895
BARC_1.01_Gm03_37654429_G_T	Gm03	03	37654429	Chr03	35627836	3	57.943
BARC_1.01_Gm03_37711069_G_A	Gm03	03	37711069	Chr03	35684476	3	58.572
BARC_1.01_Gm03_37773419_C_T	Gm03	03	37773419	Chr03	35747077	3	59.071
BARC_1.01_Gm03_37819433_T_C	Gm03	03	37819433	Chr03	35793091	3	59.76228803
BARC_1.01_Gm03_37902930_C_T	Gm03	03	37902930	Chr03	35876483	3	60.268
BARC_1.01_Gm03_37963252_A_G	Gm03	03	37963252	Chr03	35936805	3	60.67023735
BARC_1.01_Gm03_38069022_A_G	Gm03	03	38069022	Chr03	36042575	3	62.14950659
BARC_1.01_Gm03_38121627_T_C	Gm03	03	38121627	Chr03	36095180	3	62.75944188
BARC_1.01_Gm03_38173815_A_C	Gm03	03	38173815	Chr03	36147368	3	63.25147403	3_38162517_38226270
BARC_1.01_Gm03_38263112_A_G	Gm03	03	38263112	Chr03	36237017	3	63.435
BARC_1.01_Gm03_38367581_G_A	Gm03	03	38367581	Chr03	36346949	3	63.82531253
BARC_1.01_Gm03_38415618_T_G	Gm03	03	38415618	Chr03	36395079	3	64.185
BARC_1.01_Gm03_38469714_C_T	Gm03	03	38469714	Chr03	36449357	3	64.43673921
BARC_1.01_Gm03_38526701_A_G	Gm03	03	38526701	Chr03	36506727	3	64.651
BARC_1.01_Gm03_38689365_C_T	Gm03	03	38689365	Chr03	36672503	3	64.986
BARC_1.01_Gm03_38761991_G_T	Gm03	03	38761991	Chr03	36745144	3	65.40939512
BARC_1.01_Gm03_38862467_A_G	Gm03	03	38862467	Chr03	36845347	3	65.97
BARC_1.01_Gm03_38931849_C_A	Gm03	03	38931849	Chr03	36914473	3	66.303
BARC_1.01_Gm03_38976026_C_T	Gm03	03	38976026	Chr03	36959274	3	66.441
BARC_1.01_Gm03_39351009_C_T	Gm03	03	39351009	Chr03	37333386	3	68.351
BARC_1.01_Gm03_39491355_G_T	Gm03	03	39491355	Chr03	37473452	3	69.40628265
BARC_1.01_Gm03_39574966_T_C	Gm03	03	39574966	Chr03	37557065	3	69.80497453
BARC_1.01_Gm03_39623890_G_A	Gm03	03	39623890	Chr03	37605991	3	69.91
BARC_1.01_Gm03_39690419_T_G	Gm03	03	39690419	Chr03	37672497	3	69.91
BARC_1.01_Gm03_39737276_T_C	Gm03	03	39737276	Chr03	37720073	3	69.981
BARC_1.01_Gm03_39796778_T_G	Gm03	03	39796778	Chr03	37779807	3	70.635
BARC_1.01_Gm03_39843152_T_C	Gm03	03	39843152	Chr03	37826181	3	71.18294749
BARC_1.01_Gm03_39915523_C_T	Gm03	03	39915523	Chr03	37898552	3	71.676	3_39868800_39919963
BARC_1.01_Gm03_39945298_T_C	Gm03	03	39945298	Chr03	37930633	3	71.827
BARC_1.01_Gm03_39998708_A_G	Gm03	03	39998708	Chr03	37984044	3	72.022
BARC_1.01_Gm03_40052612_T_C	Gm03	03	40052612	Chr03	38037948	3	72.23748953	3_40001056_40060562
BARC_1.01_Gm03_40115297_C_T	Gm03	03	40115297	Chr03	38100814	3	72.64391472
BARC_1.01_Gm03_40197155_A_C	Gm03	03	40197155	Chr03	38183067	3	72.98
BARC_1.01_Gm03_40270199_T_C	Gm03	03	40270199	Chr03	38256161	3	73.272
BARC_1.01_Gm03_40323334_C_T	Gm03	03	40323334	Chr03	38309296	3	73.72585167
BARC_1.01_Gm03_40417269_A_G	Gm03	03	40417269	Chr03	38402301	3	74.042
BARC_1.01_Gm03_40452899_C_A	Gm03	03	40452899	Chr03	38438653	3	74.622	3_40452899_40516071
BARC_1.01_Gm03_40600088_A_G	Gm03	03	40600088	Chr03	38585840	3	75.042	3_40546463_40600088
BARC_1.01_Gm03_40613405_T_C	Gm03	03	40613405	Chr03	38601323	3	75.18
BARC_1.01_Gm03_40663609_G_A	Gm03	03	40663609	Chr03	38651529	3	75.47856587
BARC_1.01_Gm03_40727780_A_G	Gm03	03	40727780	Chr03	38716240	3	75.8307153
BARC_1.01_Gm03_40768058_C_A	Gm03	03	40768058	Chr03	38756518	3	75.986	3_40766576_40848575
BARC_1.01_Gm03_40910014_T_G	Gm03	03	40910014	Chr03	38898486	3	76.82605293
BARC_1.01_Gm03_41020834_T_C	Gm03	03	41020834	Chr03	39009305	3	77.59218498
BARC_1.01_Gm03_41090179_T_C	Gm03	03	41090179	Chr03	39077926	3	77.827
BARC_1.01_Gm03_41135466_C_T	Gm03	03	41135466	Chr03	39123205	3	78.085
BARC_1.01_Gm03_41228284_A_G	Gm03	03	41228284	Chr03	39216024	3	78.483	3_41139496_41263391
BARC_1.01_Gm03_41305199_G_A	Gm03	03	41305199	Chr03	39292939	3	78.926	3_41305199_41369485
BARC_1.01_Gm03_41443410_G_A	Gm03	03	41443410	Chr03	39431214	3	79.665
BARC_1.01_Gm03_41522796_G_T	Gm03	03	41522796	Chr03	39510751	3	79.98520389
BARC_1.01_Gm03_41570310_A_G	Gm03	03	41570310	Chr03	39558252	3	80.27247726
BARC_1.01_Gm03_41605831_A_C	Gm03	03	41605831	Chr03	39594385	3	80.491	3_41605831_41720342
BARC_1.01_Gm03_41739860_T_G	Gm03	03	41739860	Chr03	39727905	3	81.24891211
BARC_1.01_Gm03_41984976_T_C	Gm03	03	41984976	Chr03	39973490	3	82.566
BARC_1.01_Gm03_42148379_T_G	Gm03	03	42148379	Chr03	40136891	3	83.857	3_42017764_42179147
BARC_1.01_Gm03_42223337_G_A	Gm03	03	42223337	Chr03	40211702	3	83.909
BARC_1.01_Gm03_42308865_C_T	Gm03	03	42308865	Chr03	40297110	3	84.19488143
BARC_1.01_Gm03_42595334_T_C	Gm03	03	42595334	Chr03	40583852	3	86.346
BARC_1.01_Gm03_42641178_A_G	Gm03	03	42641178	Chr03	40629683	3	86.773
BARC_1.01_Gm03_42755025_A_C	Gm03	03	42755025	Chr03	40741689	3	87.334
BARC_1.01_Gm03_42941304_C_T	Gm03	03	42941304	Chr03	40928220	3	88.798
BARC_1.01_Gm03_43048029_T_C	Gm03	03	43048029	Chr03	41034925	3	89.28945637
BARC_1.01_Gm03_43175147_G_A	Gm03	03	43175147	Chr03	41162031	3	90.02686063
BARC_1.01_Gm03_43242012_G_T	Gm03	03	43242012	Chr03	41228895	3	90.349
BARC_1.01_Gm03_43355787_C_T	Gm03	03	43355787	Chr03	41342672	3	91.09464374
BARC_1.01_Gm03_43504459_G_A	Gm03	03	43504459	Chr03	41491337	3	91.747	3_43420495_43504459
BARC_1.01_Gm03_43525455_A_G	Gm03	03	43525455	Chr03	41512333	3	91.9731032	3_43506572_43579819
BARC_1.01_Gm03_43599557_T_C	Gm03	03	43599557	Chr03	41595432	3	92.78329949
BARC_1.01_Gm03_43707104_A_G	Gm03	03	43707104	Chr03	41703528	3	93.92598219
BARC_1.01_Gm03_43819565_C_A	Gm03	03	43819565	Chr03	41815989	3	94.21
BARC_1.01_Gm03_44019995_G_A	Gm03	03	44019995	Chr03	42016419	3	95.597
BARC_1.01_Gm03_44118764_C_T	Gm03	03	44118764	Chr03	42115188	3	96.16438786
BARC_1.01_Gm03_44171693_A_C	Gm03	03	44171693	Chr03	42168117	3	96.914
BARC_1.01_Gm03_44326930_A_G	Gm03	03	44326930	Chr03	42323509	3	98.022
BARC_1.01_Gm03_44381016_G_T	Gm03	03	44381016	Chr03	42377595	3	98.337
BARC_1.01_Gm03_44475419_C_A	Gm03	03	44475419	Chr03	42471993	3	99.05	3_44455547_44510110
BARC_1.01_Gm03_44583239_A_C	Gm03	03	44583239	Chr03	42576651	3	99.978
BARC_1.01_Gm03_44693761_T_C	Gm03	03	44693761	Chr03	42687085	3	100.322
BARC_1.01_Gm03_44790322_A_G	Gm03	03	44790322	Chr03	42783646	3	101.062156
BARC_1.01_Gm03_44834109_G_A	Gm03	03	44834109	Chr03	42827150	3	101.281	3_44834109_44898995
BARC_1.01_Gm03_44920668_A_G	Gm03	03	44920668	Chr03	42913709	3	101.346
BARC_1.01_Gm03_44992819_A_G	Gm03	03	44992819	Chr03	42985909	3	101.659	3_44947999_45159891
BARC_1.01_Gm03_45217524_G_T	Gm03	03	45217524	Chr03	43213208	3	102.171
BARC_1.01_Gm03_45416367_C_T	Gm03	03	45416367	Chr03	43412025	3	103.194	3_45301291_45416367
BARC_1.01_Gm03_45488992_G_A	Gm03	03	45488992	Chr03	43484650	3	103.555
BARC_1.01_Gm03_45614970_C_T	Gm03	03	45614970	Chr03	43610628	3	104.366
BARC_1.01_Gm03_45668212_A_G	Gm03	03	45668212	Chr03	43663870	3	104.736
BARC_1.01_Gm03_45810070_A_G	Gm03	03	45810070	Chr03	43805728	3	105.329
BARC_1.01_Gm03_45954229_T_C	Gm03	03	45954229	Chr03	43950139	3	105.882
BARC_1.01_Gm03_45994991_T_C	Gm03	03	45994991	Chr03	43991274	3	105.976
BARC_1.01_Gm03_46055685_C_T	Gm03	03	46055685	Chr03	44055029	3	106.7690976
BARC_1.01_Gm03_46096566_A_G	Gm03	03	46096566	Chr03	44095910	3	106.969	3_46096566_46183018
BARC_1.01_Gm03_46209325_G_A	Gm03	03	46209325	Chr03	44208679	3	107.405
BARC_1.01_Gm03_46214163_C_T	Gm03	03	46214163	Chr03	44213517	3	107.4308426	3_46214163_46299785
BARC_1.01_Gm03_46337339_T_C	Gm03	03	46337339	Chr03	44336809	3	108.292
BARC_1.01_Gm03_46380953_T_G	Gm03	03	46380953	Chr03	44380423	3	108.8438986
BARC_1.01_Gm03_46445958_G_T	Gm03	03	46445958	Chr03	44445428	3	109.13
BARC_1.01_Gm03_46508111_A_C	Gm03	03	46508111	Chr03	44507530	3	109.559	3_46474538_46557906
BARC_1.01_Gm03_46592189_A_G	Gm03	03	46592189	Chr03	44591609	3	109.6087774
BARC_1.01_Gm03_46889507_T_C	Gm03	03	46889507	Chr03	44888926	3	110.856	3_46635135_46985320
BARC_1.01_Gm03_46998040_A_G	Gm03	03	46998040	Chr03	44997458	3	111.181
BARC_1.01_Gm03_47039930_T_C	Gm03	03	47039930	Chr03	45039348	3	111.3403618	3_47024532_47093957
BARC_1.01_Gm03_47106922_G_A	Gm03	03	47106922	Chr03	45106340	3	111.4819552
BARC_1.01_Gm03_47161489_A_G	Gm03	03	47161489	Chr03	45159972	3	111.7504795
BARC_1.01_Gm03_47212539_T_C	Gm03	03	47212539	Chr03	45211072	3	111.9001057
BARC_1.01_Gm03_47320906_C_T	Gm03	03	47320906	Chr03	45319510	3	112.0544727	3_47265213_47355381
BARC_1.01_Gm03_47386481_A_C	Gm03	03	47386481	Chr03	45385087	3	112.138
BARC_1.01_Gm03_47440662_C_T	Gm03	03	47440662	Chr03	45439265	3	112.3296996
BARC_1.01_Gm03_47500240_G_A	Gm03	03	47500240	Chr03	45498843	3	112.6479628
BARC_1.01_Gm03_47591923_T_C	Gm03	03	47591923	Chr03	45590673	3	113.114
BARC_1.01_Gm03_47644492_A_C	Gm03	03	47644492	Chr03	45643162	3	113.2100918
BARC_1.01_Gm03_47713742_T_C	Gm03	03	47713742	Chr03	45712413	3	113.334
BARC_1.01_Gm04_10805_T_C	Gm04	04	10805	Chr04	56409	4	0	4_10805_67865
BARC_1.01_Gm04_169864_A_C	Gm04	04	169864	Chr04	208760	4	0.185129293
BARC_1.01_Gm04_282832_A_G	Gm04	04	282832	Chr04	321728	4	0.406
BARC_1.01_Gm04_382134_A_G	Gm04	04	382134	Chr04	421129	4	0.656
BARC_1.01_Gm04_456406_A_G	Gm04	04	456406	Chr04	495401	4	0.873
BARC_1.01_Gm04_516796_A_G	Gm04	04	516796	Chr04	555823	4	0.918	4_469345_536824
BARC_1.01_Gm04_547510_C_T	Gm04	04	547510	Chr04	586537	4	1.153189121
BARC_1.01_Gm04_622489_A_G	Gm04	04	622489	Chr04	661515	4	1.539938393
BARC_1.01_Gm04_717646_C_T	Gm04	04	717646	Chr04	756672	4	1.587
BARC_1.01_Gm04_972585_C_A	Gm04	04	972585	Chr04	1011611	4	2.897
BARC_1.01_Gm04_1126451_A_G	Gm04	04	1126451	Chr04	1165478	4	3.595410327
BARC_1.01_Gm04_1193028_G_A	Gm04	04	1193028	Chr04	1232055	4	4.290111481
BARC_1.01_Gm04_1272649_G_A	Gm04	04	1272649	Chr04	1311694	4	4.669037606
BARC_1.01_Gm04_1407302_A_G	Gm04	04	1407302	Chr04	1455348	4	5.1
BARC_1.01_Gm04_1499424_T_G	Gm04	04	1499424	Chr04	1547465	4	5.407
BARC_1.01_Gm04_1621110_C_A	Gm04	04	1621110	Chr04	1669148	4	5.942
BARC_1.01_Gm04_1726991_G_T	Gm04	04	1726991	Chr04	1775055	4	6.832245036
BARC_1.01_Gm04_1778735_A_G	Gm04	04	1778735	Chr04	1826798	4	7.155
BARC_1.01_Gm04_1895163_T_C	Gm04	04	1895163	Chr04	1952235	4	7.284	4_1838955_1923774
BARC_1.01_Gm04_1930897_T_C	Gm04	04	1930897	Chr04	1987967	4	7.344
BARC_1.01_Gm04_2045637_T_C	Gm04	04	2045637	Chr04	2102753	4	7.987	4_1935797_2059596
BARC_1.01_Gm04_2129696_T_C	Gm04	04	2129696	Chr04	2186828	4	8.376
BARC_1.01_Gm04_2237308_T_C	Gm04	04	2237308	Chr04	2294967	4	8.805	4_2187188_2253165
BARC_1.01_Gm04_2268644_T_C	Gm04	04	2268644	Chr04	2326304	4	8.871
BARC_1.01_Gm04_2365466_G_T	Gm04	04	2365466	Chr04	2423943	4	9.485283765	4_2318913_2377113
BARC_1.01_Gm04_2574201_T_G	Gm04	04	2574201	Chr04	2631785	4	11.091	4_2422257_2591287
BARC_1.01_Gm04_2632511_T_G	Gm04	04	2632511	Chr04	2690045	4	11.71354862
BARC_1.01_Gm04_2681971_T_C	Gm04	04	2681971	Chr04	2739495	4	12.35220232
BARC_1.01_Gm04_2794768_T_C	Gm04	04	2794768	Chr04	2851643	4	12.95419074	4_2705645_2794768
BARC_1.01_Gm04_2877511_T_C	Gm04	04	2877511	Chr04	2934385	4	13.448
BARC_1.01_Gm04_2923894_G_A	Gm04	04	2923894	Chr04	2980765	4	13.52417939
BARC_1.01_Gm04_2968281_C_T	Gm04	04	2968281	Chr04	3025152	4	13.59998009
BARC_1.01_Gm04_3077939_A_G	Gm04	04	3077939	Chr04	3134944	4	14.026
BARC_1.01_Gm04_3138411_A_G	Gm04	04	3138411	Chr04	3195416	4	14.30551292
BARC_1.01_Gm04_3291915_C_T	Gm04	04	3291915	Chr04	3348991	4	14.789
BARC_1.01_Gm04_3368832_T_C	Gm04	04	3368832	Chr04	3425900	4	14.992	4_3317131_3368832
BARC_1.01_Gm04_3401641_G_A	Gm04	04	3401641	Chr04	3458707	4	15.02620667	4_3380391_3461538
BARC_1.01_Gm04_3487482_G_T	Gm04	04	3487482	Chr04	3542966	4	15.61133543
BARC_1.01_Gm04_3534961_A_G	Gm04	04	3534961	Chr04	3590478	4	16.13679165
BARC_1.01_Gm04_3682732_G_T	Gm04	04	3682732	Chr04	3739404	4	16.963
BARC_1.01_Gm04_3793488_C_T	Gm04	04	3793488	Chr04	3835527	4	17.77706477	4_3703124_3794633
BARC_1.01_Gm04_3845754_A_G	Gm04	04	3845754	Chr04	3887758	4	18.17991076
BARC_1.01_Gm04_3996191_C_T	Gm04	04	3996191	Chr04	4045439	4	18.785	4_3870616_4011757
BARC_1.01_Gm04_4054945_A_C	Gm04	04	4054945	Chr04	4104193	4	19.418
BARC_1.01_Gm04_4157610_C_T	Gm04	04	4157610	Chr04	4206857	4	20.10947159
BARC_1.01_Gm04_4217329_G_T	Gm04	04	4217329	Chr04	4266618	4	20.36983164
BARC_1.01_Gm04_4372365_G_T	Gm04	04	4372365	Chr04	4421661	4	20.96673192
BARC_1.01_Gm04_4497001_T_C	Gm04	04	4497001	Chr04	4546417	4	21.32407293
BARC_1.01_Gm04_4599981_G_T	Gm04	04	4599981	Chr04	4649512	4	22.023
BARC_1.01_Gm04_4722052_T_C	Gm04	04	4722052	Chr04	4778134	4	23.04630933	4_4632745_4733662
BARC_1.01_Gm04_4841626_A_G	Gm04	04	4841626	Chr04	4897711	4	24.531
BARC_1.01_Gm04_4922361_T_C	Gm04	04	4922361	Chr04	4978349	4	24.91053113
BARC_1.01_Gm04_5034406_T_C	Gm04	04	5034406	Chr04	5090747	4	25.666
BARC_1.01_Gm04_5172181_A_G	Gm04	04	5172181	Chr04	5237529	4	26.392
BARC_1.01_Gm04_5279327_C_T	Gm04	04	5279327	Chr04	5344677	4	27.51
BARC_1.01_Gm04_5488680_G_A	Gm04	04	5488680	Chr04	5555278	4	29.1983529
BARC_1.01_Gm04_5537978_G_A	Gm04	04	5537978	Chr04	5604576	4	29.50616954
BARC_1.01_Gm04_5592124_C_T	Gm04	04	5592124	Chr04	5658722	4	29.87931722
BARC_1.01_Gm04_5659880_A_C	Gm04	04	5659880	Chr04	5726478	4	30.578
BARC_1.01_Gm04_5750694_G_A	Gm04	04	5750694	Chr04	5816885	4	31.545
BARC_1.01_Gm04_5950275_G_A	Gm04	04	5950275	Chr04	6016181	4	33.015
BARC_1.01_Gm04_6013342_A_C	Gm04	04	6013342	Chr04	6078937	4	33.139
BARC_1.01_Gm04_6064896_G_A	Gm04	04	6064896	Chr04	6130492	4	33.43943831
BARC_1.01_Gm04_6145192_T_C	Gm04	04	6145192	Chr04	6210788	4	33.662
BARC_1.01_Gm04_6223324_T_C	Gm04	04	6223324	Chr04	6297943	4	34.31210279
BARC_1.01_Gm04_6341132_T_C	Gm04	04	6341132	Chr04	6415784	4	35.51023151
BARC_1.01_Gm04_6439521_T_G	Gm04	04	6439521	Chr04	6514173	4	36.35158554
BARC_1.01_Gm04_6488524_G_T	Gm04	04	6488524	Chr04	6563769	4	36.7756959
BARC_1.01_Gm04_6643461_A_G	Gm04	04	6643461	Chr04	6718332	4	38.19382863
BARC_1.01_Gm04_6723518_G_T	Gm04	04	6723518	Chr04	6798393	4	38.578
BARC_1.01_Gm04_6793324_G_A	Gm04	04	6793324	Chr04	6869595	4	38.917
BARC_1.01_Gm04_6843246_A_G	Gm04	04	6843246	Chr04	6919534	4	39.276
BARC_1.01_Gm04_6897543_G_A	Gm04	04	6897543	Chr04	6973744	4	40.02643697
BARC_1.01_Gm04_6949955_C_A	Gm04	04	6949955	Chr04	7026156	4	40.20647844	4_6904567_6978205
BARC_1.01_Gm04_7052221_A_G	Gm04	04	7052221	Chr04	7128216	4	40.86298009
BARC_1.01_Gm04_7115824_A_G	Gm04	04	7115824	Chr04	7191821	4	41.056
BARC_1.01_Gm04_7213250_T_C	Gm04	04	7213250	Chr04	7289247	4	41.99484983
BARC_1.01_Gm04_7278749_G_T	Gm04	04	7278749	Chr04	7354746	4	42.19	4_7237072_7410919
BARC_1.01_Gm04_7436164_T_C	Gm04	04	7436164	Chr04	7509179	4	42.967	4_7436164_7515115
BARC_1.01_Gm04_7533370_A_G	Gm04	04	7533370	Chr04	7606329	4	44.813
BARC_1.01_Gm04_7617935_C_T	Gm04	04	7617935	Chr04	7690311	4	45.371
BARC_1.01_Gm04_7672403_A_G	Gm04	04	7672403	Chr04	7744741	4	45.44452301	4_7654380_7708127
BARC_1.01_Gm04_7795928_A_G	Gm04	04	7795928	Chr04	7868252	4	45.993
BARC_1.01_Gm04_7957588_G_T	Gm04	04	7957588	Chr04	8029471	4	47.536
BARC_1.01_Gm04_8004029_C_A	Gm04	04	8004029	Chr04	8075910	4	47.994
BARC_1.01_Gm04_8065917_C_T	Gm04	04	8065917	Chr04	8137949	4	48.299
BARC_1.01_Gm04_8126739_A_G	Gm04	04	8126739	Chr04	8198769	4	48.62677027
BARC_1.01_Gm04_8224272_G_A	Gm04	04	8224272	Chr04	8296302	4	49.565
BARC_1.01_Gm04_8317828_G_A	Gm04	04	8317828	Chr04	8389851	4	49.885
BARC_1.01_Gm04_8362425_A_G	Gm04	04	8362425	Chr04	8434453	4	50.20332096
BARC_1.01_Gm04_8375095_T_C	Gm04	04	8375095	Chr04	8447123	4	50.258	4_8366680_8417635
BARC_1.01_Gm04_8457367_T_C	Gm04	04	8457367	Chr04	8529395	4	50.526
BARC_1.01_Gm04_8493767_T_C	Gm04	04	8493767	Chr04	8565795	4	50.613	4_8477654_8555958
BARC_1.01_Gm04_8701289_A_G	Gm04	04	8701289	Chr04	8778253	4	50.832	4_8559741_8701289
BARC_1.01_Gm04_8760004_T_G	Gm04	04	8760004	Chr04	8836969	4	51.055
BARC_1.01_Gm04_8845668_G_T	Gm04	04	8845668	Chr04	8922321	4	51.404
BARC_1.01_Gm04_8937855_A_G	Gm04	04	8937855	Chr04	9014045	4	51.613
BARC_1.01_Gm04_9002718_G_A	Gm04	04	9002718	Chr04	9078599	4	51.78
BARC_1.01_Gm04_9099671_A_G	Gm04	04	9099671	Chr04	9175605	4	52.36749224
BARC_1.01_Gm04_9174100_G_A	Gm04	04	9174100	Chr04	9250066	4	52.8907296
BARC_1.01_Gm04_9242542_C_T	Gm04	04	9242542	Chr04	9318510	4	53.518
BARC_1.01_Gm04_9334751_T_C	Gm04	04	9334751	Chr04	9410719	4	53.775	4_9268222_9340897
BARC_1.01_Gm04_9442969_T_C	Gm04	04	9442969	Chr04	9510512	4	54.517	4_9355554_9442969
BARC_1.01_Gm04_9464579_T_C	Gm04	04	9464579	Chr04	9532122	4	54.517
BARC_1.01_Gm04_9511650_A_G	Gm04	04	9511650	Chr04	9580008	4	54.91913147
BARC_1.01_Gm04_9553531_A_G	Gm04	04	9553531	Chr04	9621570	4	55.009
BARC_1.01_Gm04_9600878_C_A	Gm04	04	9600878	Chr04	9674684	4	55.18211405
BARC_1.01_Gm04_9713316_G_A	Gm04	04	9713316	Chr04	9786663	4	55.54708633	4_9617727_9713316
BARC_1.01_Gm04_9720640_G_A	Gm04	04	9720640	Chr04	9793987	4	55.56970961
BARC_1.01_Gm04_9789418_C_T	Gm04	04	9789418	Chr04	9862765	4	55.73745444
BARC_1.01_Gm04_9824083_A_G	Gm04	04	9824083	Chr04	9897430	4	55.822
BARC_1.01_Gm04_10117285_G_A	Gm04	04	10117285	Chr04	10193474	4	55.879
BARC_1.01_Gm04_10868076_G_A	Gm04	04	10868076	Chr04	11049269	4	55.91856123	4_10297575_11077201
BARC_1.01_Gm04_11138059_A_G	Gm04	04	11138059	Chr04	12208154	4	56.046	4_11105639_11250773
BARC_1.01_Gm04_11433919_T_C	Gm04	04	11433919	Chr04	12473858	4	56.182
BARC_1.01_Gm04_11936288_G_T	Gm04	04	11936288	Chr04	12962840	4	56.348	4_11531293_11936288
BARC_1.01_Gm04_12216645_G_A	Gm04	04	12216645	Chr04	13255534	4	56.348	4_12029025_12216645
BARC_1.01_Gm04_12283176_T_C	Gm04	04	12283176	Chr04	13322074	4	56.348
BARC_1.01_Gm04_12410533_A_G	Gm04	04	12410533	Chr04	13499694	4	56.348	4_12362508_12630826
BARC_1.01_Gm04_13022455_C_T	Gm04	04	13022455	Chr04	14033880	4	56.348	4_12659965_13230353
BARC_1.01_Gm04_13284121_T_C	Gm04	04	13284121	Chr04	14305426	4	56.348
BARC_1.01_Gm04_13509340_T_C	Gm04	04	13509340	Chr04	14530571	4	56.348	4_13317495_13943007
BARC_1.01_Gm04_13968774_G_A	Gm04	04	13968774	Chr04	14988014	4	56.421
BARC_1.01_Gm04_14213918_C_T	Gm04	04	14213918	Chr04	15233684	4	56.421
BARC_1.01_Gm04_14549891_C_T	Gm04	04	14549891	Chr04	15577538	4	56.566	4_14393315_14577107
BARC_1.01_Gm04_14641479_A_C	Gm04	04	14641479	Chr04	15669140	4	56.566
BARC_1.01_Gm04_15048603_A_G	Gm04	04	15048603	Chr04	16084577	4	56.813
BARC_1.01_Gm04_15496025_T_G	Gm04	04	15496025	Chr04	16536652	4	56.813
BARC_1.01_Gm04_16244996_G_A	Gm04	04	16244996	Chr04	17289574	4	56.813	4_15529152_16277046
BARC_1.01_Gm04_16338974_A_G	Gm04	04	16338974	Chr04	17387738	4	56.813
BARC_1.01_Gm04_16476066_C_T	Gm04	04	16476066	Chr04	17510742	4	56.813	4_16392571_16786295
BARC_1.01_Gm04_16999532_T_C	Gm04	04	16999532	Chr04	18023776	4	56.863	4_16915085_17624712
BARC_1.01_Gm04_17773168_A_G	Gm04	04	17773168	Chr04	18924038	4	56.946
BARC_1.01_Gm04_18000454_A_C	Gm04	04	18000454	Chr04	19151390	4	57.887	4_17801084_18574846
BARC_1.01_Gm04_18924971_G_T	Gm04	04	18924971	Chr04	20072862	4	57.933	4_18662050_18972723
BARC_1.01_Gm04_19014193_G_T	Gm04	04	19014193	Chr04	20169920	4	57.933
BARC_1.01_Gm04_19107515_A_G	Gm04	04	19107515	Chr04	20263553	4	57.933	4_19107515_19667742
BARC_1.01_Gm04_20729591_G_A	Gm04	04	20729591	Chr04	30314753	4	58.056	4_19752129_20729591
BARC_1.01_Gm04_20796034_A_G	Gm04	04	20796034	Chr04	30248413	4	58.056
BARC_1.01_Gm04_20921247_T_C	Gm04	04	20921247	Chr04	30123651	4	58.056	4_20921247_21921238
BARC_1.01_Gm04_22217995_T_C	Gm04	04	22217995	Chr04	28824623	4	58.056	4_22167552_23132742
BARC_1.01_Gm04_23251720_T_C	Gm04	04	23251720	Chr04	31715861	4	58.056	4_23251720_23968701
BARC_1.01_Gm04_24086337_A_G	Gm04	04	24086337	Chr04	32591216	4	58.056
BARC_1.01_Gm04_24276060_G_T	Gm04	04	24276060	Chr04	32782075	4	58.056	4_24110594_25091089
BARC_1.01_Gm04_25230364_T_C	Gm04	04	25230364	Chr04	33719401	4	58.073	4_25121810_26119576
BARC_1.01_Gm04_26520135_C_A	Gm04	04	26520135	Chr04	35006185	4	58.073
BARC_1.01_Gm04_27207244_A_G	Gm04	04	27207244	Chr04	35677222	4	58.073	4_26558203_27551524
BARC_1.01_Gm04_28018833_G_A	Gm04	04	28018833	Chr04	36480919	4	58.073	4_27610714_28018833
BARC_1.01_Gm04_28062086_G_A	Gm04	04	28062086	Chr04	36524173	4	58.0924178
BARC_1.01_Gm04_28121297_A_G	Gm04	04	28121297	Chr04	36583386	4	58.119	4_28121297_29090719
BARC_1.01_Gm04_29535808_A_G	Gm04	04	29535808	Chr18	41758469	18	57.856
BARC_1.01_Gm04_30457043_A_G	Gm04	04	30457043	Chr04	24031396	4	57.933	4_29745903_30739677
BARC_1.01_Gm04_30926129_G_A	Gm04	04	30926129	Chr04	23566497	4	57.933	4_30800512_31314192
BARC_1.01_Gm04_31436577_C_A	Gm04	04	31436577	Chr04	23026281	4	57.933	4_31436577_32430344
BARC_1.01_Gm04_32800373_C_T	Gm04	04	32800373	Chr04	21676235	4	57.933	4_32800373_33749217
BARC_1.01_Gm04_34208454_C_T	Gm04	04	34208454	Chr20	13655219	20	32.753	4_33810640_34690835
BARC_1.01_Gm04_35114568_A_C	Gm04	04	35114568	Chr04	38238861	4	58.16	4_34862415_35402336
BARC_1.01_Gm04_36357346_T_C	Gm04	04	36357346	Chr04	39484148	4	58.16	4_35532827_36529082
BARC_1.01_Gm04_36604337_A_G	Gm04	04	36604337	Chr04	39731223	4	58.241
BARC_1.01_Gm04_37126858_A_G	Gm04	04	37126858	Chr04	40276263	4	58.675
BARC_1.01_Gm04_37474521_G_T	Gm04	04	37474521	Chr04	40624123	4	58.894	4_37316318_37645341
BARC_1.01_Gm04_37799809_T_C	Gm04	04	37799809	Chr04	40944495	4	58.894
BARC_1.01_Gm04_38135736_T_G	Gm04	04	38135736	Chr04	41298992	4	58.941
BARC_1.01_Gm04_38306372_A_G	Gm04	04	38306372	Chr04	41468715	4	59.159	4_38306372_38465490
BARC_1.01_Gm04_38840391_A_G	Gm04	04	38840391	Chr04	42002144	4	59.272
BARC_1.01_Gm04_39087487_T_C	Gm04	04	39087487	Chr04	42249241	4	59.391	4_39001105_39223704
BARC_1.01_Gm04_39373584_G_A	Gm04	04	39373584	Chr04	42521312	4	59.523
BARC_1.01_Gm04_39753174_T_C	Gm04	04	39753174	Chr04	42905456	4	59.816	4_39471583_40245088
BARC_1.01_Gm04_40345917_C_T	Gm04	04	40345917	Chr04	43501937	4	59.97262564
BARC_1.01_Gm04_40398866_C_T	Gm04	04	40398866	Chr04	43554888	4	59.9915605
BARC_1.01_Gm04_40454337_A_G	Gm04	04	40454337	Chr04	43610617	4	60.04629531
BARC_1.01_Gm04_40545788_G_A	Gm04	04	40545788	Chr04	43702009	4	60.312	4_40491114_40600326
BARC_1.01_Gm04_40609232_T_C	Gm04	04	40609232	Chr04	43770363	4	60.312	4_40602154_40657115
BARC_1.01_Gm04_40668983_A_C	Gm04	04	40668983	Chr04	43829449	4	60.5
BARC_1.01_Gm04_40739540_G_A	Gm04	04	40739540	Chr04	43899928	4	60.536
BARC_1.01_Gm04_40811025_C_A	Gm04	04	40811025	Chr04	43971465	4	60.75636402
BARC_1.01_Gm04_40919718_T_C	Gm04	04	40919718	Chr04	44079987	4	61.08697576
BARC_1.01_Gm04_40995323_A_G	Gm04	04	40995323	Chr04	44142247	4	61.151
BARC_1.01_Gm04_41071612_A_G	Gm04	04	41071612	Chr04	44218913	4	61.40282619
BARC_1.01_Gm04_41249369_T_C	Gm04	04	41249369	Chr04	44396642	4	61.794	4_41212934_41283800
BARC_1.01_Gm04_41328216_A_G	Gm04	04	41328216	Chr04	44475489	4	62.05913302
BARC_1.01_Gm04_41537794_G_A	Gm04	04	41537794	Chr04	44684894	4	62.577
BARC_1.01_Gm04_41586276_G_A	Gm04	04	41586276	Chr04	44733376	4	62.577	4_41579713_42037255
BARC_1.01_Gm04_42153936_T_C	Gm04	04	42153936	Chr04	45298627	4	62.903	4_42040810_42212704
BARC_1.01_Gm04_42290567_T_C	Gm04	04	42290567	Chr04	45435298	4	63.957
BARC_1.01_Gm04_42459236_A_C	Gm04	04	42459236	Chr04	45603972	4	65.06
BARC_1.01_Gm04_42638631_T_C	Gm04	04	42638631	Chr04	45783367	4	65.971
BARC_1.01_Gm04_42754380_A_C	Gm04	04	42754380	Chr04	45899232	4	66.575
BARC_1.01_Gm04_42832910_C_T	Gm04	04	42832910	Chr04	45977762	4	66.9458978
BARC_1.01_Gm04_42951376_G_A	Gm04	04	42951376	Chr04	46096228	4	67.91728
BARC_1.01_Gm04_43002324_T_G	Gm04	04	43002324	Chr04	46147176	4	68.463
BARC_1.01_Gm04_43058492_T_G	Gm04	04	43058492	Chr04	46203344	4	69.28269839
BARC_1.01_Gm04_43059665_A_C	Gm04	04	43059665	Chr04	46204517	4	69.314	4_43059665_43116317
BARC_1.01_Gm04_43157873_A_G	Gm04	04	43157873	Chr04	46302690	4	69.449	4_43151022_43244835
BARC_1.01_Gm04_43390997_A_C	Gm04	04	43390997	Chr04	46536196	4	70.03555946
BARC_1.01_Gm04_43505831_C_T	Gm04	04	43505831	Chr04	46651030	4	70.41056549
BARC_1.01_Gm04_43584140_C_T	Gm04	04	43584140	Chr04	46729339	4	70.435
BARC_1.01_Gm04_43645980_A_C	Gm04	04	43645980	Chr04	46793849	4	71.965
BARC_1.01_Gm04_43738337_A_C	Gm04	04	43738337	Chr04	46886205	4	72.861
BARC_1.01_Gm04_43800862_C_T	Gm04	04	43800862	Chr04	46948720	4	73.374
BARC_1.01_Gm04_43885291_A_G	Gm04	04	43885291	Chr04	47033150	4	73.86
BARC_1.01_Gm04_43966863_G_A	Gm04	04	43966863	Chr04	47114807	4	74.302	4_43931484_43984485
BARC_1.01_Gm04_44046112_T_C	Gm04	04	44046112	Chr04	47194070	4	74.66714527
BARC_1.01_Gm04_44114492_T_C	Gm04	04	44114492	Chr04	47241037	4	75.087
BARC_1.01_Gm04_44170480_C_A	Gm04	04	44170480	Chr04	47296603	4	75.225
BARC_1.01_Gm04_44220515_C_T	Gm04	04	44220515	Chr04	47346638	4	76.72
BARC_1.01_Gm04_44290827_T_C	Gm04	04	44290827	Chr04	47416922	4	77.259
BARC_1.01_Gm04_44337597_T_C	Gm04	04	44337597	Chr04	47463857	4	77.366
BARC_1.01_Gm04_44383936_C_T	Gm04	04	44383936	Chr04	47510218	4	77.675
BARC_1.01_Gm04_44518121_G_A	Gm04	04	44518121	Chr04	47648073	4	78.773
BARC_1.01_Gm04_44611649_T_C	Gm04	04	44611649	Chr04	47740685	4	79.116
BARC_1.01_Gm04_44671010_T_C	Gm04	04	44671010	Chr04	47800044	4	79.51583215
BARC_1.01_Gm04_44746590_T_C	Gm04	04	44746590	Chr04	47875632	4	80.045
BARC_1.01_Gm04_44873112_T_C	Gm04	04	44873112	Chr04	48002103	4	81.865
BARC_1.01_Gm04_44924553_A_G	Gm04	04	44924553	Chr04	48053544	4	82.251
BARC_1.01_Gm04_45004787_A_G	Gm04	04	45004787	Chr04	48133794	4	83.519
BARC_1.01_Gm04_45093386_G_A	Gm04	04	45093386	Chr04	48222393	4	84.077
BARC_1.01_Gm04_45146452_T_G	Gm04	04	45146452	Chr04	48275459	4	84.31997118
BARC_1.01_Gm04_45221708_C_T	Gm04	04	45221708	Chr04	48350713	4	84.57641872
BARC_1.01_Gm04_45313496_C_T	Gm04	04	45313496	Chr04	48442502	4	85.21684123
BARC_1.01_Gm04_45440686_T_C	Gm04	04	45440686	Chr04	48569692	4	85.854
BARC_1.01_Gm04_45514250_A_G	Gm04	04	45514250	Chr04	48643257	4	86.592313
BARC_1.01_Gm04_45613405_T_C	Gm04	04	45613405	Chr04	48742467	4	87.149
BARC_1.01_Gm04_45773963_G_A	Gm04	04	45773963	Chr04	48902672	4	88.46569184
BARC_1.01_Gm04_45857325_T_C	Gm04	04	45857325	Chr04	48986016	4	89.385
BARC_1.01_Gm04_45999196_C_A	Gm04	04	45999196	Chr04	49127886	4	90.19038552
BARC_1.01_Gm04_46086046_G_A	Gm04	04	46086046	Chr04	49214232	4	90.865
BARC_1.01_Gm04_46215544_T_C	Gm04	04	46215544	Chr04	49343742	4	92.279
BARC_1.01_Gm04_46280438_G_A	Gm04	04	46280438	Chr04	49408492	4	92.957
BARC_1.01_Gm04_46333298_A_G	Gm04	04	46333298	Chr04	49461352	4	93.32
BARC_1.01_Gm04_46390533_T_C	Gm04	04	46390533	Chr04	49518574	4	93.443	4_46360783_46419778
BARC_1.01_Gm04_46428018_A_C	Gm04	04	46428018	Chr04	49556059	4	93.78278874
BARC_1.01_Gm04_46469835_C_A	Gm04	04	46469835	Chr04	49597877	4	94.502
BARC_1.01_Gm04_46517129_C_T	Gm04	04	46517129	Chr04	49645171	4	94.8219093
BARC_1.01_Gm04_46550218_A_G	Gm04	04	46550218	Chr04	49678259	4	95.02023424	4_46550218_46613466
BARC_1.01_Gm04_46700121_A_G	Gm04	04	46700121	Chr04	49828162	4	96.92464388	4_46639884_46764147
BARC_1.01_Gm04_46774083_G_A	Gm04	04	46774083	Chr04	49902255	4	97.365
BARC_1.01_Gm04_46835852_A_C	Gm04	04	46835852	Chr04	49963417	4	98.029	4_46795922_46860607
BARC_1.01_Gm04_46873023_T_G	Gm04	04	46873023	Chr04	50000561	4	98.077
BARC_1.01_Gm04_46932652_T_G	Gm04	04	46932652	Chr04	50060206	4	98.39999185
BARC_1.01_Gm04_46966383_G_A	Gm04	04	46966383	Chr04	50093937	4	98.494	4_46966383_47038734
BARC_1.01_Gm04_47092275_T_C	Gm04	04	47092275	Chr04	50223267	4	99.564
BARC_1.01_Gm04_47158138_T_C	Gm04	04	47158138	Chr04	50289129	4	100.055
BARC_1.01_Gm04_47313368_T_G	Gm04	04	47313368	Chr04	50444359	4	101.5127048
BARC_1.01_Gm04_47367432_A_G	Gm04	04	47367432	Chr04	50498533	4	102.2251717
BARC_1.01_Gm04_47414790_G_A	Gm04	04	47414790	Chr04	50545890	4	102.777
BARC_1.01_Gm04_47540792_T_C	Gm04	04	47540792	Chr04	50672102	4	103.6758212
BARC_1.01_Gm04_47642228_A_G	Gm04	04	47642228	Chr04	50773537	4	105.188
BARC_1.01_Gm04_47718975_A_C	Gm04	04	47718975	Chr04	50850285	4	105.598
BARC_1.01_Gm04_47815130_T_G	Gm04	04	47815130	Chr04	50946442	4	105.8410928
BARC_1.01_Gm04_47957714_A_C	Gm04	04	47957714	Chr04	51089231	4	106.245
BARC_1.01_Gm04_47981836_T_C	Gm04	04	47981836	Chr04	51113353	4	106.327	4_47968323_48084261
BARC_1.01_Gm04_48140577_G_A	Gm04	04	48140577	Chr04	51272076	4	107.1567265
BARC_1.01_Gm04_48198636_G_A	Gm04	04	48198636	Chr04	51330095	4	107.224
BARC_1.01_Gm04_48244118_G_A	Gm04	04	48244118	Chr04	51375575	4	107.4539841
BARC_1.01_Gm04_48329448_G_A	Gm04	04	48329448	Chr04	51460922	4	107.697	4_48248982_48329448
BARC_1.01_Gm04_48354680_T_C	Gm04	04	48354680	Chr04	51486154	4	107.743
BARC_1.01_Gm04_48414788_T_C	Gm04	04	48414788	Chr04	51546265	4	108.222	4_48373716_48449076
BARC_1.01_Gm04_48605014_T_G	Gm04	04	48605014	Chr04	51736487	4	109.72
BARC_1.01_Gm04_48670188_A_G	Gm04	04	48670188	Chr04	51815917	4	109.996
BARC_1.01_Gm04_48726831_C_T	Gm04	04	48726831	Chr04	51872562	4	110.489
BARC_1.01_Gm04_48812166_A_G	Gm04	04	48812166	Chr04	51957955	4	110.833
BARC_1.01_Gm04_48856621_C_T	Gm04	04	48856621	Chr04	52002411	4	111.06
BARC_1.01_Gm04_48922546_A_G	Gm04	04	48922546	Chr04	52068303	4	111.193
BARC_1.01_Gm04_48977363_C_T	Gm04	04	48977363	Chr04	52122999	4	111.476
BARC_1.01_Gm04_49060197_T_G	Gm04	04	49060197	Chr04	52205833	4	111.6491707	4_49011776_49180833
BARC_1.01_Gm05_285672_T_C	Gm05	05	285672	Chr05	1960856	5	9.234
BARC_1.01_Gm05_394764_T_C	Gm05	05	394764	Chr05	2069948	5	10.607
BARC_1.01_Gm05_429856_A_G	Gm05	05	429856	Chr05	2105040	5	10.89985072
BARC_1.01_Gm05_492138_C_T	Gm05	05	492138	Chr05	2167334	5	11.53985419
BARC_1.01_Gm05_538322_G_T	Gm05	05	538322	Chr05	2213518	5	11.87471937
BARC_1.01_Gm05_616935_C_A	Gm05	05	616935	Chr05	2292131	5	13.412
BARC_1.01_Gm05_649267_A_G	Gm05	05	649267	Chr05	2324474	5	13.549
BARC_1.01_Gm05_682648_A_G	Gm05	05	682648	Chr05	2357871	5	13.72214453
BARC_1.01_Gm05_765761_G_T	Gm05	05	765761	Chr05	2440984	5	14.039
BARC_1.01_Gm05_830583_G_A	Gm05	05	830583	Chr05	2506014	5	14.206
BARC_1.01_Gm05_888436_A_G	Gm05	05	888436	Chr05	2563867	5	14.915
BARC_1.01_Gm05_937362_A_G	Gm05	05	937362	Chr05	2612793	5	15.385	5_905817_959878
BARC_1.01_Gm05_997108_A_G	Gm05	05	997108	Chr05	2672539	5	16.0780617
BARC_1.01_Gm05_1043092_G_T	Gm05	05	1043092	Chr05	2718523	5	16.31666069	5_1000479_1054444
BARC_1.01_Gm05_1062563_A_G	Gm05	05	1062563	Chr05	2737995	5	16.516
BARC_1.01_Gm05_1106905_A_G	Gm05	05	1106905	Chr05	2782337	5	17.026
BARC_1.01_Gm05_1175804_G_A	Gm05	05	1175804	Chr05	2851236	5	18.03151733
BARC_1.01_Gm05_1209782_A_G	Gm05	05	1209782	Chr05	2885214	5	18.325
BARC_1.01_Gm05_1236013_A_C	Gm05	05	1236013	Chr05	2911445	5	18.55830969
BARC_1.01_Gm05_1294282_C_T	Gm05	05	1294282				18.56830969	5_1244324_1300665
BARC_1.01_Gm05_1324331_C_T	Gm05	05	1324331	Chr05	3041109	5	19.13856379
BARC_1.01_Gm05_1490457_C_T	Gm05	05	1490457	Chr05	3207293	5	20.25055407	5_1376538_1490457
BARC_1.01_Gm05_1500111_G_A	Gm05	05	1500111	Chr05	3216947	5	20.3
BARC_1.01_Gm05_1547102_C_T	Gm05	05	1547102	Chr05	3263938	5	20.62192549
BARC_1.01_Gm05_1602402_C_T	Gm05	05	1602402	Chr05	3319234	5	21.38665913
BARC_1.01_Gm05_1663667_G_A	Gm05	05	1663667	Chr05	3386726	5	21.701
BARC_1.01_Gm05_1705841_A_G	Gm05	05	1705841	Chr05	3428900	5	21.905
BARC_1.01_Gm05_1744708_G_A	Gm05	05	1744708	Chr05	3467767	5	22.13272825
BARC_1.01_Gm05_1802095_T_C	Gm05	05	1802095	Chr05	3525154	5	22.491
BARC_1.01_Gm05_1979844_C_A	Gm05	05	1979844	Chr05	3702823	5	24.60523953
BARC_1.01_Gm05_2008838_G_T	Gm05	05	2008838	Chr05	3731817	5	25.378
BARC_1.01_Gm05_2032662_C_T	Gm05	05	2032662	Chr05	3755641	5	25.51	5_2032662_2082746
BARC_1.01_Gm05_2109639_G_T	Gm05	05	2109639	Chr05	3832616	5	25.93397839
BARC_1.01_Gm05_2149226_G_A	Gm05	05	2149226	Chr05	3872203	5	26.511
BARC_1.01_Gm05_2183459_A_G	Gm05	05	2183459	Chr05	3906282	5	26.98124553
BARC_1.01_Gm05_2216235_A_G	Gm05	05	2216235	Chr05	3939058	5	27.8
BARC_1.01_Gm05_2352061_C_T	Gm05	05	2352061	Chr05	4074944	5	29.071
BARC_1.01_Gm05_2415950_G_A	Gm05	05	2415950	Chr05	4137562	5	29.42237439
BARC_1.01_Gm05_2506820_T_G	Gm05	05	2506820	Chr05	4227990	5	29.737
BARC_1.01_Gm05_2548644_C_T	Gm05	05	2548644	Chr05	4269814	5	30.273
BARC_1.01_Gm05_2647363_C_T	Gm05	05	2647363	Chr05	4368128	5	31.741
BARC_1.01_Gm05_2674662_T_G	Gm05	05	2674662	Chr05	4395428	5	31.962
BARC_1.01_Gm05_2708074_T_C	Gm05	05	2708074	Chr05	4423839	5	32.522
BARC_1.01_Gm05_2738064_T_C	Gm05	05	2738064	Chr05	4453422	5	32.75856907
BARC_1.01_Gm05_2765849_G_T	Gm05	05	2765849	Chr05	4481197	5	33.072
BARC_1.01_Gm05_2889929_A_G	Gm05	05	2889929	Chr05	4605275	5	33.811	5_2829838_2889929
BARC_1.01_Gm05_2967386_A_G	Gm05	05	2967386	Chr05	4682233	5	34.82190464	5_2901369_3002041
BARC_1.01_Gm05_3067539_C_T	Gm05	05	3067539	Chr05	4782386	5	35.743	5_3020767_3098330
BARC_1.01_Gm05_3131772_G_A	Gm05	05	3131772	Chr05	4848235	5	36.031
BARC_1.01_Gm05_3284858_A_G	Gm05	05	3284858	Chr05	5001282	5	37.38362844
BARC_1.01_Gm05_3475990_T_C	Gm05	05	3475990	Chr05	5192354	5	39.382
BARC_1.01_Gm05_3505412_G_A	Gm05	05	3505412	Chr05	5221711	5	39.79610191
BARC_1.01_Gm05_3569588_T_C	Gm05	05	3569588	Chr05	5285887	5	40.54827297	5_3507622_3606888
BARC_1.01_Gm05_3664732_A_G	Gm05	05	3664732	Chr05	5381035	5	41.02949199
BARC_1.01_Gm05_3764264_C_T	Gm05	05	3764264	Chr05	5480565	5	41.269
BARC_1.01_Gm05_3859212_C_T	Gm05	05	3859212	Chr05	5575791	5	42.758
BARC_1.01_Gm05_3905135_T_C	Gm05	05	3905135	Chr05	5621714	5	43.031
BARC_1.01_Gm05_4037530_A_G	Gm05	05	4037530	Chr05	5753185	5	43.24
BARC_1.01_Gm05_4079565_C_T	Gm05	05	4079565	Chr05	5794460	5	43.399
BARC_1.01_Gm05_4433329_G_A	Gm05	05	4433329	Chr05	6149022	5	45.034
BARC_1.01_Gm05_7107494_T_C	Gm05	05	7107494	Chr05	8820984	5	47.214
BARC_1.01_Gm05_7499958_G_T	Gm05	05	7499958	Chr05	1624690	5	6.009625176
BARC_1.01_Gm05_7542380_A_C	Gm05	05	7542380	Chr05	1582267	5	5.612229181
BARC_1.01_Gm05_7588610_C_T	Gm05	05	7588610	Chr05	1536037	5	5.179171246
BARC_1.01_Gm05_7628516_C_A	Gm05	05	7628516	Chr05	1496131	5	4.805353162
BARC_1.01_Gm05_7681969_G_A	Gm05	05	7681969	Chr05	1442678	5	4.304634022
BARC_1.01_Gm05_7714399_A_C	Gm05	05	7714399	Chr05	1410248	5	4.000847112
BARC_1.01_Gm05_7766091_G_A	Gm05	05	7766091	Chr05	1358556	5	3.516624079
BARC_1.01_Gm05_7799197_G_T	Gm05	05	7799197	Chr05	1325450	5	3.206504762
BARC_1.01_Gm05_7842055_T_C	Gm05	05	7842055	Chr05	1282592	5	2.80503392
BARC_1.01_Gm05_7996907_G_T	Gm05	05	7996907	Chr05	1127602	5	1.353170423
BARC_1.01_Gm05_8031928_A_C	Gm05	05	8031928	Chr05	1092569	5	1.025
BARC_1.01_Gm05_8074146_A_G	Gm05	05	8074146	Chr05	1050346	5	0.826
BARC_1.01_Gm05_8140171_A_G	Gm05	05	8140171	Chr05	984321	5	0
BARC_1.01_Gm05_8170257_C_T	Gm05	05	8170257	Chr05	954235	5	0
BARC_1.01_Gm05_8235882_T_G	Gm05	05	8235882	Chr05	884960	5	0
BARC_1.01_Gm05_8295170_T_C	Gm05	05	8295170	Chr05	825785	5	0
BARC_1.01_Gm05_8492435_A_G	Gm05	05	8492435	Chr05	628524	5	0	5_8420915_8505879
BARC_1.01_Gm05_8525159_C_T	Gm05	05	8525159	Chr05	595812	5	0
BARC_1.01_Gm05_8562208_A_G	Gm05	05	8562208	Chr05	558763	5	0
BARC_1.01_Gm05_8597246_C_T	Gm05	05	8597246	Chr05	523725	5	0
BARC_1.01_Gm05_8656389_T_C	Gm05	05	8656389	Chr05	464582	5	0
BARC_1.01_Gm05_8695812_A_G	Gm05	05	8695812	Chr05	425159	5	0
BARC_1.01_Gm05_8736763_G_A	Gm05	05	8736763	Chr05	384215	5	0
BARC_1.01_Gm05_8810126_G_T	Gm05	05	8810126	Chr05	308102	5	0
BARC_1.01_Gm05_8916450_C_T	Gm05	05	8916450	Chr05	201448	5	0
BARC_1.01_Gm05_8956994_C_T	Gm05	05	8956994	Chr05	160904	5	0
BARC_1.01_Gm05_9012813_A_G	Gm05	05	9012813	Chr05	105085	5	0	5_8994312_9066302
BARC_1.01_Gm05_9097414_G_A	Gm05	05	9097414	Chr05	21750	5	0
BARC_1.01_Gm05_10273133_T_C	Gm05	05	10273133	Chr05	11767409	5	47.696
BARC_1.01_Gm05_11165309_C_T	Gm05	05	11165309	Chr05	19982333	5	47.504
BARC_1.01_Gm05_12920089_A_C	Gm05	05	12920089	Chr05	18203260	5	47.504
BARC_1.01_Gm05_16220329_T_C	Gm05	05	16220329	Chr05	9698664	5	47.407
BARC_1.01_Gm05_17884707_T_C	Gm05	05	17884707	Chr05	15383763	5	47.741
BARC_1.01_Gm05_18223480_T_C	Gm05	05	18223480	Chr05	15038963	5	47.741
BARC_1.01_Gm05_21633090_T_C	Gm05	05	21633090	Chr05	22024638	5	47.762
BARC_1.01_Gm05_23799613_A_G	Gm05	05	23799613	Chr05	24193817	5	47.815
BARC_1.01_Gm05_23934937_A_G	Gm05	05	23934937	Chr05	24314289	5	47.815
BARC_1.01_Gm05_25068189_A_G	Gm05	05	25068189	Chr05	25462356	5	47.862	5_24926048_25923512
BARC_1.01_Gm05_26685967_G_A	Gm05	05	26685967	Chr05	27082044	5	48.255	5_25934416_26685967
BARC_1.01_Gm05_26716419_G_T	Gm05	05	26716419	Chr05	27112496	5	48.29243835
BARC_1.01_Gm05_26728271_G_A	Gm05	05	26728271	Chr05	27124210	5	48.327
BARC_1.01_Gm05_26773791_T_C	Gm05	05	26773791	Chr05	27169812	5	48.345
BARC_1.01_Gm05_27214654_G_A	Gm05	05	27214654	Chr05	27611613	5	48.78791368
BARC_1.01_Gm05_27226936_A_G	Gm05	05	27226936	Chr05	27623917	5	48.871
BARC_1.01_Gm05_27342672_T_G	Gm05	05	27342672	Chr05	27739653	5	49.10540033
BARC_1.01_Gm05_27365188_A_G	Gm05	05	27365188	Chr05	27762168	5	49.151
BARC_1.01_Gm05_27384800_C_T	Gm05	05	27384800	Chr05	27781780	5	49.23266793
BARC_1.01_Gm05_27460724_A_G	Gm05	05	27460724	Chr05	27856064	5	49.542	5_27460724_28226937
BARC_1.01_Gm05_28259595_A_G	Gm05	05	28259595	Chr05	28655905	5	49.828
BARC_1.01_Gm05_28310838_T_C	Gm05	05	28310838	Chr05	28707428	5	49.89930728	5_28310838_28631053
BARC_1.01_Gm05_28734075_T_C	Gm05	05	28734075	Chr05	29122174	5	50.21112566	5_28681341_28840312
BARC_1.01_Gm05_28856521_T_C	Gm05	05	28856521	Chr05	29244629	5	50.619
BARC_1.01_Gm05_28880254_G_A	Gm05	05	28880254	Chr05	29268362	5	50.77704217
BARC_1.01_Gm05_29020658_G_A	Gm05	05	29020658	Chr05	29409041	5	51.235	5_28964008_29382695
BARC_1.01_Gm05_29461536_A_G	Gm05	05	29461536	Chr05	29824759	5	51.71256983
BARC_1.01_Gm05_29489577_A_G	Gm05	05	29489577	Chr05	29852798	5	51.755
BARC_1.01_Gm05_29642681_A_C	Gm05	05	29642681	Chr05	30005876	5	51.869
BARC_1.01_Gm05_29660089_C_T	Gm05	05	29660089	Chr05	30023284	5	51.851
BARC_1.01_Gm05_29970914_A_G	Gm05	05	29970914	Chr05	30334765	5	51.933
BARC_1.01_Gm05_30013264_G_A	Gm05	05	30013264	Chr05	30377957	5	51.933
BARC_1.01_Gm05_30172432_C_T	Gm05	05	30172432	Chr05	30537465	5	51.933
BARC_1.01_Gm05_30702753_T_C	Gm05	05	30702753	Chr05	31068959	5	52.024	5_30663623_30727934
BARC_1.01_Gm05_30753835_T_C	Gm05	05	30753835	Chr05	31119733	5	52.37322254
BARC_1.01_Gm05_30931540_G_A	Gm05	05	30931540	Chr05	31198107	5	53.03805818
BARC_1.01_Gm05_30966423_G_T	Gm05	05	30966423	Chr05	31233444	5	53.208
BARC_1.01_Gm05_30976228_G_A	Gm05	05	30976228	Chr05	31243247	5	53.208	5_30976228_31034311
BARC_1.01_Gm05_31048974_G_A	Gm05	05	31048974	Chr05	31315538	5	53.357
BARC_1.01_Gm05_31100462_G_A	Gm05	05	31100462	Chr05	31367025	5	53.777
BARC_1.01_Gm05_31160955_A_G	Gm05	05	31160955	Chr05	31427594	5	53.90934253
BARC_1.01_Gm05_31274857_A_G	Gm05	05	31274857	Chr05	31541462	5	54.084	5_31192226_31292523
BARC_1.01_Gm05_31317887_C_T	Gm05	05	31317887	Chr05	31584490	5	54.18839654
BARC_1.01_Gm05_31334797_C_T	Gm05	05	31334797	Chr05	31601400	5	54.231	5_31321516_31372788
BARC_1.01_Gm05_31399568_T_G	Gm05	05	31399568	Chr05	31666172	5	54.34569352
BARC_1.01_Gm05_31454134_T_C	Gm05	05	31454134	Chr05	31720739	5	54.632
BARC_1.01_Gm05_31488398_G_A	Gm05	05	31488398	Chr05	31756622	5	54.8274281
BARC_1.01_Gm05_31553830_C_A	Gm05	05	31553830	Chr05	31822052	5	55.242
BARC_1.01_Gm05_31605772_A_G	Gm05	05	31605772	Chr05	31873991	5	55.295
BARC_1.01_Gm05_31662958_A_C	Gm05	05	31662958	Chr05	31932170	5	55.737
BARC_1.01_Gm05_31767626_A_G	Gm05	05	31767626	Chr05	32036641	5	57.366
BARC_1.01_Gm05_31827868_T_G	Gm05	05	31827868	Chr05	32095735	5	57.9259554
BARC_1.01_Gm05_31856071_A_G	Gm05	05	31856071	Chr05	32123938	5	58.08632253	5_31856071_31935600
BARC_1.01_Gm05_32043439_T_G	Gm05	05	32043439	Chr05	32310826	5	59.149
BARC_1.01_Gm05_32097530_A_C	Gm05	05	32097530	Chr05	32364847	5	59.58976891
BARC_1.01_Gm05_32130134_T_C	Gm05	05	32130134	Chr05	32397451	5	59.782
BARC_1.01_Gm05_32327497_T_C	Gm05	05	32327497	Chr05	32594828	5	61.142
BARC_1.01_Gm05_32361439_C_A	Gm05	05	32361439	Chr05	32628753	5	61.27515363
BARC_1.01_Gm05_32565157_T_C	Gm05	05	32565157	Chr05	32832462	5	62.646
BARC_1.01_Gm05_32654943_T_C	Gm05	05	32654943	Chr05	32922250	5	63.108	5_32580412_32656284
BARC_1.01_Gm05_32734184_G_A	Gm05	05	32734184	Chr05	33001491	5	63.3057977
BARC_1.01_Gm05_32908802_T_C	Gm05	05	32908802	Chr05	33176511	5	65.249
BARC_1.01_Gm05_32980603_A_G	Gm05	05	32980603	Chr05	33248314	5	65.72011488	5_32961331_33023324
BARC_1.01_Gm05_33050904_A_G	Gm05	05	33050904	Chr05	33318788	5	65.8472837
BARC_1.01_Gm05_33075880_T_C	Gm05	05	33075880	Chr05	33343764	5	65.918
BARC_1.01_Gm05_33130272_A_G	Gm05	05	33130272	Chr05	33398163	5	66.318
BARC_1.01_Gm05_33176582_G_A	Gm05	05	33176582	Chr05	33444202	5	66.453
BARC_1.01_Gm05_33268964_T_G	Gm05	05	33268964	Chr05	33536375	5	66.73898443	5_33192509_33283296
BARC_1.01_Gm05_33290398_G_A	Gm05	05	33290398	Chr05	33557809	5	67.019	5_33290398_33458251
BARC_1.01_Gm05_33472263_A_C	Gm05	05	33472263	Chr05	33739867	5	68.30054785
BARC_1.01_Gm05_33501321_C_T	Gm05	05	33501321	Chr05	33769022	5	68.6502376
BARC_1.01_Gm05_33576968_A_G	Gm05	05	33576968	Chr05	33844667	5	69.446	5_33506966_33601367
BARC_1.01_Gm05_33618722_T_C	Gm05	05	33618722	Chr05	33887621	5	69.67060498
BARC_1.01_Gm05_33651401_T_C	Gm05	05	33651401	Chr05	33920300	5	69.859
BARC_1.01_Gm05_33737561_T_C	Gm05	05	33737561	Chr05	34006356	5	70.049
BARC_1.01_Gm05_33785297_T_C	Gm05	05	33785297	Chr05	34054092	5	70.212	5_33738222_33792562
BARC_1.01_Gm05_33843473_C_T	Gm05	05	33843473	Chr05	34112269	5	70.848
BARC_1.01_Gm05_33929183_C_T	Gm05	05	33929183	Chr05	34199787	5	71.597
BARC_1.01_Gm05_34002033_A_G	Gm05	05	34002033	Chr05	34272637	5	72.737
BARC_1.01_Gm05_34034547_T_C	Gm05	05	34034547	Chr05	34305148	5	73.09407313
BARC_1.01_Gm05_34081675_A_G	Gm05	05	34081675	Chr05	34352276	5	73.434
BARC_1.01_Gm05_34115366_T_C	Gm05	05	34115366	Chr05	34386052	5	73.477
BARC_1.01_Gm05_34190449_C_T	Gm05	05	34190449	Chr05	34461135	5	74.482
BARC_1.01_Gm05_34234207_G_A	Gm05	05	34234207	Chr05	34504893	5	74.586
BARC_1.01_Gm05_34294649_G_T	Gm05	05	34294649	Chr05	34565334	5	75.085
BARC_1.01_Gm05_34333493_G_T	Gm05	05	34333493	Chr05	34604182	5	75.43199359
BARC_1.01_Gm05_34406874_G_A	Gm05	05	34406874	Chr05	34677563	5	76.4
BARC_1.01_Gm05_34439737_T_C	Gm05	05	34439737	Chr05	34710426	5	76.48045979
BARC_1.01_Gm05_34536503_T_C	Gm05	05	34536503	Chr05	34807194	5	77.058
BARC_1.01_Gm05_34570503_C_A	Gm05	05	34570503	Chr05	34841194	5	77.109
BARC_1.01_Gm05_34620992_C_A	Gm05	05	34620992	Chr05	34891673	5	77.688
BARC_1.01_Gm05_34692879_G_T	Gm05	05	34692879	Chr05	34963636	5	78.1
BARC_1.01_Gm05_34734860_T_C	Gm05	05	34734860	Chr05	35005617	5	78.4903425
BARC_1.01_Gm05_34765648_A_G	Gm05	05	34765648	Chr05	35036404	5	78.696
BARC_1.01_Gm05_34801979_T_G	Gm05	05	34801979	Chr05	35072735	5	78.99013994
BARC_1.01_Gm05_34830575_G_A	Gm05	05	34830575	Chr05	35101291	5	79.18005949
BARC_1.01_Gm05_34887900_A_G	Gm05	05	34887900	Chr05	35158609	5	79.385
BARC_1.01_Gm05_34939267_A_G	Gm05	05	34939267	Chr05	35209993	5	79.58415392
BARC_1.01_Gm05_34976496_A_G	Gm05	05	34976496	Chr05	35247222	5	79.741
BARC_1.01_Gm05_35039076_C_T	Gm05	05	35039076	Chr05	35309800	5	80.31207475
BARC_1.01_Gm05_35103944_A_G	Gm05	05	35103944	Chr05	35374668	5	80.898
BARC_1.01_Gm05_35152904_T_C	Gm05	05	35152904	Chr05	35423627	5	81.092
BARC_1.01_Gm05_35196492_G_T	Gm05	05	35196492	Chr05	35467214	5	81.2406112
BARC_1.01_Gm05_35237092_T_G	Gm05	05	35237092	Chr05	35507814	5	81.37903813
BARC_1.01_Gm05_35262325_T_G	Gm05	05	35262325	Chr05	35533047	5	81.54858629
BARC_1.01_Gm05_35326427_C_T	Gm05	05	35326427	Chr05	35597149	5	82.05111042
BARC_1.01_Gm05_35368098_A_C	Gm05	05	35368098	Chr05	35638821	5	82.494
BARC_1.01_Gm05_35416641_C_T	Gm05	05	35416641	Chr05	35687363	5	83.47035788
BARC_1.01_Gm05_35450915_T_C	Gm05	05	35450915	Chr05	35722019	5	83.90042281
BARC_1.01_Gm05_35501960_G_T	Gm05	05	35501960	Chr05	35773064	5	84.378
BARC_1.01_Gm05_35518408_T_C	Gm05	05	35518408	Chr05	35789512	5	84.378	5_35508790_35613559
BARC_1.01_Gm05_35650389_C_T	Gm05	05	35650389	Chr05	35921493	5	84.848
BARC_1.01_Gm05_35690382_A_G	Gm05	05	35690382	Chr05	35961486	5	84.96104308
BARC_1.01_Gm05_35724027_A_G	Gm05	05	35724027	Chr05	35995131	5	85.123
BARC_1.01_Gm05_35754878_C_A	Gm05	05	35754878	Chr05	36025982	5	85.51510851
BARC_1.01_Gm05_35788006_T_C	Gm05	05	35788006	Chr05	36046937	5	85.531
BARC_1.01_Gm05_35860939_C_T	Gm05	05	35860939	Chr05	36119852	5	86.008	5_35860939_35912338
BARC_1.01_Gm05_35992617_T_C	Gm05	05	35992617	Chr05	36275578	5	87.07435493
BARC_1.01_Gm05_36028909_A_G	Gm05	05	36028909	Chr05	36311870	5	87.27658487
BARC_1.01_Gm05_36055684_C_T	Gm05	05	36055684	Chr05	36338646	5	87.45375731
BARC_1.01_Gm05_36115730_C_T	Gm05	05	36115730	Chr05	36398530	5	87.85
BARC_1.01_Gm05_36190383_A_C	Gm05	05	36190383	Chr05	36473160	5	88.657
BARC_1.01_Gm05_36196250_T_G	Gm05	05	36196250	Chr05	36479027	5	88.757	5_36196250_36249493
BARC_1.01_Gm05_36266459_A_G	Gm05	05	36266459	Chr05	36549236	5	89.72825044
BARC_1.01_Gm05_36393767_C_T	Gm05	05	36393767	Chr05	36676544	5	90.26117383
BARC_1.01_Gm05_36429393_C_T	Gm05	05	36429393	Chr05	36712170	5	90.319
BARC_1.01_Gm05_36465301_T_C	Gm05	05	36465301	Chr05	36748078	5	90.688
BARC_1.01_Gm05_36558442_C_T	Gm05	05	36558442	Chr05	36841215	5	91.396	5_36496632_36571584
BARC_1.01_Gm05_36626022_A_G	Gm05	05	36626022	Chr05	36917839	5	87.39
BARC_1.01_Gm05_36671535_C_T	Gm05	05	36671535	Chr05	36962030	5	91.789
BARC_1.01_Gm05_36749252_T_C	Gm05	05	36749252	Chr05	37039750	5	92.853	5_36687901_36749252
BARC_1.01_Gm05_36769351_T_G	Gm05	05	36769351	Chr05	37059445	5	92.983
BARC_1.01_Gm05_36849833_T_C	Gm05	05	36849833	Chr05	37139944	5	93.718
BARC_1.01_Gm05_37027716_G_A	Gm05	05	37027716	Chr05	37317508	5	94.50656466	5_36948123_37027716
BARC_1.01_Gm05_37043636_A_C	Gm05	05	37043636	Chr05	37333428	5	94.714
BARC_1.01_Gm05_37071607_G_A	Gm05	05	37071607	Chr05	37361399	5	94.82916585
BARC_1.01_Gm05_37115396_A_G	Gm05	05	37115396	Chr05	37405444	5	95.176
BARC_1.01_Gm05_37194257_T_C	Gm05	05	37194257	Chr05	37484301	5	95.481	5_37156306_37247964
BARC_1.01_Gm05_37260149_A_G	Gm05	05	37260149	Chr05	37550193	5	95.8881662
BARC_1.01_Gm05_37305888_A_G	Gm05	05	37305888	Chr05	37595926	5	96.398	5_37275817_37376934
BARC_1.01_Gm05_37409751_C_T	Gm05	05	37409751	Chr05	37699648	5	96.71505936	5_37392103_37469959
BARC_1.01_Gm05_37480785_T_C	Gm05	05	37480785	Chr05	37770680	5	96.95889401
BARC_1.01_Gm05_37592640_T_C	Gm05	05	37592640	Chr05	37882533	5	97.57554205	5_37481035_37595914
BARC_1.01_Gm05_37611048_C_T	Gm05	05	37611048	Chr05	37900941	5	97.67890353
BARC_1.01_Gm05_37650940_T_C	Gm05	05	37650940	Chr05	37940835	5	98.14
BARC_1.01_Gm05_37696986_T_C	Gm05	05	37696986	Chr05	37987089	5	98.37250398
BARC_1.01_Gm05_37744939_G_T	Gm05	05	37744939	Chr05	38035040	5	98.5390987	5_37717687_37781995
BARC_1.01_Gm05_37834044_A_G	Gm05	05	37834044	Chr05	38124189	5	98.95367146
BARC_1.01_Gm05_37848366_C_A	Gm05	05	37848366	Chr05	38138511	5	99.188	5_37839978_37983671
BARC_1.01_Gm05_37990846_C_T	Gm05	05	37990846	Chr05	38280990	5	99.942
BARC_1.01_Gm05_38036821_A_C	Gm05	05	38036821	Chr05	38326967	5	100.2048451
BARC_1.01_Gm05_38073855_C_T	Gm05	05	38073855	Chr05	38364001	5	100.359
BARC_1.01_Gm05_38098748_C_A	Gm05	05	38098748	Chr05	38388893	5	100.5848505
BARC_1.01_Gm05_38231403_G_A	Gm05	05	38231403	Chr05	42119049	5	121.452
BARC_1.01_Gm05_38259743_A_G	Gm05	05	38259743	Chr05	42090709	5	121.406
BARC_1.01_Gm05_38453430_G_A	Gm05	05	38453430	Chr05	41897022	5	120.3299492
BARC_1.01_Gm05_38457343_G_T	Gm05	05	38457343	Chr05	41893109	5	120.3083201	5_38457343_38569452
BARC_1.01_Gm05_38596037_C_A	Gm05	05	38596037	Chr05	41754397	5	119.615
BARC_1.01_Gm05_38636402_G_A	Gm05	05	38636402	Chr05	41712419	5	119.379
BARC_1.01_Gm05_38674350_C_T	Gm05	05	38674350	Chr05	41674471	5	119.3615092
BARC_1.01_Gm05_38703433_T_C	Gm05	05	38703433	Chr05	41645388	5	119.065
BARC_1.01_Gm05_38950372_T_C	Gm05	05	38950372	Chr05	41398449	5	118.111	5_38707637_38972636
BARC_1.01_Gm05_38995911_C_T	Gm05	05	38995911	Chr05	41352910	5	117.8581187
BARC_1.01_Gm05_39021151_C_A	Gm05	05	39021151	Chr05	41327670	5	117.5985626
BARC_1.01_Gm05_39054172_A_G	Gm05	05	39054172	Chr05	41294649	5	117.1984055
BARC_1.01_Gm05_39083568_A_G	Gm05	05	39083568	Chr05	41265253	5	116.788
BARC_1.01_Gm05_39273308_T_G	Gm05	05	39273308	Chr05	41075707	5	116.0632303	5_39090197_39284506
BARC_1.01_Gm05_39341525_C_T	Gm05	05	39341525	Chr05	41007475	5	115.8669737	5_39295823_39365070
BARC_1.01_Gm05_39374746_C_T	Gm05	05	39374746	Chr05	40974254	5	115.7572931
BARC_1.01_Gm05_39402030_T_C	Gm05	05	39402030	Chr05	40946970	5	115.714
BARC_1.01_Gm05_39432585_C_A	Gm05	05	39432585	Chr05	40916521	5	115.3932618	5_39415018_39548580
BARC_1.01_Gm05_39576558_A_G	Gm05	05	39576558	Chr05	40772548	5	114.578535
BARC_1.01_Gm05_39643904_T_C	Gm05	05	39643904	Chr05	40696165	5	114.032
BARC_1.01_Gm05_39655552_A_C	Gm05	05	39655552	Chr05	40684517	5	113.9692151	5_39644347_39824524
BARC_1.01_Gm05_39858447_T_C	Gm05	05	39858447	Chr05	40481751	5	113.399
BARC_1.01_Gm05_39924642_C_T	Gm05	05	39924642	Chr05	40415432	5	112.9901479
BARC_1.01_Gm05_39995603_C_T	Gm05	05	39995603	Chr05	40344471	5	112.582355
BARC_1.01_Gm05_40044590_T_G	Gm05	05	40044590	Chr05	40295481	5	112.084
BARC_1.01_Gm05_40147071_T_C	Gm05	05	40147071	Chr05	40193010	5	111.338
BARC_1.01_Gm05_40169104_G_A	Gm05	05	40169104	Chr05	40170977	5	110.9725615	5_40169104_40246757
BARC_1.01_Gm05_40299923_A_G	Gm05	05	40299923	Chr05	40040158	5	109.9206637	5_40287916_40341263
BARC_1.01_Gm05_40349605_T_C	Gm05	05	40349605	Chr05	39990476	5	109.6206467
BARC_1.01_Gm05_40452052_G_T	Gm05	05	40452052	Chr05	39886822	5	108.846	5_40374204_40452052
BARC_1.01_Gm05_40517408_T_C	Gm05	05	40517408	Chr05	39821466	5	108.417
BARC_1.01_Gm05_40528969_T_G	Gm05	05	40528969	Chr05	39809905	5	108.272	5_40527827_40579037
BARC_1.01_Gm05_40642754_C_A	Gm05	05	40642754	Chr05	39696120	5	107.544	5_40614703_40767509
BARC_1.01_Gm05_40791973_A_G	Gm05	05	40791973	Chr05	39546900	5	106.391
BARC_1.01_Gm05_40824886_T_C	Gm05	05	40824886	Chr05	39513987	5	106.347
BARC_1.01_Gm05_40919406_C_T	Gm05	05	40919406	Chr05	39419467	5	105.6607498	5_40832017_40920211
BARC_1.01_Gm05_40942868_G_A	Gm05	05	40942868	Chr05	39396012	5	105.3766311
BARC_1.01_Gm05_41066968_A_G	Gm05	05	41066968	Chr05	39271942	5	104.591	5_40958131_41090333
BARC_1.01_Gm05_41114303_T_C	Gm05	05	41114303	Chr05	39224558	5	104.3753259
BARC_1.01_Gm05_41151290_T_C	Gm05	05	41151290	Chr05	39187571	5	104.1071212
BARC_1.01_Gm05_41186986_G_A	Gm05	05	41186986	Chr05	39151875	5	103.9667773
BARC_1.01_Gm05_41240881_A_G	Gm05	05	41240881	Chr05	39097082	5	103.6890497
BARC_1.01_Gm05_41265569_A_G	Gm05	05	41265569	Chr05	39072290	5	103.5630636
BARC_1.01_Gm05_41318744_A_G	Gm05	05	41318744	Chr05	39019115	5	103.4814153	5_41272586_41329275
BARC_1.01_Gm05_41344316_C_T	Gm05	05	41344316	Chr05	38993543	5	103.336478
BARC_1.01_Gm05_41394645_G_T	Gm05	05	41394645	Chr05	38943214	5	103.236
BARC_1.01_Gm05_41446899_T_C	Gm05	05	41446899	Chr05	38890959	5	103.0641399
BARC_1.01_Gm05_41481303_T_C	Gm05	05	41481303	Chr05	38856557	5	103.023	5_41481303_41550259
BARC_1.01_Gm05_41638179_T_C	Gm05	05	41638179	Chr05	38700130	5	102.299	5_41582371_41649451
BARC_1.01_Gm05_41658399_C_T	Gm05	05	41658399	Chr05	38679910	5	102.299
BARC_1.01_Gm05_41740936_C_T	Gm05	05	41740936	Chr05	38597425	5	101.947	5_41738004_41792402
BARC_1.01_Gm05_41866018_G_A	Gm05	05	41866018	Chr05	38472343	5	101.35	5_41866018_41917577
BARC_1.01_Gm06_84226_C_T	Gm06	06	84226	Chr06	84193	6	0.143087123	6_27969_114783
BARC_1.01_Gm06_489058_C_A	Gm06	06	489058	Chr06	493964	6	1.328670078
BARC_1.01_Gm06_496825_G_A	Gm06	06	496825	Chr06	501731	6	1.353911797	6_496825_597927
BARC_1.01_Gm06_657590_T_G	Gm06	06	657590	Chr06	669123	6	1.743612163
BARC_1.01_Gm06_732091_G_A	Gm06	06	732091	Chr06	743583	6	1.948
BARC_1.01_Gm06_790146_T_G	Gm06	06	790146	Chr06	801649	6	2.338459013
BARC_1.01_Gm06_909751_C_T	Gm06	06	909751	Chr06	921254	6	3.301050814
BARC_1.01_Gm06_969495_G_T	Gm06	06	969495	Chr06	980998	6	3.936434544
BARC_1.01_Gm06_1006528_G_A	Gm06	06	1006528	Chr06	1018033	6	4.053244217	6_984406_1086891
BARC_1.01_Gm06_1101232_T_C	Gm06	06	1101232	Chr06	1118921	6	4.387935235
BARC_1.01_Gm06_1216803_A_C	Gm06	06	1216803	Chr06	1234490	6	5.047	6_1183344_1253208
BARC_1.01_Gm06_1278224_C_T	Gm06	06	1278224	Chr06	1295911	6	5.585448427
BARC_1.01_Gm06_1328895_T_C	Gm06	06	1328895	Chr06	1346405	6	5.742
BARC_1.01_Gm06_1387164_A_G	Gm06	06	1387164	Chr06	1404673	6	6.116380651
BARC_1.01_Gm06_1454403_A_C	Gm06	06	1454403	Chr06	1472218	6	6.227
BARC_1.01_Gm06_1514202_T_C	Gm06	06	1514202	Chr06	1532017	6	6.486899906
BARC_1.01_Gm06_1609551_C_T	Gm06	06	1609551	Chr06	1627366	6	7.149897914	6_1547282_1609551
BARC_1.01_Gm06_1655912_T_G	Gm06	06	1655912	Chr06	1673727	6	7.376219812
BARC_1.01_Gm06_1737718_C_T	Gm06	06	1737718	Chr06	1755532	6	7.59
BARC_1.01_Gm06_2086304_T_C	Gm06	06	2086304	Chr06	2104129	6	10.22564119
BARC_1.01_Gm06_2253042_G_A	Gm06	06	2253042	Chr06	2280323	6	11.558
BARC_1.01_Gm06_2325487_G_T	Gm06	06	2325487	Chr06	2352768	6	12.084
BARC_1.01_Gm06_2393421_A_G	Gm06	06	2393421	Chr06	2420702	6	12.464
BARC_1.01_Gm06_2481084_A_G	Gm06	06	2481084	Chr06	2508365	6	13.53	6_2454287_2524602
BARC_1.01_Gm06_2596995_A_G	Gm06	06	2596995	Chr06	2624221	6	14.14516811
BARC_1.01_Gm06_2649771_A_G	Gm06	06	2649771	Chr06	2676998	6	14.508
BARC_1.01_Gm06_2722611_C_T	Gm06	06	2722611	Chr06	2749838	6	14.64
BARC_1.01_Gm06_2990241_A_G	Gm06	06	2990241	Chr06	3017454	6	16.04
BARC_1.01_Gm06_3077486_G_A	Gm06	06	3077486	Chr06	3104699	6	16.366
BARC_1.01_Gm06_3143746_T_C	Gm06	06	3143746	Chr06	3170761	6	16.70660055
BARC_1.01_Gm06_3199735_A_G	Gm06	06	3199735	Chr06	3226750	6	17.43629436
BARC_1.01_Gm06_3252579_T_C	Gm06	06	3252579	Chr06	3279594	6	18.125
BARC_1.01_Gm06_3335673_A_G	Gm06	06	3335673	Chr06	3362688	6	18.76426041	6_3286279_3361035
BARC_1.01_Gm06_3370143_T_C	Gm06	06	3370143	Chr06	3397159	6	19.016	6_3370143_3427139
BARC_1.01_Gm06_3516687_C_T	Gm06	06	3516687	Chr06	3543679	6	19.99720034
BARC_1.01_Gm06_3608127_T_C	Gm06	06	3608127	Chr06	3643449	6	20.858
BARC_1.01_Gm06_3880702_G_T	Gm06	06	3880702	Chr06	3914220	6	22.26430772
BARC_1.01_Gm06_3941524_A_G	Gm06	06	3941524	Chr06	3975042	6	22.537
BARC_1.01_Gm06_4124078_G_A	Gm06	06	4124078	Chr06	4157597	6	23.77580116
BARC_1.01_Gm06_4212222_A_G	Gm06	06	4212222	Chr06	4245837	6	24.384
BARC_1.01_Gm06_4298418_T_C	Gm06	06	4298418	Chr06	4332033	6	24.818
BARC_1.01_Gm06_4302100_C_T	Gm06	06	4302100	Chr06	4335715	6	24.84340987	6_4302100_4391481
BARC_1.01_Gm06_4422517_A_G	Gm06	06	4422517	Chr06	4456132	6	25.67442031
BARC_1.01_Gm06_4578291_T_G	Gm06	06	4578291	Chr06	4584430	6	26.55981836
BARC_1.01_Gm06_4644965_G_A	Gm06	06	4644965	Chr06	4651121	6	27.02006
BARC_1.01_Gm06_4820133_A_G	Gm06	06	4820133	Chr06	4826081	6	28.105
BARC_1.01_Gm06_4935060_G_A	Gm06	06	4935060	Chr06	4941014	6	29.12192514
BARC_1.01_Gm06_4995087_A_G	Gm06	06	4995087	Chr06	5001043	6	29.667
BARC_1.01_Gm06_5058345_A_G	Gm06	06	5058345	Chr06	5064301	6	30.303
BARC_1.01_Gm06_5135025_A_G	Gm06	06	5135025	Chr06	5140936	6	30.66176556
BARC_1.01_Gm06_5196308_T_C	Gm06	06	5196308	Chr06	5202219	6	30.891
BARC_1.01_Gm06_5297183_G_A	Gm06	06	5297183	Chr06	5303094	6	31.41379662	6_5205952_5297183
BARC_1.01_Gm06_5318544_T_C	Gm06	06	5318544	Chr06	5324457	6	31.563
BARC_1.01_Gm06_5375696_T_C	Gm06	06	5375696	Chr06	5381609	6	31.832
BARC_1.01_Gm06_5430089_T_G	Gm06	06	5430089	Chr06	5436003	6	31.955
BARC_1.01_Gm06_5493202_C_T	Gm06	06	5493202	Chr06	5499125	6	32.57
BARC_1.01_Gm06_5538645_G_A	Gm06	06	5538645	Chr06	5544577	6	32.74578936
BARC_1.01_Gm06_5591484_T_C	Gm06	06	5591484	Chr06	5597303	6	32.94971151
BARC_1.01_Gm06_5660542_A_G	Gm06	06	5660542	Chr06	5666361	6	33.202
BARC_1.01_Gm06_5829396_G_A	Gm06	06	5829396	Chr06	5835215	6	33.761	6_5693138_5836295
BARC_1.01_Gm06_5847946_T_G	Gm06	06	5847946	Chr06	5853765	6	33.773
BARC_1.01_Gm06_5906568_T_C	Gm06	06	5906568	Chr06	5912387	6	34.04091029
BARC_1.01_Gm06_5991160_A_G	Gm06	06	5991160	Chr06	5995831	6	35.25832048
BARC_1.01_Gm06_6094090_G_T	Gm06	06	6094090	Chr06	6099232	6	36.95132269
BARC_1.01_Gm06_6141525_A_C	Gm06	06	6141525	Chr06	6146667	6	37.242
BARC_1.01_Gm06_6209748_T_C	Gm06	06	6209748	Chr06	6214894	6	37.614
BARC_1.01_Gm06_6305510_T_C	Gm06	06	6305510	Chr06	6310656	6	38.65627854
BARC_1.01_Gm06_6399055_C_T	Gm06	06	6399055	Chr06	6404245	6	39.335
BARC_1.01_Gm06_6488212_A_C	Gm06	06	6488212	Chr06	6493434	6	40.01138911
BARC_1.01_Gm06_6576054_G_A	Gm06	06	6576054	Chr06	6581862	6	40.905
BARC_1.01_Gm06_6710662_G_A	Gm06	06	6710662	Chr06	6716017	6	42.40870113
BARC_1.01_Gm06_6797764_C_T	Gm06	06	6797764	Chr06	6803119	6	43.385
BARC_1.01_Gm06_6838468_A_C	Gm06	06	6838468	Chr06	6843843	6	43.543
BARC_1.01_Gm06_6914278_T_C	Gm06	06	6914278	Chr06	6919668	6	43.811
BARC_1.01_Gm06_6976076_C_T	Gm06	06	6976076	Chr06	6981466	6	44.61
BARC_1.01_Gm06_7072768_A_G	Gm06	06	7072768	Chr06	7078527	6	45.107	6_7003339_7076049
BARC_1.01_Gm06_7259462_T_C	Gm06	06	7259462	Chr06	7265304	6	45.906
BARC_1.01_Gm06_7323345_T_G	Gm06	06	7323345	Chr06	7329187	6	46.09
BARC_1.01_Gm06_7523395_G_A	Gm06	06	7523395	Chr06	7529157	6	47.35369315
BARC_1.01_Gm06_7615106_T_C	Gm06	06	7615106	Chr06	7620868	6	47.803
BARC_1.01_Gm06_7683418_G_A	Gm06	06	7683418	Chr06	7689180	6	48.05440181
BARC_1.01_Gm06_7756576_G_A	Gm06	06	7756576	Chr06	7762338	6	48.292	6_7696038_7780394
BARC_1.01_Gm06_7836214_T_C	Gm06	06	7836214	Chr06	7841986	6	48.339	6_7822211_7891114
BARC_1.01_Gm06_7918219_C_T	Gm06	06	7918219	Chr06	7923990	6	48.44612281
BARC_1.01_Gm06_8015415_G_T	Gm06	06	8015415	Chr06	8021182	6	49.31395628
BARC_1.01_Gm06_8079300_T_C	Gm06	06	8079300	Chr06	8085085	6	49.505
BARC_1.01_Gm06_8173150_A_C	Gm06	06	8173150	Chr06	8178935	6	50.039
BARC_1.01_Gm06_8216151_C_T	Gm06	06	8216151	Chr06	8221934	6	50.141
BARC_1.01_Gm06_8338093_G_A	Gm06	06	8338093	Chr06	8343876	6	50.759
BARC_1.01_Gm06_8483050_C_T	Gm06	06	8483050	Chr06	8488833	6	51.516
BARC_1.01_Gm06_8630236_C_T	Gm06	06	8630236	Chr06	8636013	6	51.78450021
BARC_1.01_Gm06_8802768_C_T	Gm06	06	8802768	Chr06	8808577	6	52.363	6_8673090_8803029
BARC_1.01_Gm06_8979504_A_G	Gm06	06	8979504	Chr06	8985500	6	53.372
BARC_1.01_Gm06_9081030_C_A	Gm06	06	9081030	Chr06	9087027	6	53.825
BARC_1.01_Gm06_9153377_A_G	Gm06	06	9153377	Chr06	9163989	6	54.02733042
BARC_1.01_Gm06_9216536_A_C	Gm06	06	9216536	Chr06	9227148	6	54.184
BARC_1.01_Gm06_9263869_A_C	Gm06	06	9263869	Chr06	9274481	6	54.567
BARC_1.01_Gm06_9397134_A_G	Gm06	06	9397134	Chr06	9407745	6	55.808
BARC_1.01_Gm06_9442481_T_C	Gm06	06	9442481	Chr06	9453068	6	55.808
BARC_1.01_Gm06_9668798_T_C	Gm06	06	9668798	Chr06	9679385	6	56.75911154
BARC_1.01_Gm06_9756999_T_C	Gm06	06	9756999	Chr06	9767612	6	57.06921425
BARC_1.01_Gm06_9803356_C_T	Gm06	06	9803356	Chr06	9813969	6	57.617
BARC_1.01_Gm06_9952410_T_C	Gm06	06	9952410	Chr06	9971772	6	57.98523307
BARC_1.01_Gm06_10124470_T_C	Gm06	06	10124470	Chr06	10143832	6	58.76
BARC_1.01_Gm06_10240897_T_C	Gm06	06	10240897	Chr06	10260260	6	59.87
BARC_1.01_Gm06_10324739_T_G	Gm06	06	10324739	Chr06	10344093	6	60.264
BARC_1.01_Gm06_10383065_G_A	Gm06	06	10383065	Chr06	10402418	6	60.512
BARC_1.01_Gm06_10464340_G_A	Gm06	06	10464340	Chr06	10483693	6	60.92596543
BARC_1.01_Gm06_10693310_G_A	Gm06	06	10693310	Chr06	10712690	6	62.497	6_10648416_10704922
BARC_1.01_Gm06_10781518_T_C	Gm06	06	10781518	Chr06	10809898	6	63.349
BARC_1.01_Gm06_10823424_C_T	Gm06	06	10823424	Chr06	10851807	6	64.148
BARC_1.01_Gm06_10891060_T_C	Gm06	06	10891060	Chr06	10919443	6	64.357	6_10864751_10934424
BARC_1.01_Gm06_10993554_A_G	Gm06	06	10993554	Chr06	11019800	6	64.78739728
BARC_1.01_Gm06_11098210_C_T	Gm06	06	11098210	Chr06	11124796	6	65.09821288
BARC_1.01_Gm06_11165149_C_T	Gm06	06	11165149	Chr06	11191735	6	65.539
BARC_1.01_Gm06_11243298_G_T	Gm06	06	11243298	Chr06	11269900	6	65.9906565
BARC_1.01_Gm06_11333769_G_A	Gm06	06	11333769	Chr06	11360371	6	66.457	6_11288873_11350207
BARC_1.01_Gm06_11479872_T_C	Gm06	06	11479872	Chr06	11506438	6	66.95
BARC_1.01_Gm06_11659627_A_G	Gm06	06	11659627	Chr06	11686193	6	68.52182206	6_11630759_11700231
BARC_1.01_Gm06_11786580_T_G	Gm06	06	11786580	Chr06	11813160	6	69.15818663
BARC_1.01_Gm06_11844498_A_G	Gm06	06	11844498	Chr06	11871084	6	69.67492013
BARC_1.01_Gm06_11948808_G_A	Gm06	06	11948808	Chr06	11975393	6	70.24
BARC_1.01_Gm06_12028624_A_G	Gm06	06	12028624	Chr06	12055209	6	70.643
BARC_1.01_Gm06_12129311_G_A	Gm06	06	12129311	Chr06	12155913	6	71.08691208
BARC_1.01_Gm06_12173941_A_G	Gm06	06	12173941	Chr06	12200543	6	71.104
BARC_1.01_Gm06_12252031_C_T	Gm06	06	12252031	Chr06	12278627	6	71.612
BARC_1.01_Gm06_12346248_C_T	Gm06	06	12346248	Chr06	12372846	6	72.272
BARC_1.01_Gm06_12414435_G_A	Gm06	06	12414435	Chr06	12441358	6	72.588	6_12357292_12462248
BARC_1.01_Gm06_12544455_A_G	Gm06	06	12544455	Chr06	12571378	6	73.427
BARC_1.01_Gm06_12816666_A_G	Gm06	06	12816666	Chr06	12843589	6	74.503
BARC_1.01_Gm06_12914255_A_G	Gm06	06	12914255	Chr06	12941178	6	75.77485646
BARC_1.01_Gm06_12963850_T_C	Gm06	06	12963850	Chr06	12990773	6	76.717
BARC_1.01_Gm06_13008773_A_G	Gm06	06	13008773	Chr06	13035696	6	77.316	6_12986463_13096909
BARC_1.01_Gm06_13193350_G_A	Gm06	06	13193350	Chr06	13220273	6	78.38550975	6_13157774_13222125
BARC_1.01_Gm06_13237698_A_G	Gm06	06	13237698	Chr06	13264621	6	78.88907316
BARC_1.01_Gm06_13318948_A_G	Gm06	06	13318948	Chr06	13345871	6	79.544
BARC_1.01_Gm06_13401987_C_T	Gm06	06	13401987	Chr06	13429255	6	80.544	6_13357061_13432395
BARC_1.01_Gm06_13472059_A_G	Gm06	06	13472059	Chr06	13499326	6	80.73884263
BARC_1.01_Gm06_13528200_T_C	Gm06	06	13528200	Chr06	13555487	6	81.104
BARC_1.01_Gm06_13621986_A_C	Gm06	06	13621986	Chr06	13649273	6	81.737
BARC_1.01_Gm06_13732043_T_C	Gm06	06	13732043	Chr06	13759357	6	82.702
BARC_1.01_Gm06_13811298_C_T	Gm06	06	13811298	Chr06	13847595	6	83.342
BARC_1.01_Gm06_13881657_A_G	Gm06	06	13881657	Chr06	13917815	6	83.692
BARC_1.01_Gm06_13990118_C_T	Gm06	06	13990118	Chr06	14026339	6	84.53143373
BARC_1.01_Gm06_14058543_A_C	Gm06	06	14058543	Chr06	14094641	6	85.56295994
BARC_1.01_Gm06_14138713_C_A	Gm06	06	14138713	Chr06	14174887	6	86.22640659
BARC_1.01_Gm06_14238413_A_C	Gm06	06	14238413	Chr06	14281072	6	86.778
BARC_1.01_Gm06_14321140_T_C	Gm06	06	14321140	Chr06	14363799	6	87.1847266
BARC_1.01_Gm06_14359453_T_C	Gm06	06	14359453	Chr06	14402114	6	87.58988802	6_14359116_14424803
BARC_1.01_Gm06_14452528_G_A	Gm06	06	14452528	Chr06	14495135	6	88.59466216
BARC_1.01_Gm06_14511744_T_C	Gm06	06	14511744	Chr06	14554440	6	89.00785056
BARC_1.01_Gm06_14573229_C_T	Gm06	06	14573229	Chr06	14615924	6	89.27412152
BARC_1.01_Gm06_14682231_T_C	Gm06	06	14682231	Chr06	14725159	6	89.45083357
BARC_1.01_Gm06_14737902_A_G	Gm06	06	14737902	Chr06	14780835	6	89.84
BARC_1.01_Gm06_14859364_A_C	Gm06	06	14859364	Chr06	14901930	6	91.64807076
BARC_1.01_Gm06_14924961_T_C	Gm06	06	14924961	Chr06	14967527	6	92.306
BARC_1.01_Gm06_14972027_A_C	Gm06	06	14972027	Chr06	15801646	6	92.37
BARC_1.01_Gm06_15032691_A_G	Gm06	06	15032691	Chr06	15074859	6	92.727
BARC_1.01_Gm06_15115808_C_T	Gm06	06	15115808	Chr06	15157976	6	93.39
BARC_1.01_Gm06_15189169_G_T	Gm06	06	15189169	Chr06	15231313	6	93.95841083
BARC_1.01_Gm06_15242800_T_C	Gm06	06	15242800	Chr06	15284944	6	94.19734926
BARC_1.01_Gm06_15288970_G_A	Gm06	06	15288970	Chr06	15331127	6	94.36384618
BARC_1.01_Gm06_15331958_A_G	Gm06	06	15331958	Chr06	15374116	6	94.47
BARC_1.01_Gm06_15376751_G_A	Gm06	06	15376751	Chr06	15418909	6	94.58795187
BARC_1.01_Gm06_15453344_A_G	Gm06	06	15453344	Chr06	15495234	6	94.78893587	6_15377154_15479835
BARC_1.01_Gm06_15571070_T_C	Gm06	06	15571070	Chr06	15614187	6	95.207
BARC_1.01_Gm06_15640623_G_A	Gm06	06	15640623	Chr06	15683740	6	95.452
BARC_1.01_Gm06_15702934_A_G	Gm06	06	15702934	Chr06	15745642	6	95.7
BARC_1.01_Gm06_15793203_T_C	Gm06	06	15793203	Chr06	15841692	6	96.436
BARC_1.01_Gm06_15847484_A_C	Gm06	06	15847484	Chr06	15895973	6	96.798
BARC_1.01_Gm06_15910152_A_G	Gm06	06	15910152	Chr06	15959069	6	97.209
BARC_1.01_Gm06_15960829_C_A	Gm06	06	15960829	Chr06	16009748	6	97.68019624	6_15936546_16037719
BARC_1.01_Gm06_16084283_C_T	Gm06	06	16084283	Chr06	16133204	6	98.57827617
BARC_1.01_Gm06_16133328_G_A	Gm06	06	16133328	Chr06	16182609	6	98.779
BARC_1.01_Gm06_16207402_T_C	Gm06	06	16207402	Chr06	16256683	6	99.20022218
BARC_1.01_Gm06_16315206_A_G	Gm06	06	16315206	Chr06	16365309	6	99.65
BARC_1.01_Gm06_16372276_T_C	Gm06	06	16372276	Chr06	16423204	6	99.842
BARC_1.01_Gm06_16390152_A_G	Gm06	06	16390152	Chr06	16441080	6	100.2689906	6_16390152_16548439
BARC_1.01_Gm06_16566894_G_A	Gm06	06	16566894	Chr06	16612216	6	100.705
BARC_1.01_Gm06_16669594_G_T	Gm06	06	16669594	Chr06	16714933	6	101.4798612
BARC_1.01_Gm06_16745340_A_G	Gm06	06	16745340	Chr06	16790675	6	102.0270773
BARC_1.01_Gm06_16792113_T_C	Gm06	06	16792113	Chr06	16837448	6	102.365
BARC_1.01_Gm06_16853739_A_C	Gm06	06	16853739	Chr06	16899074	6	102.4321663	6_16792980_16889830
BARC_1.01_Gm06_16923935_T_C	Gm06	06	16923935	Chr06	16968506	6	102.507	6_16913924_17133323
BARC_1.01_Gm06_17188046_A_G	Gm06	06	17188046	Chr06	17232870	6	103.52087
BARC_1.01_Gm06_17258654_A_G	Gm06	06	17258654	Chr06	17303937	6	103.8351461
BARC_1.01_Gm06_17356033_G_A	Gm06	06	17356033	Chr06	17401316	6	104.07
BARC_1.01_Gm06_17399306_A_C	Gm06	06	17399306	Chr06	17453976	6	104.7461049
BARC_1.01_Gm06_17617727_G_T	Gm06	06	17617727	Chr06	17672411	6	105.863
BARC_1.01_Gm06_18033759_A_G	Gm06	06	18033759	Chr06	18230296	6	107.108
BARC_1.01_Gm06_18252495_T_C	Gm06	06	18252495	Chr06	18446052	6	107.2997543	6_18072886_18287848
BARC_1.01_Gm06_18447419_G_A	Gm06	06	18447419	Chr06	18641000	6	107.557
BARC_1.01_Gm06_18583273_A_C	Gm06	06	18583273	Chr06	18788512	6	108.38	6_18509466_18690983
BARC_1.01_Gm06_18766611_C_T	Gm06	06	18766611	Chr06	18970072	6	108.6434346
BARC_1.01_Gm06_19282687_A_G	Gm06	06	19282687	Chr06	19486921	6	109.724	6_19116691_19316184
BARC_1.01_Gm06_19540686_C_T	Gm06	06	19540686	Chr06	19744952	6	109.9835699
BARC_1.01_Gm06_20152926_T_C	Gm06	06	20152926	Chr06	20353073	6	110.670015
BARC_1.01_Gm06_20370075_T_C	Gm06	06	20370075	Chr06	20570157	6	110.8801643	6_20219894_20370075
BARC_1.01_Gm06_20486758_C_A	Gm06	06	20486758	Chr06	20686842	6	110.9931218	6_20396381_20716440
BARC_1.01_Gm06_20739900_T_C	Gm06	06	20739900	Chr06	20940014	6	111.1984916
BARC_1.01_Gm06_20943239_T_C	Gm06	06	20943239	Chr06	21143967	6	111.2968816	6_20913952_21299789
BARC_1.01_Gm06_21363243_A_G	Gm06	06	21363243	Chr06	21516983	6	111.476
BARC_1.01_Gm06_21567013_G_A	Gm06	06	21567013	Chr06	21786787	6	111.492904	6_21426047_21825903
BARC_1.01_Gm06_22271239_C_T	Gm06	06	22271239	Chr06	22478790	6	111.52	6_21908996_22851651
BARC_1.01_Gm06_23462870_C_T	Gm06	06	23462870	Chr06	23423070	6	111.52	6_22914395_23909752
BARC_1.01_Gm06_24160775_C_T	Gm06	06	24160775	Chr06	26848852	6	111.52	6_24082268_25061883
BARC_1.01_Gm06_25704938_T_C	Gm06	06	25704938	Chr06	24723754	6	111.52	6_25233877_25704938
BARC_1.01_Gm06_25799930_T_C	Gm06	06	25799930	Chr06	24628613	6	111.52
BARC_1.01_Gm06_26933523_C_T	Gm06	06	26933523	Chr06	26103041	6	111.52	6_25963987_26933523
BARC_1.01_Gm06_26981990_G_T	Gm06	06	26981990	Chr06	26151237	6	111.52
BARC_1.01_Gm06_27322640_A_G	Gm06	06	27322640	Chr06	28086922	6	111.52	6_27210843_28205616
BARC_1.01_Gm06_28315232_G_A	Gm06	06	28315232	Chr06	29185593	6	111.5448582	6_28264147_28741703
BARC_1.01_Gm06_28816949_A_G	Gm06	06	28816949	Chr06	29695318	6	111.774
BARC_1.01_Gm06_28991907_C_T	Gm06	06	28991907	Chr06	29864353	6	111.774	6_28892900_29875655
BARC_1.01_Gm06_30260912_A_G	Gm06	06	30260912	Chr06	31085380	6	111.774
BARC_1.01_Gm06_30534657_A_G	Gm06	06	30534657	Chr06	31352488	6	111.774
BARC_1.01_Gm06_31288514_A_C	Gm06	06	31288514	Chr06	32201984	6	111.774
BARC_1.01_Gm06_31863080_C_T	Gm06	06	31863080	Chr06	32783474	6	111.774
BARC_1.01_Gm06_32079709_C_A	Gm06	06	32079709	Chr06	33000707	6	111.7425193
BARC_1.01_Gm06_32525220_G_T	Gm06	06	32525220	Chr06	33455115	6	111.774	6_32463535_33429108
BARC_1.01_Gm06_33615663_G_A	Gm06	06	33615663	Chr06	34540898	6	111.7840083	6_33479085_33846769
BARC_1.01_Gm06_34209123_C_T	Gm06	06	34209123	Chr06	35133820	6	111.8462165	6_34080655_34889635
BARC_1.01_Gm06_34966793_A_G	Gm06	06	34966793	Chr06	35886438	6	111.9247685	6_34966793_35961125
BARC_1.01_Gm06_36058154_C_T	Gm06	06	36058154	Chr06	36978146	6	112.038712
BARC_1.01_Gm06_36128279_T_C	Gm06	06	36128279	Chr06	37062726	6	112.0475397	6_36128279_36923164
BARC_1.01_Gm06_37017961_A_G	Gm06	06	37017961	Chr06	39294410	6	112.845423
BARC_1.01_Gm06_37364558_A_C	Gm06	06	37364558	Chr06	38073750	6	112.2718107
BARC_1.01_Gm06_37485859_A_G	Gm06	06	37485859	Chr06	38195052	6	112.3095023	6_37395718_37680824
BARC_1.01_Gm06_37732009_A_G	Gm06	06	37732009	Chr06	38435794	6	112.3843069
BARC_1.01_Gm06_37823440_T_C	Gm06	06	37823440	Chr06	38527444	6	112.4127848	6_37823440_38187754
BARC_1.01_Gm06_38232188_C_A	Gm06	06	38232188	Chr06	38920680	6	112.73069
BARC_1.01_Gm06_38499465_G_A	Gm06	06	38499465	Chr06	39188086	6	112.8127822	6_38343256_38559531
BARC_1.01_Gm06_38703918_T_C	Gm06	06	38703918	Chr06	39399409	6	112.8776572
BARC_1.01_Gm06_38999119_T_C	Gm06	06	38999119	Chr06	39693731	6	112.958	6_38842713_39210184
BARC_1.01_Gm06_39421942_C_T	Gm06	06	39421942	Chr06	40116979	6	112.958
BARC_1.01_Gm06_40454884_C_T	Gm06	06	40454884	Chr06	41147967	6	113.0013397	6_39575157_40548227
BARC_1.01_Gm06_40671903_G_A	Gm06	06	40671903	Chr06	41376571	6	113.063
BARC_1.01_Gm06_40878788_C_T	Gm06	06	40878788	Chr06	41585697	6	113.063
BARC_1.01_Gm06_41268682_G_T	Gm06	06	41268682	Chr06	41974977	6	113.195
BARC_1.01_Gm06_42308631_A_C	Gm06	06	42308631	Chr06	43064582	6	115.036	6_41590461_42308631
BARC_1.01_Gm06_42515359_A_G	Gm06	06	42515359	Chr06	43269264	6	115.036
BARC_1.01_Gm06_42707931_T_G	Gm06	06	42707931	Chr06	43461818	6	115.164	6_42572648_42707931
BARC_1.01_Gm06_42883965_T_C	Gm06	06	42883965	Chr06	43644895	6	115.301
BARC_1.01_Gm06_43235059_C_T	Gm06	06	43235059	Chr06	43996760	6	115.6035721	6_42964401_43324763
BARC_1.01_Gm06_43432590_G_A	Gm06	06	43432590	Chr06	44190937	6	115.6974725
BARC_1.01_Gm06_43688393_A_G	Gm06	06	43688393				115.7074725
BARC_1.01_Gm06_43980786_G_A	Gm06	06	43980786	Chr06	44533520	6	116.623
BARC_1.01_Gm06_44474853_A_G	Gm06	06	44474853	Chr06	45035185	6	118.516
BARC_1.01_Gm06_44964380_T_C	Gm06	06	44964380	Chr06	45534484	6	119.334767
BARC_1.01_Gm06_45362447_C_T	Gm06	06	45362447	Chr06	45930385	6	120.057
BARC_1.01_Gm06_45768166_A_G	Gm06	06	45768166	Chr06	46295298	6	120.674
BARC_1.01_Gm06_46078974_G_A	Gm06	06	46078974	Chr06	46611667	6	120.8067544	6_45820550_46117516
BARC_1.01_Gm06_46186757_C_T	Gm06	06	46186757	Chr06	46719374	6	121.2852919
BARC_1.01_Gm06_46271407_G_A	Gm06	06	46271407	Chr06	46805251	6	122.104
BARC_1.01_Gm06_46321637_C_T	Gm06	06	46321637	Chr06	46855442	6	122.5240436
BARC_1.01_Gm06_46375359_G_A	Gm06	06	46375359	Chr06	46907841	6	122.7493446
BARC_1.01_Gm06_46425973_T_C	Gm06	06	46425973	Chr06	46957939	6	122.9647519
BARC_1.01_Gm06_46564658_C_A	Gm06	06	46564658	Chr06	47112305	6	123.6284824
BARC_1.01_Gm06_46677140_C_T	Gm06	06	46677140	Chr06	47224247	6	124.1098016
BARC_1.01_Gm06_46790136_C_T	Gm06	06	46790136	Chr06	47337202	6	124.5954764
BARC_1.01_Gm06_46905460_G_A	Gm06	06	46905460	Chr06	47452526	6	125.0913372
BARC_1.01_Gm06_46970966_C_T	Gm06	06	46970966	Chr06	47518032	6	125.3729946
BARC_1.01_Gm06_47026169_C_A	Gm06	06	47026169	Chr06	47573235	6	125.610352	6_46979780_47053637
BARC_1.01_Gm06_47063453_G_T	Gm06	06	47063453	Chr06	47610879	6	125.7722107
BARC_1.01_Gm06_47191346_C_T	Gm06	06	47191346	Chr06	47722575	6	126.2524721	6_47071212_47191346
BARC_1.01_Gm06_47238226_A_G	Gm06	06	47238226	Chr06	47769455	6	126.4939292
BARC_1.01_Gm06_47338142_T_G	Gm06	06	47338142	Chr06	47869389	6	127.179435
BARC_1.01_Gm06_47402504_A_G	Gm06	06	47402504	Chr06	47933744	6	127.8574288
BARC_1.01_Gm06_47439414_C_T	Gm06	06	47439414	Chr06	47970654	6	128.1430966	6_47413459_47468026
BARC_1.01_Gm06_47550354_A_G	Gm06	06	47550354	Chr06	48080474	6	129.0307177
BARC_1.01_Gm06_47631544_T_C	Gm06	06	47631544	Chr06	48252623	6	130.4221136
BARC_1.01_Gm06_47723155_T_C	Gm06	06	47723155	Chr06	48344234	6	131.1625604
BARC_1.01_Gm06_47764344_C_T	Gm06	06	47764344	Chr06	48385426	6	131.4954951
BARC_1.01_Gm06_47823144_T_G	Gm06	06	47823144	Chr06	48444236	6	132.0888761
BARC_1.01_Gm06_47918999_G_A	Gm06	06	47918999	Chr06	48549090	6	133.9588311	6_47918999_47975420
BARC_1.01_Gm06_47987101_G_T	Gm06	06	47987101	Chr06	48614384	6	134.3044918
BARC_1.01_Gm06_48037370_T_G	Gm06	06	48037370	Chr06	48664312	6	134.4584204
BARC_1.01_Gm06_48098064_A_C	Gm06	06	48098064	Chr06	48725006	6	134.98
BARC_1.01_Gm06_48144110_G_A	Gm06	06	48144110	Chr06	49235940	6	141.5616161	6_48119410_48180395
BARC_1.01_Gm06_48261084_C_A	Gm06	06	48261084	Chr06	48875217	6	136.7280272
BARC_1.01_Gm06_48475049_C_T	Gm06	06	48475049	Chr06	49089182	6	139.392
BARC_1.01_Gm06_48528885_G_T	Gm06	06	48528885	Chr06	48157501	6	129.6532892
BARC_1.01_Gm06_48582951_G_A	Gm06	06	48582951	Chr06	48211587	6	130.0904398
BARC_1.01_Gm06_48699388_T_G	Gm06	06	48699388	Chr06	49289477	6	141.8910117
BARC_1.01_Gm06_48785257_T_C	Gm06	06	48785257	Chr06	49385731	6	142.363
BARC_1.01_Gm06_48829470_C_T	Gm06	06	48829470	Chr06	49429943	6	142.759
BARC_1.01_Gm06_48898037_G_A	Gm06	06	48898037	Chr06	49498510	6	142.938
BARC_1.01_Gm06_48988513_T_C	Gm06	06	48988513	Chr06	49588829	6	144.584
BARC_1.01_Gm06_49064024_G_T	Gm06	06	49064024	Chr06	49664340	6	146.23
BARC_1.01_Gm06_49106015_C_T	Gm06	06	49106015	Chr06	49706309	6	147.703
BARC_1.01_Gm06_49209907_C_T	Gm06	06	49209907	Chr06	49810204	6	149.98
BARC_1.01_Gm06_49267076_C_T	Gm06	06	49267076	Chr06	49867792	6	150.339
BARC_1.01_Gm06_49330690_G_T	Gm06	06	49330690	Chr06	49931403	6	150.9835702
BARC_1.01_Gm06_49343224_G_T	Gm06	06	49343224	Chr06	49943935	6	151.106	6_49339048_49418307
BARC_1.01_Gm06_49511605_T_C	Gm06	06	49511605	Chr06	50112627	6	151.76
BARC_1.01_Gm06_49570784_G_A	Gm06	06	49570784	Chr06	50171806	6	151.981
BARC_1.01_Gm06_49643463_G_A	Gm06	06	49643463	Chr06	50244483	6	152.8068548
BARC_1.01_Gm06_49722118_A_G	Gm06	06	49722118	Chr06	50323138	6	153.367
BARC_1.01_Gm06_49792083_T_C	Gm06	06	49792083	Chr06	50393844	6	153.7346834
BARC_1.01_Gm06_49836079_C_T	Gm06	06	49836079	Chr06	50509356	6	153.9172488
BARC_1.01_Gm06_49915592_A_C	Gm06	06	49915592	Chr06	50588869	6	154.2281428
BARC_1.01_Gm06_50038514_T_C	Gm06	06	50038514	Chr06	50711282	6	155.6907965
BARC_1.01_Gm06_50100354_G_T	Gm06	06	50100354	Chr06	50773950	6	156.6574518
BARC_1.01_Gm06_50143995_A_G	Gm06	06	50143995	Chr06	50818472	6	157.2661419
BARC_1.01_Gm06_50217611_T_C	Gm06	06	50217611	Chr06	50892337	6	158.276
BARC_1.01_Gm06_50261723_A_G	Gm06	06	50261723	Chr06	50936449	6	158.741
BARC_1.01_Gm06_50305091_T_C	Gm06	06	50305091	Chr06	50979817	6	159.6366063
BARC_1.01_Gm06_50355014_A_G	Gm06	06	50355014	Chr06	51029740	6	159.8096631
BARC_1.01_Gm06_50397370_T_C	Gm06	06	50397370	Chr06	51072096	6	160.0301911
BARC_1.01_Gm06_50453859_A_G	Gm06	06	50453859	Chr06	51128748	6	160.782
BARC_1.01_Gm06_50494802_A_G	Gm06	06	50494802	Chr06	51169689	6	161.274
BARC_1.01_Gm06_50593128_T_G	Gm06	06	50593128	Chr06	51268017	6	161.802
BARC_1.01_Gm06_50641085_C_T	Gm06	06	50641085	Chr06	51316639	6	161.95
BARC_1.01_Gm07_51132_T_C	Gm07	07	51132	Chr07	52876	7	0.05	7_38463_125259
BARC_1.01_Gm07_151038_A_C	Gm07	07	151038	Chr07	155936	7	0.187
BARC_1.01_Gm07_185603_C_T	Gm07	07	185603	Chr07	190501	7	0.187
BARC_1.01_Gm07_260352_G_A	Gm07	07	260352	Chr07	265250	7	0.593924845	7_213109_274106
BARC_1.01_Gm07_308906_G_A	Gm07	07	308906	Chr07	313803	7	0.965880848
BARC_1.01_Gm07_439872_A_G	Gm07	07	439872	Chr07	444904	7	2.222288087
BARC_1.01_Gm07_527869_G_T	Gm07	07	527869	Chr07	532902	7	3.227894036
BARC_1.01_Gm07_562809_G_A	Gm07	07	562809	Chr07	567843	7	3.356228885	7_559411_659358
BARC_1.01_Gm07_675190_G_A	Gm07	07	675190	Chr07	680033	7	3.751
BARC_1.01_Gm07_724252_T_C	Gm07	07	724252	Chr07	729093	7	4.080451618
BARC_1.01_Gm07_856859_T_C	Gm07	07	856859	Chr07	860019	7	5.036
BARC_1.01_Gm07_954565_G_A	Gm07	07	954565	Chr07	957723	7	5.767
BARC_1.01_Gm07_1034903_T_C	Gm07	07	1034903	Chr07	1037460	7	5.996710325
BARC_1.01_Gm07_1119462_A_G	Gm07	07	1119462	Chr07	1121927	7	6.195	7_1076879_1157466
BARC_1.01_Gm07_1182465_T_C	Gm07	07	1182465	Chr07	1184634	7	6.626516056
BARC_1.01_Gm07_1246890_T_G	Gm07	07	1246890	Chr07	1249059	7	6.832456517
BARC_1.01_Gm07_1295060_G_A	Gm07	07	1295060	Chr07	1297229	7	7.03041892
BARC_1.01_Gm07_1336323_A_G	Gm07	07	1336323	Chr07	1338493	7	7.2
BARC_1.01_Gm07_1382983_T_G	Gm07	07	1382983	Chr07	1385153	7	7.803
BARC_1.01_Gm07_1421810_A_G	Gm07	07	1421810	Chr07	1423980	7	8.293
BARC_1.01_Gm07_1534291_G_A	Gm07	07	1534291	Chr07	1536458	7	8.918
BARC_1.01_Gm07_1574673_G_A	Gm07	07	1574673	Chr07	1576838	7	9.3
BARC_1.01_Gm07_1630335_G_A	Gm07	07	1630335	Chr07	1632501	7	10.05
BARC_1.01_Gm07_1667919_C_T	Gm07	07	1667919	Chr07	1670069	7	10.682
BARC_1.01_Gm07_1703458_G_T	Gm07	07	1703458	Chr07	1705608	7	10.99449021
BARC_1.01_Gm07_1749529_T_C	Gm07	07	1749529	Chr07	1751679	7	11.413
BARC_1.01_Gm07_1808039_G_A	Gm07	07	1808039	Chr07	1810189	7	12.038
BARC_1.01_Gm07_2041455_A_C	Gm07	07	2041455	Chr07	2060674	7	12.688	7_1923674_2100072
BARC_1.01_Gm07_2108652_G_T	Gm07	07	2108652	Chr07	2128629	7	12.757
BARC_1.01_Gm07_2203449_C_T	Gm07	07	2203449	Chr07	2222940	7	13.282
BARC_1.01_Gm07_2267894_G_A	Gm07	07	2267894	Chr07	2287735	7	13.845
BARC_1.01_Gm07_2302804_A_G	Gm07	07	2302804	Chr07	2322645	7	14.21
BARC_1.01_Gm07_2418465_A_G	Gm07	07	2418465	Chr07	2438308	7	15.02586321	7_2341725_2418465
BARC_1.01_Gm07_2471949_C_T	Gm07	07	2471949	Chr07	2491792	7	15.847
BARC_1.01_Gm07_2512664_A_G	Gm07	07	2512664	Chr07	2532517	7	16.35
BARC_1.01_Gm07_2580303_T_G	Gm07	07	2580303	Chr07	2600156	7	16.866
BARC_1.01_Gm07_2646409_C_T	Gm07	07	2646409	Chr07	2666285	7	17.26932317
BARC_1.01_Gm07_2704982_G_A	Gm07	07	2704982	Chr07	2724853	7	17.52463799	7_2648133_2704982
BARC_1.01_Gm07_2740071_G_A	Gm07	07	2740071	Chr07	2759942	7	17.687
BARC_1.01_Gm07_2784908_G_A	Gm07	07	2784908	Chr07	2804779	7	17.85680049
BARC_1.01_Gm07_2814243_A_G	Gm07	07	2814243	Chr07	2834114	7	17.96457192	7_2797712_2912631
BARC_1.01_Gm07_2929896_C_T	Gm07	07	2929896	Chr07	2949768	7	18.34654014
BARC_1.01_Gm07_3042699_C_T	Gm07	07	3042699	Chr07	3062578	7	18.87550844	7_2982440_3107698
BARC_1.01_Gm07_3143196_C_T	Gm07	07	3143196	Chr07	3163093	7	19.331
BARC_1.01_Gm07_3147674_G_A	Gm07	07	3147674	Chr07	3167571	7	19.36626402	7_3147674_3221981
BARC_1.01_Gm07_3281799_T_G	Gm07	07	3281799	Chr07	3300645	7	20.15451916
BARC_1.01_Gm07_3318193_T_C	Gm07	07	3318193	Chr07	3337039	7	20.533
BARC_1.01_Gm07_3390461_G_A	Gm07	07	3390461	Chr07	3409307	7	20.817
BARC_1.01_Gm07_3440069_T_C	Gm07	07	3440069	Chr07	3467915	7	21.364
BARC_1.01_Gm07_3491578_A_G	Gm07	07	3491578	Chr07	3519424	7	21.63147478
BARC_1.01_Gm07_3616857_T_C	Gm07	07	3616857	Chr07	3644699	7	22.282
BARC_1.01_Gm07_3685427_G_A	Gm07	07	3685427	Chr07	3713267	7	23.01510908
BARC_1.01_Gm07_3726008_T_C	Gm07	07	3726008	Chr07	3753849	7	23.449
BARC_1.01_Gm07_3845105_A_C	Gm07	07	3845105	Chr07	3872947	7	24.106
BARC_1.01_Gm07_3953270_T_C	Gm07	07	3953270	Chr07	3981112	7	25.09317442
BARC_1.01_Gm07_3990308_A_G	Gm07	07	3990308	Chr07	4018151	7	25.76143711	7_3989132_4086744
BARC_1.01_Gm07_4201557_A_C	Gm07	07	4201557	Chr07	4237522	7	27.215
BARC_1.01_Gm07_4241705_G_T	Gm07	07	4241705	Chr07	4277666	7	27.315
BARC_1.01_Gm07_4297533_A_G	Gm07	07	4297533	Chr07	4337391	7	27.40284355
BARC_1.01_Gm07_4380385_C_T	Gm07	07	4380385	Chr07	4429189	7	27.76195451
BARC_1.01_Gm07_4487138_C_A	Gm07	07	4487138	Chr07	4536312	7	28.437
BARC_1.01_Gm07_4562451_T_C	Gm07	07	4562451	Chr07	4611880	7	29.028
BARC_1.01_Gm07_4639245_T_C	Gm07	07	4639245	Chr07	4688675	7	29.26437041
BARC_1.01_Gm07_4681787_A_G	Gm07	07	4681787	Chr07	4730593	7	29.431
BARC_1.01_Gm07_4837493_A_G	Gm07	07	4837493	Chr07	4885291	7	31.2591106
BARC_1.01_Gm07_4921108_G_A	Gm07	07	4921108	Chr07	4968848	7	32.12565517
BARC_1.01_Gm07_4968383_C_T	Gm07	07	4968383	Chr07	5016125	7	32.483
BARC_1.01_Gm07_5014895_T_G	Gm07	07	5014895	Chr07	5062637	7	32.826
BARC_1.01_Gm07_5097877_A_C	Gm07	07	5097877	Chr07	5145587	7	33.303
BARC_1.01_Gm07_5152231_A_G	Gm07	07	5152231	Chr07	5191003	7	33.542
BARC_1.01_Gm07_5226366_C_T	Gm07	07	5226366	Chr07	5265136	7	33.85400382
BARC_1.01_Gm07_5352313_T_C	Gm07	07	5352313	Chr07	5391104	7	34.279
BARC_1.01_Gm07_5417760_T_C	Gm07	07	5417760	Chr07	5456442	7	34.608
BARC_1.01_Gm07_5490895_G_T	Gm07	07	5490895	Chr07	5529532	7	34.904
BARC_1.01_Gm07_5636973_T_C	Gm07	07	5636973	Chr07	5798679	7	35.09232174
BARC_1.01_Gm07_5763368_A_G	Gm07	07	5763368	Chr07	5730863	7	35.155
BARC_1.01_Gm07_5863012_C_A	Gm07	07	5863012	Chr07	5901279	7	35.175
BARC_1.01_Gm07_5900018_A_G	Gm07	07	5900018	Chr07	5938285	7	35.175
BARC_1.01_Gm07_5944283_A_G	Gm07	07	5944283	Chr07	5982921	7	35.284
BARC_1.01_Gm07_5989451_C_T	Gm07	07	5989451	Chr07	6028089	7	35.62662006
BARC_1.01_Gm07_6069607_G_A	Gm07	07	6069607	Chr07	6108248	7	36.377
BARC_1.01_Gm07_6124850_C_T	Gm07	07	6124850	Chr07	6163487	7	36.74116155
BARC_1.01_Gm07_6161800_A_G	Gm07	07	6161800	Chr07	6200435	7	36.988
BARC_1.01_Gm07_6254353_C_A	Gm07	07	6254353	Chr07	6293002	7	37.473
BARC_1.01_Gm07_6352113_T_G	Gm07	07	6352113	Chr07	6390761	7	37.979
BARC_1.01_Gm07_6405598_A_G	Gm07	07	6405598	Chr07	6444246	7	38.075
BARC_1.01_Gm07_6452520_T_C	Gm07	07	6452520	Chr07	6491168	7	38.17848287
BARC_1.01_Gm07_6521175_T_C	Gm07	07	6521175	Chr07	6559823	7	38.521
BARC_1.01_Gm07_6555810_T_C	Gm07	07	6555810	Chr07	6594458	7	38.72893364
BARC_1.01_Gm07_6604493_G_A	Gm07	07	6604493	Chr07	6643125	7	38.862
BARC_1.01_Gm07_6726514_G_A	Gm07	07	6726514	Chr07	6765164	7	39.547
BARC_1.01_Gm07_6781309_T_C	Gm07	07	6781309	Chr07	6819959	7	39.616
BARC_1.01_Gm07_6859582_A_G	Gm07	07	6859582	Chr07	6898693	7	39.803
BARC_1.01_Gm07_6947362_A_G	Gm07	07	6947362	Chr07	6985620	7	40.23401939
BARC_1.01_Gm07_6986674_G_A	Gm07	07	6986674	Chr07	7024929	7	40.343
BARC_1.01_Gm07_7032715_G_A	Gm07	07	7032715	Chr07	7070970	7	40.611
BARC_1.01_Gm07_7096376_G_T	Gm07	07	7096376	Chr07	7134727	7	40.859
BARC_1.01_Gm07_7160924_T_C	Gm07	07	7160924	Chr07	7199289	7	41.095
BARC_1.01_Gm07_7207534_C_T	Gm07	07	7207534	Chr07	7245899	7	41.21219618
BARC_1.01_Gm07_7284474_A_G	Gm07	07	7284474	Chr07	7323722	7	41.83
BARC_1.01_Gm07_7369745_C_T	Gm07	07	7369745	Chr07	7409086	7	42.1409614
BARC_1.01_Gm07_7433203_C_T	Gm07	07	7433203	Chr07	7472599	7	42.41719715
BARC_1.01_Gm07_7489377_T_C	Gm07	07	7489377	Chr07	7528747	7	43.1774458
BARC_1.01_Gm07_7505701_A_G	Gm07	07	7505701	Chr07	7545073	7	43.3311479	7_7496788_7548058
BARC_1.01_Gm07_7579367_G_A	Gm07	07	7579367	Chr07	7618741	7	43.998
BARC_1.01_Gm07_7618698_T_C	Gm07	07	7618698	Chr07	7658072	7	44.022
BARC_1.01_Gm07_7666127_T_C	Gm07	07	7666127	Chr07	7705501	7	44.062
BARC_1.01_Gm07_7732175_G_A	Gm07	07	7732175	Chr07	7771549	7	44.42314904
BARC_1.01_Gm07_7812393_C_T	Gm07	07	7812393	Chr07	7851767	7	44.677
BARC_1.01_Gm07_7848929_T_C	Gm07	07	7848929	Chr07	7888303	7	44.724
BARC_1.01_Gm07_7913364_T_C	Gm07	07	7913364	Chr07	7952738	7	45.225
BARC_1.01_Gm07_7950118_A_G	Gm07	07	7950118	Chr07	7989492	7	45.47
BARC_1.01_Gm07_7984980_G_T	Gm07	07	7984980	Chr07	8024362	7	45.98422455
BARC_1.01_Gm07_8018299_A_G	Gm07	07	8018299	Chr07	8057681	7	46.255	7_7992331_8045005
BARC_1.01_Gm07_8112122_C_T	Gm07	07	8112122	Chr07	8151504	7	46.45801979
BARC_1.01_Gm07_8166605_T_C	Gm07	07	8166605	Chr07	8206004	7	46.918
BARC_1.01_Gm07_8212204_A_G	Gm07	07	8212204	Chr07	8251589	7	47.195
BARC_1.01_Gm07_8270118_T_C	Gm07	07	8270118	Chr07	8309503	7	47.54999082
BARC_1.01_Gm07_8327392_G_A	Gm07	07	8327392	Chr07	8367502	7	47.70657819
BARC_1.01_Gm07_8385653_T_C	Gm07	07	8385653	Chr07	8425687	7	47.869	7_8341526_8410531
BARC_1.01_Gm07_8419994_A_G	Gm07	07	8419994	Chr07	8460028	7	48.20890059
BARC_1.01_Gm07_8488086_A_G	Gm07	07	8488086	Chr07	8528893	7	48.96874124	7_8452526_8522871
BARC_1.01_Gm07_8535939_T_C	Gm07	07	8535939	Chr07	8576746	7	49.16579819
BARC_1.01_Gm07_8591371_G_A	Gm07	07	8591371	Chr07	8632178	7	49.394
BARC_1.01_Gm07_8657083_C_T	Gm07	07	8657083	Chr07	8697890	7	49.85313672
BARC_1.01_Gm07_8698310_G_A	Gm07	07	8698310	Chr07	8739263	7	50.252
BARC_1.01_Gm07_8748742_C_T	Gm07	07	8748742	Chr07	8789695	7	50.419
BARC_1.01_Gm07_8887938_C_T	Gm07	07	8887938	Chr07	8928888	7	50.419	7_8822392_8887938
BARC_1.01_Gm07_8928954_G_A	Gm07	07	8928954	Chr07	8969904	7	50.42841754
BARC_1.01_Gm07_8966079_T_G	Gm07	07	8966079	Chr07	9007029	7	50.59132207
BARC_1.01_Gm07_9006025_G_A	Gm07	07	9006025	Chr07	9047011	7	50.70134948
BARC_1.01_Gm07_9057074_G_A	Gm07	07	9057074	Chr07	9098060	7	50.96421346
BARC_1.01_Gm07_9102516_A_G	Gm07	07	9102516	Chr07	9143502	7	51.037	7_9077564_9142813
BARC_1.01_Gm07_9181548_T_C	Gm07	07	9181548	Chr07	9222627	7	51.134
BARC_1.01_Gm07_9267799_G_A	Gm07	07	9267799	Chr07	9305057	7	51.151
BARC_1.01_Gm07_9305234_A_G	Gm07	07	9305234	Chr07	9342241	7	51.16687268
BARC_1.01_Gm07_9372460_G_A	Gm07	07	9372460	Chr07	9409467	7	51.151	7_9306819_9382414
BARC_1.01_Gm07_9402863_A_G	Gm07	07	9402863	Chr07	9439870	7	51.151
BARC_1.01_Gm07_9452257_T_C	Gm07	07	9452257	Chr07	9489274	7	51.297
BARC_1.01_Gm07_9535678_A_G	Gm07	07	9535678	Chr07	9572695	7	52.325
BARC_1.01_Gm07_9628835_G_A	Gm07	07	9628835	Chr07	9665913	7	52.98779191
BARC_1.01_Gm07_9684260_C_T	Gm07	07	9684260	Chr07	9730337	7	53.36
BARC_1.01_Gm07_9774687_G_A	Gm07	07	9774687	Chr07	9820764	7	54.044
BARC_1.01_Gm07_9800952_A_G	Gm07	07	9800952	Chr07	9847029	7	54.089	7_9790883_9856054
BARC_1.01_Gm07_9863864_A_C	Gm07	07	9863864	Chr07	9909832	7	54.089
BARC_1.01_Gm07_10009107_G_A	Gm07	07	10009107	Chr07	10054874	7	54.849	7_9907913_10035701
BARC_1.01_Gm07_10117575_G_A	Gm07	07	10117575	Chr07	10165542	7	55.02599404	7_10039459_10117575
BARC_1.01_Gm07_10193199_G_A	Gm07	07	10193199	Chr07	10241187	7	55.418	7_10120047_10193199
BARC_1.01_Gm07_10236359_A_G	Gm07	07	10236359	Chr07	10286005	7	55.523
BARC_1.01_Gm07_10403810_C_T	Gm07	07	10403810	Chr07	10453460	7	57.03978598
BARC_1.01_Gm07_10451670_C_T	Gm07	07	10451670	Chr07	10501318	7	57.715
BARC_1.01_Gm07_10806729_G_A	Gm07	07	10806729	Chr07	14505370	7	60.854
BARC_1.01_Gm07_10926994_A_G	Gm07	07	10926994	Chr07	14385106	7	60.854
BARC_1.01_Gm07_10967802_C_T	Gm07	07	10967802	Chr07	14344298	7	60.73632274
BARC_1.01_Gm07_11153441_A_G	Gm07	07	11153441	Chr07	14158741	7	60.601	7_11007176_11155084
BARC_1.01_Gm07_11218843_C_T	Gm07	07	11218843	Chr07	14092832	7	60.483
BARC_1.01_Gm07_11517990_A_G	Gm07	07	11517990	Chr07	13784462	7	60.25
BARC_1.01_Gm07_11707828_T_C	Gm07	07	11707828	Chr07	13594605	7	60.12
BARC_1.01_Gm07_11762657_T_C	Gm07	07	11762657	Chr07	13540657	7	60.00251097
BARC_1.01_Gm07_11956773_T_C	Gm07	07	11956773	Chr07	13346801	7	59.847	7_11817464_12209674
BARC_1.01_Gm07_12858110_C_A	Gm07	07	12858110	Chr07	12441147	7	59.717	7_12215314_13215212
BARC_1.01_Gm07_14090959_A_G	Gm07	07	14090959	Chr07	11196802	7	59.52	7_13230803_14230590
BARC_1.01_Gm07_14256111_T_C	Gm07	07	14256111	Chr07	11031953	7	59.157
BARC_1.01_Gm07_14552113_T_G	Gm07	07	14552113	Chr07	10736049	7	58.713	7_14268116_14699589
BARC_1.01_Gm07_14748407_G_T	Gm07	07	14748407	Chr07	10539892	7	58.075
BARC_1.01_Gm07_14830454_T_C	Gm07	07	14830454	Chr07	14917572	7	61.58
BARC_1.01_Gm07_14862607_C_T	Gm07	07	14862607	Chr07	14949725	7	61.654	7_14838720_14949221
BARC_1.01_Gm07_14979158_T_C	Gm07	07	14979158	Chr07	15066276	7	62.18710939
BARC_1.01_Gm07_15017830_C_T	Gm07	07	15017830	Chr07	15104950	7	62.62255199
BARC_1.01_Gm07_15085661_G_A	Gm07	07	15085661	Chr07	15172753	7	62.852
BARC_1.01_Gm07_15137575_A_G	Gm07	07	15137575	Chr07	15224667	7	63.287
BARC_1.01_Gm07_15181335_A_C	Gm07	07	15181335	Chr07	15268423	7	63.51	7_15172709_15251410
BARC_1.01_Gm07_15330002_C_A	Gm07	07	15330002	Chr07	15417090	7	64.47
BARC_1.01_Gm07_15394475_T_C	Gm07	07	15394475	Chr07	15481583	7	65.211	7_15394475_15460638
BARC_1.01_Gm07_15549006_A_G	Gm07	07	15549006	Chr07	15636044	7	65.595
BARC_1.01_Gm07_15590266_C_T	Gm07	07	15590266	Chr07	15677304	7	65.75030102
BARC_1.01_Gm07_15663842_T_C	Gm07	07	15663842	Chr07	15750880	7	65.992
BARC_1.01_Gm07_15717199_G_T	Gm07	07	15717199	Chr07	15804237	7	66.15651505
BARC_1.01_Gm07_15748996_T_G	Gm07	07	15748996	Chr07	15836034	7	66.27954409	7_15736416_15792677
BARC_1.01_Gm07_15800472_A_G	Gm07	07	15800472	Chr07	15887510	7	66.462
BARC_1.01_Gm07_15870753_C_A	Gm07	07	15870753	Chr07	15960048	7	66.619
BARC_1.01_Gm07_15939720_A_G	Gm07	07	15939720	Chr07	16030786	7	66.872
BARC_1.01_Gm07_16020670_G_T	Gm07	07	16020670	Chr07	16111431	7	67.1431699
BARC_1.01_Gm07_16031010_C_T	Gm07	07	16031010	Chr07	16121771	7	67.2077882	7_16031010_16084007
BARC_1.01_Gm07_16100034_C_T	Gm07	07	16100034	Chr07	16190796	7	67.429
BARC_1.01_Gm07_16155436_G_A	Gm07	07	16155436	Chr07	16244037	7	67.5338336
BARC_1.01_Gm07_16393117_A_G	Gm07	07	16393117	Chr07	16486076	7	67.706
BARC_1.01_Gm07_16438076_A_G	Gm07	07	16438076	Chr07	16531035	7	67.974
BARC_1.01_Gm07_16489886_T_C	Gm07	07	16489886	Chr07	16582884	7	68.28935037
BARC_1.01_Gm07_16532107_A_G	Gm07	07	16532107	Chr07	16625092	7	68.5460633	7_16516614_16615822
BARC_1.01_Gm07_16702758_C_T	Gm07	07	16702758	Chr07	16788563	7	69.0487637
BARC_1.01_Gm07_16809664_A_G	Gm07	07	16809664	Chr07	16894812	7	69.31241808	7_16722818_16889477
BARC_1.01_Gm07_16937302_T_C	Gm07	07	16937302	Chr07	17022485	7	69.56985441
BARC_1.01_Gm07_16979586_C_T	Gm07	07	16979586	Chr07	17065562	7	69.75617166	7_16957913_17009168
BARC_1.01_Gm07_17030454_G_A	Gm07	07	17030454	Chr07	17116283	7	70.011
BARC_1.01_Gm07_17095590_C_T	Gm07	07	17095590	Chr07	17181419	7	70.05929184
BARC_1.01_Gm07_17160464_A_G	Gm07	07	17160464	Chr07	17246293	7	70.27190779
BARC_1.01_Gm07_17362808_A_G	Gm07	07	17362808	Chr07	17449401	7	70.63682188
BARC_1.01_Gm07_17615932_A_G	Gm07	07	17615932	Chr07	17699946	7	71.00089404	7_17615932_17733521
BARC_1.01_Gm07_17922541_T_C	Gm07	07	17922541	Chr07	18000930	7	72.4150889
BARC_1.01_Gm07_18175034_G_A	Gm07	07	18175034	Chr07	18264628	7	73.4710494
BARC_1.01_Gm07_18293045_C_T	Gm07	07	18293045	Chr07	18382782	7	73.63302444	7_18293045_18594574
BARC_1.01_Gm07_18633505_T_C	Gm07	07	18633505	Chr07	18723135	7	74.09960782
BARC_1.01_Gm07_18928198_T_C	Gm07	07	18928198	Chr07	19017836	7	74.68682855
BARC_1.01_Gm07_19361456_T_C	Gm07	07	19361456	Chr07	19451093	7	75.31122798
BARC_1.01_Gm07_19905517_G_A	Gm07	07	19905517	Chr07	19997015	7	75.604	7_19618539_20155606
BARC_1.01_Gm07_20527016_C_T	Gm07	07	20527016	Chr07	20626887	7	75.643	7_20174448_21171241
BARC_1.01_Gm07_21193861_G_A	Gm07	07	21193861	Chr07	21255540	7	75.643
BARC_1.01_Gm07_21217603_T_C	Gm07	07	21217603	Chr07	21293829	7	75.643	7_21217603_22211937
BARC_1.01_Gm07_22668340_A_G	Gm07	07	22668340	Chr07	24508189	7	75.806
BARC_1.01_Gm07_22686796_T_C	Gm07	07	22686796	Chr07	24489733	7	75.806	7_22686796_23669984
BARC_1.01_Gm07_23710284_A_G	Gm07	07	23710284	Chr07	23456879	7	75.806
BARC_1.01_Gm07_24197913_T_G	Gm07	07	24197913	Chr07	22970212	7	75.806	7_24029443_24877077
BARC_1.01_Gm07_24960162_C_A	Gm07	07	24960162	Chr07	25078333	7	75.806	7_24937537_25923416
BARC_1.01_Gm07_26960074_A_G	Gm07	07	26960074	Chr07	27011688	7	75.828	7_26005837_26960074
BARC_1.01_Gm07_27445113_A_G	Gm07	07	27445113	Chr07	27503018	7	75.828	7_27088150_27791291
BARC_1.01_Gm07_27998252_G_A	Gm07	07	27998252	Chr07	28059713	7	75.828
BARC_1.01_Gm07_28865848_T_C	Gm07	07	28865848	Chr07	28935619	7	75.828	7_28057567_29055759
BARC_1.01_Gm07_29330183_G_A	Gm07	07	29330183	Chr07	29400223	7	75.99216248
BARC_1.01_Gm07_30018015_T_C	Gm07	07	30018015	Chr07	29946583	7	75.847	7_29413176_30398489
BARC_1.01_Gm07_30471642_A_G	Gm07	07	30471642	Chr07	30398934	7	75.877	7_30471642_31078100
BARC_1.01_Gm07_31363791_T_C	Gm07	07	31363791	Chr07	31263344	7	75.877	7_31175827_32166621
BARC_1.01_Gm07_32588864_T_C	Gm07	07	32588864	Chr07	32484469	7	75.877
BARC_1.01_Gm07_33333813_T_C	Gm07	07	33333813	Chr07	33227966	7	75.877	7_32622237_33622237
BARC_1.01_Gm07_33718140_A_G	Gm07	07	33718140	Chr07	33595655	7	75.877	7_33643206_33829866
BARC_1.01_Gm07_34279212_C_T	Gm07	07	34279212	Chr07	34157286	7	75.93184938
BARC_1.01_Gm07_34580678_G_A	Gm07	07	34580678	Chr07	34451110	7	75.934	7_34297181_35103803
BARC_1.01_Gm07_35142318_A_G	Gm07	07	35142318	Chr07	35006083	7	76.72693822
BARC_1.01_Gm07_35194991_A_G	Gm07	07	35194991	Chr07	35058752	7	76.906
BARC_1.01_Gm07_35356921_A_G	Gm07	07	35356921	Chr07	35220682	7	78.27
BARC_1.01_Gm07_35402439_G_A	Gm07	07	35402439	Chr07	35266200	7	78.302
BARC_1.01_Gm07_35471112_T_C	Gm07	07	35471112	Chr07	35334874	7	78.656
BARC_1.01_Gm07_35547398_T_C	Gm07	07	35547398	Chr07	35411154	7	79.402
BARC_1.01_Gm07_35619623_G_A	Gm07	07	35619623	Chr07	35483387	7	79.76323602
BARC_1.01_Gm07_35736677_G_A	Gm07	07	35736677	Chr07	35613115	7	80.77204981
BARC_1.01_Gm07_35809061_C_T	Gm07	07	35809061	Chr07	35685118	7	81.6229052
BARC_1.01_Gm07_35908169_T_C	Gm07	07	35908169	Chr07	35784231	7	83.00642692
BARC_1.01_Gm07_35992034_T_G	Gm07	07	35992034	Chr07	35868100	7	84.17715714
BARC_1.01_Gm07_36094482_T_G	Gm07	07	36094482	Chr07	35979624	7	84.729
BARC_1.01_Gm07_36151607_T_G	Gm07	07	36151607	Chr07	36036751	7	84.88
BARC_1.01_Gm07_36285014_A_G	Gm07	07	36285014	Chr07	36170156	7	85.222
BARC_1.01_Gm07_36357080_T_C	Gm07	07	36357080	Chr07	36245160	7	85.45800813
BARC_1.01_Gm07_36551753_A_G	Gm07	07	36551753	Chr07	36439830	7	87.06924594	7_36480188_36551753
BARC_1.01_Gm07_36605671_C_T	Gm07	07	36605671	Chr07	36493756	7	87.5163442
BARC_1.01_Gm07_36687397_G_A	Gm07	07	36687397	Chr07	36580198	7	88.23303129
BARC_1.01_Gm07_36740924_G_T	Gm07	07	36740924	Chr07	36637968	7	88.712
BARC_1.01_Gm07_36782624_T_G	Gm07	07	36782624	Chr07	36679589	7	88.90316875
BARC_1.01_Gm07_36875730_T_C	Gm07	07	36875730	Chr07	36772289	7	89.40761426
BARC_1.01_Gm07_36886320_G_T	Gm07	07	36886320	Chr07	36782882	7	89.46815735	7_36886320_36959086
BARC_1.01_Gm07_36998381_T_C	Gm07	07	36998381	Chr07	36894956	7	90.10870352
BARC_1.01_Gm07_37038775_T_C	Gm07	07	37038775	Chr07	36935345	7	90.33954224
BARC_1.01_Gm07_37096617_A_G	Gm07	07	37096617	Chr07	36993208	7	90.67025162
BARC_1.01_Gm07_37143613_T_C	Gm07	07	37143613	Chr07	37049207	7	91.03841237
BARC_1.01_Gm07_37193303_C_T	Gm07	07	37193303	Chr07	37098897	7	91.52640064
BARC_1.01_Gm07_37260926_G_A	Gm07	07	37260926	Chr07	37166523	7	92.28054158
[truncated: 4,001 more rows]
