# Supplementary material for: Genomic prediction of optimal cross combinations to accelerate genetic improvement of soybean (Glycine max)
Source: Front Plant Sci. 2023 May 10;14:1171135. doi: 10.3389/fpls.2023.1171135 (PMC10206060; doi:10.3389/fpls.2023.1171135)
Supplement: Supplementary file 1 [file DataSheet_1.zip › Supplemental Materials Code/Example_Crosses.csv]

pedigree	parent1	parent2
G-0019 X G-4226	G-0019	G-4226
G-0021 X G-4211	G-0021	G-4211
G-0030 X G-0026	G-0030	G-0026
G-4212 X G-0029	G-4212	G-0029
G-4212 X G-4226	G-4212	G-4226
G-4213 X G-0021	G-4213	G-0021
G-4221 X G-4226	G-4221	G-4226
