# Supplementary material for: Genomic prediction of optimal cross combinations to accelerate genetic improvement of soybean (Glycine max)
Source: Front Plant Sci. 2023 May 10;14:1171135. doi: 10.3389/fpls.2023.1171135 (PMC10206060; doi:10.3389/fpls.2023.1171135)
Supplement: Supplementary file 1 [file DataSheet_1.zip › Supplemental Materials Code/Example_Names.csv]

name
G-0002
G-0003
G-0004
G-0005
G-0006
G-0007
G-0008
G-0011
G-9999
G-0012
G-0013
G-0014
G-0016
G-0017
G-0018
G-0019
G-0020
G-0021
G-9998
G-0022
G-0023
G-0024
G-0026
G-0027
G-0028
G-0029
G-0030
G-0031
G-0032
G-0033
G-0034
G-0035
G-0036
G-0037
G-0038
G-0039
G-0040
G-0041
G-0042
G-0043
G-0046
G-0049
G-0056
G-0060
G-0061
G-0063
G-0065
G-0068
G-0069
G-0074
G-0075
G-0076
G-0077
G-0087
G-0090
G-0096
G-0103
G-0112
G-0115
G-0129
G-0141
G-0153
G-0162
G-0171
G-0183
G-0196
G-0214
G-0217
G-0223
G-0238
G-0240
G-0244
G-0259
G-0262
G-0268
G-0290
G-0303
G-0305
G-0307
G-0318
G-0334
G-0335
G-0360
G-0362
G-0363
G-0364
G-0365
G-0366
G-0367
G-0368
G-0370
G-0371
G-0373
G-0380
G-0381
G-0382
G-0385
G-0386
G-0387
G-0400
G-0407
G-0409
G-0412
G-0414
G-0416
G-0428
G-0434
G-0452
G-0453
G-0464
G-0466
G-0468
G-0470
G-0473
G-0489
G-0491
G-0497
G-0500
G-0503
G-0527
G-0558
G-0581
G-0585
G-0586
G-0615
G-0616
G-0622
G-0640
G-0642
G-0644
G-0646
G-0653
G-0658
G-0669
G-0676
G-0682
G-0690
G-0693
G-0696
G-0699
G-0705
G-0725
G-0726
G-0730
G-0731
G-0732
G-0735
G-0741
G-0754
G-0760
G-0765
G-0769
G-0797
G-0798
G-0799
G-0800
G-0801
G-0802
G-0803
G-0804
G-0805
G-0806
G-0807
G-0808
G-0809
G-0810
G-0811
G-0812
G-0813
G-0814
G-0815
G-0816
G-0817
G-0818
G-0819
G-0820
G-0821
G-0833
G-0854
G-0883
G-0884
G-0885
G-0886
G-0887
G-0888
G-0889
G-0890
G-0891
G-0892
G-0893
G-0894
G-0895
G-0896
G-0897
G-0898
G-0899
G-0900
G-0904
G-0905
G-0909
G-0910
G-0911
G-0912
G-0913
G-0914
G-0917
G-0918
G-0919
G-0920
G-0921
G-0922
G-0923
G-0924
G-0925
G-0926
G-0927
G-0928
G-0929
G-0930
G-0931
G-0932
G-0933
G-0935
G-0937
G-0938
G-0939
G-0941
G-0942
G-0943
G-0944
G-0947
G-0949
G-0950
G-0955
G-0957
G-0958
G-0959
G-0960
G-0961
G-0969
G-0980
G-0990
G-1020
G-1063
G-1065
G-1069
G-1076
G-1077
G-1090
G-1093
G-1111
G-1128
G-1131
G-1133
G-1137
G-1139
G-1145
G-1156
G-1157
G-1158
G-1170
G-1171
G-1176
G-1187
G-1188
G-1204
G-1205
G-1226
G-1227
G-1231
G-1257
G-1285
G-1287
G-1296
G-1297
G-1299
G-1301
G-1306
G-1314
G-1322
G-1328
G-1344
G-1345
G-1356
G-1360
G-1374
G-1378
G-1379
G-1380
G-1381
G-1382
G-1404
G-1413
G-1415
G-1424
G-1425
G-1428
G-1429
G-1437
G-1439
G-1440
G-1448
G-1453
G-1461
G-1495
G-1497
#N/A
G-1572
G-1574
G-1603
G-1606
G-1608
G-1612
G-1638
G-1639
G-1645
G-1662
G-1663
G-1670
G-1682
G-1703
G-1707
G-1710
G-1716
G-1719
G-1721
G-1722
G-1723
G-1727
G-1736
G-1737
G-1741
G-1744
G-1747
G-1752
G-1754
G-1756
G-1760
G-1765
G-1777
G-1779
G-1785
G-1786
G-1791
G-1801
G-1803
G-1812
G-1821
G-1825
G-1827
G-1850
G-1855
G-1857
G-1858
G-1862
G-1871
G-1872
G-1881
G-1885
G-1894
G-1906
G-1918
G-1922
G-1970
G-1972
G-1978
G-1979
G-1981
G-1982
G-1984
G-1986
G-1987
G-1989
G-1990
G-1992
G-1995
G-1998
G-2003
G-2004
G-2005
G-2006
G-2007
G-2008
G-2009
G-2010
G-2011
G-2035
G-2036
G-2037
G-2038
G-2039
G-2040
G-2041
G-2042
G-2043
G-2044
G-2045
G-2058
G-2067
G-2071
G-2075
G-2077
G-2079
G-2082
G-2089
G-2096
G-2097
G-2100
G-2129
G-2157
G-2167
G-2168
G-2174
G-2237
G-2257
G-2265
G-2270
G-2272
G-2278
G-2288
G-2297
G-2307
G-2309
G-2311
G-2329
G-2355
G-2359
G-2369
G-2370
G-2375
G-2420
G-2434
G-2437
G-2444
G-2448
G-2453
G-2456
G-2475
G-2488
G-2489
G-2501
G-2512
G-2517
G-2519
G-2537
G-2559
G-2590
G-2600
G-2631
G-2632
G-2640
G-2644
G-2645
G-2647
G-2651
G-2653
G-2654
G-2655
G-2662
G-2666
G-2683
G-2685
G-2692
G-2693
G-2694
G-2698
G-2702
G-2719
G-2723
G-2727
G-2731
G-2745
G-2746
G-2752
G-2753
G-2757
G-2761
G-2769
G-2779
G-2783
G-2797
G-2801
G-2817
G-2820
G-2829
G-2840
G-2866
G-2868
G-2879
G-2883
G-2886
G-2888
G-2889
G-2897
G-2899
G-2902
G-2903
G-2904
G-2906
G-2912
G-2915
G-2916
G-2917
G-2918
G-2919
G-2920
G-2921
G-2922
G-2923
G-2924
G-2925
G-2926
G-2927
G-2928
G-2929
G-2930
G-2931
G-2932
G-2933
G-2934
G-2935
G-2936
G-2937
G-2938
G-2939
G-2940
G-2941
G-2942
G-2943
G-2944
G-2945
G-2946
G-2947
G-2948
G-2949
G-2950
G-2951
G-2952
G-2953
G-2954
G-2955
G-2956
G-2957
G-2958
G-2959
G-2960
G-2961
G-2962
G-2963
G-2964
G-2965
G-2966
G-2967
G-2968
G-2969
G-2970
G-2971
G-2972
G-2973
G-2974
G-2975
G-2976
G-2977
G-2978
G-2979
G-2980
G-2981
G-2982
G-2983
G-2984
G-2985
G-2986
G-2987
G-2988
G-2989
G-2990
G-2991
G-2992
G-2993
G-2994
G-2995
G-2996
G-2997
G-2998
G-2999
G-3000
G-3006
G-3016
G-3038
G-3047
G-3069
G-3099
G-3153
G-3196
G-3206
G-3211
G-3229
G-3283
G-3290
G-3295
G-3309
G-3319
G-3321
G-3357
G-3362
G-3369
G-3380
G-3397
G-3399
G-3407
G-3415
G-3416
G-3417
G-3419
G-3420
G-3422
G-3436
G-3438
G-3446
G-3467
G-3468
G-3477
G-3484
G-3493
G-3495
G-3504
G-3505
G-3509
G-3513
G-3515
G-3542
G-3545
G-3550
G-3565
G-3570
G-3576
G-3582
G-3600
G-3605
G-3634
G-3642
G-3651
G-3660
G-3661
G-3667
G-3669
G-3678
G-3690
G-3691
G-3692
G-3698
G-3700
G-3773
G-3774
G-3775
G-3776
G-3777
G-3778
G-3779
G-3780
G-3781
G-3782
G-3783
G-3784
G-3785
G-3786
G-3787
G-3788
G-3789
G-3790
G-3791
G-3792
G-3794
G-3795
G-3796
G-3797
G-3798
G-3799
G-3800
G-3801
G-3802
G-3803
G-3804
G-3805
G-3806
#N/A
#N/A
G-4211
G-4212
G-4213
G-4214
G-4215
G-4216
G-4217
G-4218
G-4219
G-4220
G-4221
G-4222
G-4223
G-4224
G-4225
G-4226
G-4228
G-4229
G-4230
G-4231
G-4232
