# Supplementary material for: Genomic prediction of optimal cross combinations to accelerate genetic improvement of soybean (Glycine max)
Source: Front Plant Sci. 2023 May 10;14:1171135. doi: 10.3389/fpls.2023.1171135 (PMC10206060; doi:10.3389/fpls.2023.1171135)
Supplement: Supplementary file 1 [file DataSheet_1.zip › Supplemental Materials Code/fAnalysisPhenos.csv]

name	yBLUP	pedigree
G-0001	35.53220344	X
G-0002	36.46366227	X
G-0003	30.00373298	X
G-0004	37.73662528	X
G-0005	31.64127302	X
G-0006	31.83897047	X
G-0007	34.81489909	X
G-0008	39.5896727	X
G-0009	29.16692436	X
G-0010	29.69868943	X
G-0011	29.60383265	X
G-0012	30.15448875	X
G-0013	31.22551018	X
G-0014	31.64866139	X
G-0015	32.88845507	X
G-0016	35.61069341	X
G-0017	34.96547197	X
G-0018	23.24830052	X
G-0019	32.01130698	X
G-0020	31.37022883	X
G-0021	31.42746914	X
G-0022	30.807	X
G-0023	38.03628536	X
G-0024	35.8206985	X
G-0025	27.71308879	X
G-0026	35.34865086	X
G-0027	31.98442556	X
G-0028	38.90415357	X
G-0029	37.6700017	X
G-0030	36.94233215	X
G-0031	32.37783873	X
G-0032	33.56409369	X
G-0033	34.82368905	X
G-0034	33.17483756	X
G-0035	30.56423775	X
G-0036	38.66891473	X
G-0037	39.34129647	X
G-0038	46.43457573	X
G-0039	43.97852796	X
G-0040	36.93641726	X
G-0041	43.36327781	X
G-0042	36.7271654	X
G-0043	31.38906176	X
G-0044	40.90489535	X
G-0045	36.69923988	X
G-0046	35.50425887	X
G-0047	19.78017313	X
G-0048	28.23150128	X
G-0049	29.70319352	X
G-0050	27.23668365	X
G-0051	33.54831748	X
G-0052	24.47082641	X
G-0053	26.82726769	X
G-0054	27.31356186	X
G-0055	28.22131096	X
G-0056	34.09470918	X
G-0057	27.55068945	X
G-0058	34.76822372	X
G-0059	23.40097924	X
G-0060	35.90600641	X
G-0061	31.86985096	X
G-0062	26.70777956	X
G-0063	40.38191287	X
G-0064	27.53865047	X
G-0065	33.50721357	X
G-0066	24.33095765	X
G-0067	28.92250343	X
G-0068	25.98792325	X
G-0069	36.76503594	X
G-0070	30.92232899	X
G-0071	32.25153304	X
G-0072	24.89228135	X
G-0073	26.21129508	X
G-0074	28.5624233	X
G-0075	35.81401301	X
G-0076	33.62287307	X
G-0077	27.40774077	X
G-0078	24.24388913	X
G-0079	22.20145364	X
G-0080	33.6131567	X
G-0081	30.39157624	X
G-0082	32.73782721	X
G-0083	27.76743641	X
G-0084	31.23633479	X
G-0085	27.56272843	X
G-0086	26.29651494	X
G-0087	32.7729059	X
G-0088	24.7848322	X
G-0089	25.67035201	X
G-0090	35.92474722	X
G-0091	37.21173352	X
G-0092	22.74054804	X
G-0093	19.47820631	X
G-0094	23.11939306	X
G-0095	20.3211162	X
G-0096	31.42397475	X
G-0097	19.1540102	X
G-0098	18.40835915	X
G-0099	19.67272398	X
G-0100	21.66051056	X
G-0101	21.03434764	X
G-0102	22.56825967	X
G-0103	27.65826428	X
G-0104	20.41837503	X
G-0105	23.44358917	X
G-0106	25.78799148	X
G-0107	25.84264038	X
G-0108	20.3211162	X
G-0109	22.957295	X
G-0110	22.36355169	X
G-0111	23.53065769	X
G-0112	34.11163667	X
G-0113	23.94007365	X
G-0114	17.73773764	X
G-0115	28.16376535	X
G-0116	21.10937718	X
G-0117	22.50342045	X
G-0118	22.44877154	X
G-0119	17.91002601	X
G-0120	21.91986745	X
G-0121	24.54585594	X
G-0122	25.03215011	X
G-0123	25.89728929	X
G-0124	23.73536567	X
G-0125	24.64311478	X
G-0126	27.0745856	X
G-0127	24.84782276	X
G-0128	27.13942482	X
G-0129	32.75683703	X
G-0130	24.62088548	X
G-0131	23.86504411	X
G-0132	23.81039521	X
G-0133	22.3959713	X
G-0134	17.04673549	X
G-0135	20.37391644	X
G-0136	17.92206499	X
G-0137	26.01492875	X
G-0138	21.36873407	X
G-0139	17.55525895	X
G-0140	23.72517535	X
G-0141	27.57351546	X
G-0142	21.39096336	X
G-0143	15.5656237	X
G-0144	21.58548103	X
G-0145	21.00192803	X
G-0146	24.23185015	X
G-0147	22.80538726	X
G-0148	18.84000441	X
G-0149	20.06175931	X
G-0150	18.19161219	X
G-0151	25.291507	X
G-0152	21.84483792	X
G-0153	31.76975158	X
G-0154	19.28368865	X
G-0155	26.8050384	X
G-0156	24.84782276	X
G-0157	24.84782276	X
G-0158	21.53083212	X
G-0159	26.15479751	X
G-0160	26.83560934	X
G-0161	24.38375789	X
G-0162	35.90310703	X
G-0163	34.19486104	X
G-0164	29.98031161	X
G-0165	27.57107008	X
G-0166	27.91749549	X
G-0167	25.5388249	X
G-0168	28.8030153	X
G-0169	29.13740172	X
G-0170	26.97732677	X
G-0171	26.45280887	X
G-0172	25.84264038	X
G-0173	27.14961514	X
G-0174	24.04937146	X
G-0175	37.9999945	X
G-0176	29.60331526	X
G-0177	33.02775504	X
G-0178	25.57309318	X
G-0179	27.81004634	X
G-0180	29.21427992	X
G-0181	27.17184443	X
G-0182	26.81522871	X
G-0183	32.15896141	X
G-0184	29.18186031	X
G-0185	31.1696469	X
G-0186	27.12738584	X
G-0187	33.78544507	X
G-0188	28.32691145	X
G-0189	28.60849763	X
G-0190	33.16947246	X
G-0191	23.50842839	X
G-0192	27.96010541	X
G-0193	26.24186603	X
G-0194	32.61833908	X
G-0195	30.41380553	X
G-0196	29.91752714	X
G-0197	27.43120132	X
G-0198	26.46880331	X
G-0199	21.82563415	X
G-0200	26.30670525	X
G-0201	32.37936282	X
G-0202	26.97732677	X
G-0203	26.84764832	X
G-0204	28.16666206	X
G-0205	33.5362785	X
G-0206	27.47381125	X
G-0207	20.13678885	X
G-0208	39.50148692	X
G-0209	37.82585747	X
G-0210	31.24467644	X
G-0211	40.05262031	X
G-0212	36.17245731	X
G-0213	28.53346809	X
G-0214	38.6888292	X
G-0215	26.66332097	X
G-0216	26.80318973	X
G-0217	37.3703654	X
G-0218	26.18721712	X
G-0219	31.25671542	X
G-0220	30.14240966	X
G-0221	30.66112344	X
G-0222	33.21208239	X
G-0223	35.70965398	X
G-0224	29.55885666	X
G-0225	24.66349541	X
G-0226	28.19908167	X
G-0227	31.37435488	X
G-0228	31.64575075	X
G-0229	30.98531955	X
G-0230	34.45421792	X
G-0231	31.76523888	X
G-0232	33.79563539	X
G-0233	29.70057409	X
G-0234	29.88305277	X
G-0235	31.89306866	X
G-0236	31.8078488	X
G-0237	24.89043268	X
G-0238	34.3837416	X
G-0239	30.88806072	X
G-0240	38.9561014	X
G-0241	34.60612566	X
G-0242	29.69038377	X
G-0243	32.59610978	X
G-0244	39.02605813	X
G-0245	32.32656258	X
G-0246	33.96792376	X
G-0247	28.16481339	X
G-0248	30.86768008	X
G-0249	36.39939458	X
G-0250	33.88085524	X
G-0251	30.47679609	X
G-0252	31.1696469	X
G-0253	34.72376513	X
G-0254	31.05200744	X
G-0255	33.97811407	X
G-0256	35.43699657	X
G-0257	35.38419633	X
G-0258	33.94569446	X
G-0259	42.91500974	X
G-0260	32.53127056	X
G-0261	37.35160228	X
G-0262	32.73675284	X
G-0263	28.12220347	X
G-0264	32.96291582	X
G-0265	42.51651074	X
G-0266	30.91029001	X
G-0267	33.244502	X
G-0268	34.2694297	X
G-0269	35.56852368	X
G-0270	30.98531955	X
G-0271	34.3893787	X
G-0272	29.10498211	X
G-0273	37.49147104	X
G-0274	34.54128644	X
G-0275	24.98954018	X
G-0276	30.9547486	X
G-0277	28.36117972	X
G-0278	33.51404921	X
G-0279	34.84325326	X
G-0280	31.99032749	X
G-0281	31.40677449	X
G-0282	30.28227842	X
G-0283	35.50368446	X
G-0284	35.95571034	X
G-0285	35.10261014	X
G-0286	29.27911915	X
G-0287	34.05499228	X
G-0288	37.29695338	X
G-0289	31.15760792	X
G-0290	41.57854022	X
G-0291	33.50570756	X
G-0292	30.67316242	X
G-0293	30.69539171	X
G-0294	30.98716821	X
G-0295	48.68642715	X
G-0296	32.85546667	X
G-0297	35.28693749	X
G-0298	34.44402761	X
G-0299	36.1400377	X
G-0300	37.62114949	X
G-0301	38.88551431	X
G-0302	38.47424969	X
G-0303	41.87767923	X
G-0304	33.93550415	X
G-0305	36.64839567	X
G-0306	34.89790216	X
G-0307	37.36798364	X
G-0308	45.73624255	X
G-0309	38.7984458	X
G-0310	35.75285103	X
G-0311	29.37637798	X
G-0312	31.44104277	X
G-0313	34.45606659	X
G-0314	33.09259426	X
G-0315	35.93532971	X
G-0316	41.68379117	X
G-0317	35.81584159	X
G-0318	40.20882232	X
G-0319	31.78561951	X
G-0320	39.47925763	X
G-0321	30.44622514	X
G-0322	30.42399585	X
G-0323	30.71577235	X
G-0324	33.93550415	X
G-0325	33.244502	X
G-0326	30.18686825	X
G-0327	35.74081205	X
G-0328	39.15506152	X
G-0329	25.17201887	X
G-0330	43.17509328	X
G-0331	45.82331106	X
G-0332	34.04480196	X
G-0333	36.85326914	X
G-0334	36.894025	X
G-0335	41.82717899	X
G-0336	38.91793392	X
G-0337	40.01001038	X
G-0338	34.08741189	X
G-0339	34.58574503	X
G-0340	40.63617331	X
G-0341	32.50904126	X
G-0342	32.28210399	X
G-0343	33.77340609	X
G-0344	35.77323166	X
G-0345	33.56869811	X
G-0346	35.73062173	X
G-0347	28.77059569	X
G-0348	35.80565127	X
G-0349	32.20707445	X
G-0350	32.73597854	X
G-0351	29.66815448	X
G-0352	36.84307882	X
G-0353	30.77042125	X
G-0354	33.89289422	X
G-0355	32.28210399	X
G-0356	35.07019053	X
G-0357	34.17448041	X
G-0358	33.90308454	X
G-0359	26.30670525	X
G-0360	37.28999877	X
G-0361	42.62395989	X
G-0362	35.91065473	X
G-0363	29.86440462	X
G-0364	35.03482483	X
G-0365	32.7737856	X
G-0366	32.68901949	X
G-0367	34.46883351	X
G-0368	29.69628034	X
G-0369	28.83728357	X
G-0370	29.63016528	X
G-0371	35.8342365	X
G-0372	28.9021228	X
G-0373	25.28484169	X
G-0374	37.40625119	X
G-0375	30.42584451	X
G-0376	33.24635067	X
G-0377	23.42320854	X
G-0378	25.99454812	X
G-0379	27.7350168	X
G-0380	32.07525204	X
G-0381	31.921759	X
G-0382	38.81621753	X
G-0383	22.51545943	X
G-0384	30.75004062	X
G-0385	32.23673055	X
G-0386	31.23062938	X
G-0387	35.43201128	X
G-0388	31.13907595	X
G-0389	29.34395837	X
G-0390	31.17149556	X
G-0391	33.21393106	X
G-0392	29.04199155	X
G-0393	33.8502843	X
G-0394	34.79230168	X
G-0395	29.48382713	X
G-0396	30.91213868	X
G-0397	23.25926182	X
G-0398	27.45343062	X
G-0399	28.53346809	X
G-0400	39.41069982	X
G-0401	36.59576091	X
G-0402	30.63055249	X
G-0403	29.98216027	X
G-0404	26.73000886	X
G-0405	29.52828572	X
G-0406	37.91477465	X
G-0407	45.77678558	X
G-0408	26.18906579	X
G-0409	36.49721934	X
G-0410	37.01721586	X
G-0411	26.70777956	X
G-0412	32.28688805	X
G-0413	35.95755901	X
G-0414	29.57189755	X
G-0415	29.52828572	X
G-0416	32.04624751	X
G-0417	28.55200006	X
G-0418	27.19407373	X
G-0419	26.24186603	X
G-0420	35.59075297	X
G-0421	29.18186031	X
G-0422	33.22412137	X
G-0423	28.19908167	X
G-0424	29.58293463	X
G-0425	26.2214854	X
G-0426	33.49366857	X
G-0427	35.73062173	X
G-0428	35.51174072	X
G-0429	26.64294034	X
G-0430	29.48567579	X
G-0431	35.29897647	X
G-0432	27.60164103	X
G-0433	29.48382713	X
G-0434	40.04583346	X
G-0435	30.95289994	X
G-0436	33.33157052	X
G-0437	31.55034058	X
G-0438	26.88006793	X
G-0439	37.93515528	X
G-0440	30.6629721	X
G-0441	29.08460148	X
G-0442	32.59610978	X
G-0443	31.29932534	X
G-0444	27.26910327	X
G-0445	23.69275574	X
G-0446	30.57590359	X
G-0447	31.9236396	X
G-0448	29.21427992	X
G-0449	29.69038377	X
G-0450	29.98216027	X
G-0451	28.39175067	X
G-0452	34.03410235	X
G-0453	28.99819381	X
G-0454	35.50368446	X
G-0455	30.41380553	X
G-0456	26.45861299	X
G-0457	31.89491732	X
G-0458	24.19943054	X
G-0459	33.57054678	X
G-0460	31.88287834	X
G-0461	29.91732105	X
G-0462	26.74019917	X
G-0463	28.92250343	X
G-0464	37.19569302	X
G-0465	28.35098941	X
G-0466	30.49824999	X
G-0467	37.44886111	X
G-0468	35.48711829	X
G-0469	28.27411121	X
G-0470	28.75336932	X
G-0471	34.6589259	X
G-0472	28.77244435	X
G-0473	27.42108375	X
G-0474	32.71374925	X
G-0475	33.36214147	X
G-0476	39.69600459	X
G-0477	24.23369881	X
G-0478	36.69117108	X
G-0479	43.83552448	X
G-0480	35.17948835	X
G-0481	35.31935711	X
G-0482	32.68132963	X
G-0483	32.37102117	X
G-0484	26.45861299	X
G-0485	30.5092157	X
G-0486	36.22525755	X
G-0487	34.49867652	X
G-0488	25.57309318	X
G-0489	34.39650337	X
G-0490	30.19705857	X
G-0491	31.86989909	X
G-0492	32.53127056	X
G-0493	29.36618766	X
G-0494	33.04998434	X
G-0495	29.24669954	X
G-0496	31.57906286	X
G-0497	31.09958561	X
G-0498	32.38955314	X
G-0499	29.39860728	X
G-0500	29.56362589	X
G-0501	32.23949406	X
G-0502	29.86267214	X
G-0503	30.29467211	X
G-0504	29.05218187	X
G-0505	28.14443276	X
G-0506	29.90713074	X
G-0507	35.82788057	X
G-0508	31.71058997	X
G-0509	25.85467936	X
G-0510	31.77542919	X
G-0511	33.16947246	X
G-0512	30.2943174	X
G-0513	28.38340902	X
G-0514	25.56290286	X
G-0515	28.74002474	X
G-0516	35.15541038	X
G-0517	30.75004062	X
G-0518	31.35397425	X
G-0519	29.38841696	X
G-0520	34.55147676	X
G-0521	36.5086924	X
G-0522	29.86267214	X
G-0523	27.83227563	X
G-0524	20.69996122	X
G-0525	28.22131096	X
G-0526	37.80547684	X
G-0527	30.92732488	X
G-0528	26.32893455	X
G-0529	34.88586318	X
G-0530	29.94974066	X
G-0531	28.29449184	X
G-0532	27.57291874	X
G-0533	26.44842268	X
G-0534	31.19187619	X
G-0535	25.0766087	X
G-0536	29.92751137	X
G-0537	29.31153876	X
G-0538	30.00438957	X
G-0539	29.12721141	X
G-0540	26.25390501	X
G-0541	28.10182284	X
G-0542	28.15647174	X
G-0543	36.05481784	X
G-0544	38.88551431	X
G-0545	31.94771756	X
G-0546	29.09664046	X
G-0547	27.08662458	X
G-0548	35.08222951	X
G-0549	30.03680918	X
G-0550	30.19890723	X
G-0551	29.24669954	X
G-0552	32.31637226	X
G-0553	36.01035925	X
G-0554	30.82507016	X
G-0555	25.41099512	X
G-0556	29.00957194	X
G-0557	33.81601602	X
G-0558	31.65859637	X
G-0559	30.84729945	X
G-0560	40.12949851	X
G-0561	28.80486396	X
G-0562	31.40862316	X
G-0563	30.32673701	X
G-0564	36.15207668	X
G-0565	32.35898219	X
G-0566	31.8078488	X
G-0567	31.46327206	X
G-0568	37.51185167	X
G-0569	31.90510764	X
G-0570	29.21427992	X
G-0571	34.20690002	X
G-0572	35.51387477	X
G-0573	32.94253519	X
G-0574	21.04638662	X
G-0575	36.71340038	X
G-0576	25.74538155	X
G-0577	34.27173924	X
G-0578	34.8738242	X
G-0579	30.80284086	X
G-0580	27.93972478	X
G-0581	26.77760042	X
G-0582	37.02740617	X
G-0583	29.79783292	X
G-0584	33.28896059	X
G-0585	34.83658595	X
G-0586	30.2067367	X
G-0587	33.47143928	X
G-0588	34.40141768	X
G-0589	25.84264038	X
G-0590	31.5605309	X
G-0591	26.46046166	X
G-0592	30.54348397	X
G-0593	31.64575075	X
G-0594	29.03180124	X
G-0595	30.67316242	X
G-0596	34.15225111	X
G-0597	27.22649334	X
G-0598	27.72297782	X
G-0599	29.70057409	X
G-0600	33.5362785	X
G-0601	27.7739294	X
G-0602	34.32453948	X
G-0603	35.41661594	X
G-0604	30.18686825	X
G-0605	33.31953154	X
G-0606	35.36011837	X
G-0607	37.94349693	X
G-0608	35.21190796	X
G-0609	35.01739029	X
G-0610	26.76242847	X
G-0611	24.48101672	X
G-0612	28.64276591	X
G-0613	35.39438664	X
G-0614	33.71041554	X
G-0615	34.49314274	X
G-0616	33.11570001	X
G-0617	27.72297782	X
G-0618	32.32656258	X
G-0619	30.98531955	X
G-0620	33.35010249	X
G-0621	30.41380553	X
G-0622	31.94412066	X
G-0623	27.62571899	X
G-0624	33.34176083	X
G-0625	25.76761084	X
G-0626	37.45905143	X
G-0627	34.58389637	X
G-0628	33.13705285	X
G-0629	31.61333114	X
G-0630	35.35177672	X
G-0631	35.89271979	X
G-0632	32.76839815	X
G-0633	31.1696469	X
G-0634	26.45861299	X
G-0635	35.73062173	X
G-0636	31.22429581	X
G-0637	29.05218187	X
G-0638	32.9527255	X
G-0639	35.73062173	X
G-0640	34.75399362	X
G-0641	31.53645294	X
G-0642	27.60794118	X
G-0643	32.55349986	X
G-0644	27.98957342	X
G-0645	33.86047461	X
G-0646	31.86531272	X
G-0647	31.21410549	X
G-0648	30.44622514	X
G-0649	32.1218546	X
G-0650	27.75539743	X
G-0651	34.82287263	X
G-0652	33.0907456	X
G-0653	29.29081524	X
G-0654	29.62369589	X
G-0655	22.53584006	X
G-0656	32.81100808	X
G-0657	32.76839815	X
G-0658	30.67868611	X
G-0659	35.22209827	X
G-0660	31.22429581	X
G-0661	32.53127056	X
G-0662	26.33912486	X
G-0663	35.82788057	X
G-0664	36.61614154	X
G-0665	33.49366857	X
G-0666	24.44859711	X
G-0667	34.74599442	X
G-0668	29.53847603	X
G-0669	27.32577779	X
G-0670	37.62114949	X
G-0671	32.6063001	X
G-0672	33.5362785	X
G-0673	36.60595123	X
G-0674	34.57370605	X
G-0675	30.25170748	X
G-0676	27.30125447	X
G-0677	25.71296194	X
G-0678	32.92215456	X
G-0679	35.70839244	X
G-0680	33.92531383	X
G-0681	32.75820784	X
G-0682	28.313512	X
G-0683	28.48066785	X
G-0684	35.43884523	X
G-0685	30.80284086	X
G-0686	31.09461736	X
G-0687	32.49885095	X
G-0688	27.58310906	X
G-0689	33.33991217	X
G-0690	32.33738829	X
G-0691	34.34676878	X
G-0692	22.52564975	X
G-0693	28.78841988	X
G-0694	25.01176948	X
G-0695	30.94455829	X
G-0696	27.15532211	X
G-0697	30.59813288	X
G-0698	33.30934122	X
G-0699	28.28961353	X
G-0700	31.20206651	X
G-0701	26.08161664	X
G-0702	23.43339885	X
G-0703	30.19705857	X
G-0704	35.64355321	X
G-0705	28.70214227	X
G-0706	33.30934122	X
G-0707	32.63871971	X
G-0708	29.30134844	X
G-0709	27.81004634	X
G-0710	32.08943499	X
G-0711	28.92250343	X
G-0712	26.93471684	X
G-0713	30.71762101	X
G-0714	30.27393677	X
G-0715	29.42083657	X
G-0716	28.16666206	X
G-0717	23.87708309	X
G-0718	28.19908167	X
G-0719	30.32858568	X
G-0720	34.4662569	X
G-0721	33.8058257	X
G-0722	32.13019625	X
G-0723	32.9527255	X
G-0724	27.96195408	X
G-0725	33.6401589	X
G-0726	19.54032686	X
G-0727	33.14724317	X
G-0728	34.04480196	X
G-0729	27.90730517	X
G-0730	30.63302741	X
G-0731	27.99990529	X
G-0732	30.46590273	X
G-0733	30.34896631	X
G-0734	30.82507016	X
G-0735	27.13789309	X
G-0736	27.92953447	X
G-0737	26.23167571	X
G-0738	32.27376234	X
G-0739	26.35116384	X
G-0740	23.49823808	X
G-0741	27.63386713	X
G-0742	32.18669382	X
G-0743	35.37400601	X
G-0744	22.3413224	X
G-0745	29.64592518	X
G-0746	32.3914018	X
G-0747	28.0267933	X
G-0748	31.86064904	X
G-0749	34.30231018	X
G-0750	31.23448612	X
G-0751	29.42083657	X
G-0752	28.588117	X
G-0753	26.32893455	X
G-0754	30.07940786	X
G-0755	29.04199155	X
G-0756	26.53549119	X
G-0757	32.80266643	X
G-0758	33.40660006	X
G-0759	37.51370034	X
G-0760	29.19066773	X
G-0761	34.60612566	X
G-0762	33.81786468	X
G-0763	37.17561658	X
G-0764	32.0996253	X
G-0765	33.26163238	X
G-0766	30.09795107	X
G-0767	27.25891295	X
G-0768	25.44341473	X
G-0769	32.66415918	X
G-0770	36.29194543	X
G-0771	30.93251931	X
G-0772	30.96493892	X
G-0773	28.74002474	X
G-0774	33.30749256	X
G-0775	30.26374646	X
G-0776	27.57291874	X
G-0777	30.32858568	X
G-0778	31.79765849	X
G-0779	29.12906007	X
G-0780	26.86987762	X
G-0781	28.18889135	X
G-0782	33.46124896	X
G-0783	34.47644722	X
G-0784	25.11921863	X
G-0785	32.14408389	X
G-0786	19.13178091	X
G-0787	30.65278179	X
G-0788	32.22930375	X
G-0789	27.34598147	X
G-0790	26.98936575	X
G-0791	34.92847311	X
G-0792	28.67518552	X
G-0793	29.64407652	X
G-0794	26.89210691	X
G-0795	29.62554455	X
G-0796	41.70636058	X
G-0797	34.30217505	X
G-0798	29.34467971	X
G-0799	40.60480396	X
G-0800	39.1494522	X
G-0801	43.53150494	X
G-0802	32.66722455	X
G-0803	30.57540715	X
G-0804	36.63941996	X
G-0805	34.55175046	X
G-0806	34.07154421	X
G-0807	27.21518059	X
G-0808	29.88601076	X
G-0809	38.4591892	X
G-0810	37.59758322	X
G-0811	31.03349125	X
G-0812	36.72105712	X
G-0813	35.27744595	X
G-0814	40.04977196	X
G-0815	37.36344394	X
G-0816	24.41120518	X
G-0817	39.11955026	X
G-0818	42.92178533	X
G-0819	31.81092195	X
G-0820	41.23683283	X
G-0821	34.56577783	X
G-0822	29.3579972	X
G-0823	31.53011114	X
G-0824	32.51288978	X
G-0825	33.4752878	X
G-0826	32.50269947	X
G-0827	28.4057895	X
G-0828	29.5951248	X
G-0829	34.68500372	X
G-0830	34.12368002	X
G-0831	30.91413853	X
G-0832	35.87433901	X
G-0833	32.04303598	X
G-0834	31.91914647	X
G-0835	31.82188764	X
G-0836	33.31318974	X
G-0837	35.86230003	X
G-0838	29.9415502	X
G-0839	31.27075425	X
G-0840	37.11647454	X
G-0841	33.35579967	X
G-0842	28.38540887	X
G-0843	34.11164104	X
G-0844	32.36098204	X
G-0845	31.77742905	X
G-0846	35.74466057	X
G-0847	34.51271535	X
G-0848	32.44805056	X
G-0849	32.22111329	X
G-0850	34.94436061	X
G-0851	30.18886811	X
G-0852	32.03678593	X
G-0853	32.57772901	X
G-0854	29.74418146	X
G-0855	29.36818752	X
G-0856	29.99435044	X
G-0857	33.51789772	X
G-0858	31.98398569	X
G-0859	33.38821928	X
G-0860	25.41299498	X
G-0861	31.0864269	X
G-0862	29.62754441	X
G-0863	31.4004327	X
G-0864	31.89691718	X
G-0865	30.55752281	X
G-0866	30.00638942	X
G-0867	36.29579395	X
G-0868	32.53511908	X
G-0869	31.24852496	X
G-0870	33.73464469	X
G-0871	32.73982706	X
G-0872	28.34095028	X
G-0873	32.87969582	X
G-0874	33.64757617	X
G-0875	33.48547811	X
G-0876	36.52273123	X
G-0877	30.94655814	X
G-0878	26.90429708	X
G-0879	35.75485088	X
G-0880	31.57272107	X
G-0881	33.24835052	X
G-0882	29.3033483	X
G-0883	31.24630056	X
G-0884	29.57903343	X
G-0885	28.11963553	X
G-0886	27.87691157	X
G-0887	24.42559656	X
G-0888	27.81186603	X
G-0889	29.63854844	X
G-0890	25.36429133	X
G-0891	25.76003343	X
G-0892	28.52638883	X
G-0893	32.98247226	X
G-0894	31.75640875	X
G-0895	28.45304747	X
G-0896	26.59686359	X
G-0897	32.44747664	X
G-0898	21.26062219	X
G-0899	27.48364587	X
G-0900	26.44949154	X
G-0901	32.3304111	X
G-0902	34.25335846	X
G-0903	28.4502481	X
G-0904	26.02741766	X
G-0905	27.54148937	X
G-0906	27.76943626	X
G-0907	33.85413281	X
G-0908	35.50753298	X
G-0909	23.04242083	X
G-0910	29.64158599	X
G-0911	23.31424184	X
G-0912	24.93559315	X
G-0913	31.38330482	X
G-0914	27.59530052	X
G-0915	30.8168797	X
G-0916	35.61498212	X
G-0917	28.15139307	X
G-0918	31.23230089	X
G-0919	33.63038961	X
G-0920	28.18813964	X
G-0921	35.18289017	X
G-0922	34.67001671	X
G-0923	31.94071146	X
G-0924	25.17537457	X
G-0925	28.7465245	X
G-0926	21.24552481	X
G-0927	31.3113461	X
G-0928	30.49266351	X
G-0929	30.5715354	X
G-0930	32.59001145	X
G-0931	31.09932898	X
G-0932	32.41907289	X
G-0933	27.9177568	X
G-0934	33.7670643	X
G-0935	25.30961357	X
G-0936	35.33524461	X
G-0937	29.38459008	X
G-0938	29.72047448	X
G-0939	31.27896776	X
G-0940	34.9888192	X
G-0941	22.55922216	X
G-0942	26.90572686	X
G-0943	25.40329397	X
G-0944	22.25727206	X
G-0945	35.35562524	X
G-0946	27.15346366	X
G-0947	35.09007638	X
G-0948	31.17349542	X
G-0949	37.88195078	X
G-0950	33.64035692	X
G-0951	23.70679458	X
G-0952	28.25573043	X
G-0953	29.49786596	X
G-0954	32.08124453	X
G-0955	28.31892008	X
G-0956	33.02141324	X
G-0957	36.76494997	X
G-0958	25.3150325	X
G-0959	28.4177266	X
G-0960	33.36842432	X
G-0961	28.62749448	X
G-0962	25.92151844	X
G-0963	21.73938862	X
G-0964	22.76477719	X
G-0965	26.46061285	X
G-0966	23.69660426	X
G-0967	27.21645421	X
G-0968	23.55488684	X
G-0969	29.17371245	X
G-0970	26.82926755	X
G-0971	27.45727914	X
G-0972	25.31758481	X
G-0973	26.88206779	X
G-0974	27.47765977	X
G-0975	27.72497767	X
G-0976	23.12324158	X
G-0977	23.73736552	X
G-0978	25.72700077	X
G-0979	30.16848748	X
G-0980	27.60846305	X
G-0981	23.44558902	X
G-0982	29.3579972	X
G-0983	25.22866763	X
G-0984	28.31037934	X
G-0985	24.39779672	X
G-0986	24.28849891	X
G-0987	24.13843983	X
G-0988	32.63237791	X
G-0989	25.00173035	X
G-0990	30.7907656	X
G-0991	29.9415502	X
G-0992	18.29087088	X
G-0993	27.95191495	X
G-0994	26.9913656	X
G-0995	18.91888247	X
G-0996	27.99637354	X
G-0997	21.05857679	X
G-0998	28.35298926	X
G-0999	27.07658545	X
G-1000	27.40078156	X
G-1001	29.79149113	X
G-1002	29.42283643	X
G-1003	32.76205636	X
G-1004	15.59170151	X
G-1005	22.73235758	X
G-1006	33.66980546	X
G-1007	25.29350685	X
G-1008	17.88145491	X
G-1009	17.93248099	X
G-1010	23.65214567	X
G-1011	22.01912614	X
G-1012	22.74439656	X
G-1013	24.22365969	X
G-1014	22.80923578	X
G-1015	22.5498789	X
G-1016	26.20310462	X
G-1017	23.97634178	X
G-1018	33.69018609	X
G-1019	25.36853639	X
G-1020	28.1176494	X
G-1021	26.82926755	X
G-1022	20.00911026	X
G-1023	23.57526747	X
G-1024	27.51007938	X
G-1025	19.49039648	X
G-1026	23.02413408	X
G-1027	19.01429263	X
G-1028	34.66462309	X
G-1029	27.22849319	X
G-1030	27.36836195	X
G-1031	31.01139736	X
G-1032	28.24369145	X
G-1033	31.20591503	X
G-1034	30.68720125	X
G-1035	31.07623659	X
G-1036	31.43285231	X
G-1037	20.7223417	X
G-1038	28.12605199	X
G-1039	32.8917348	X
G-1040	33.19555028	X
G-1041	32.82689558	X
G-1042	30.97897775	X
G-1043	28.61234615	X
G-1044	33.41044858	X
G-1045	31.74500944	X
G-1046	31.34578379	X
G-1047	31.3782034	X
G-1048	27.85465612	X
G-1049	28.06121276	X
G-1050	28.76425389	X
G-1051	30.07122864	X
G-1052	32.37302102	X
G-1053	31.9395271	X
G-1054	39.47291583	X
G-1055	36.58757045	X
G-1056	35.74466057	X
G-1057	42.06648471	X
G-1058	39.03942191	X
G-1059	37.65741762	X
G-1060	39.53775505	X
G-1061	38.92178244	X
G-1062	37.85193528	X
G-1063	35.35033374	X
G-1064	37.9167745	X
G-1065	33.81572567	X
G-1066	42.29342199	X
G-1067	39.79711194	X
G-1068	40.51034338	X
G-1069	35.59227779	X
G-1070	42.9093946	X
G-1071	39.63501389	X
G-1072	39.21355894	X
G-1073	38.63000595	X
G-1074	36.65240967	X
G-1075	39.63501389	X
G-1076	39.68435673	X
G-1077	36.04920983	X
G-1078	38.14371178	X
G-1079	39.11630011	X
G-1080	40.70486105	X
G-1081	44.01166137	X
G-1082	39.42845724	X
G-1083	39.40807661	X
G-1084	42.29342199	X
G-1085	38.792104	X
G-1086	40.96421794	X
G-1087	41.70986899	X
G-1088	32.02659562	X
G-1089	34.3506173	X
G-1090	37.77032105	X
G-1091	28.06955441	X
G-1092	34.93417029	X
G-1093	31.69124024	X
G-1094	36.01420777	X
G-1095	29.9415502	X
G-1096	28.21127184	X
G-1097	34.08107009	X
G-1098	37.02940603	X
G-1099	30.8168797	X
G-1100	35.60479181	X
G-1101	27.60733821	X
G-1102	34.65258411	X
G-1103	23.79016576	X
G-1104	28.82724445	X
G-1105	32.21092297	X
G-1106	32.35079173	X
G-1107	29.17366985	X
G-1108	30.49268359	X
G-1109	29.03380109	X
G-1110	33.61515656	X
G-1111	35.64021912	X
G-1112	27.72497767	X
G-1113	34.42564683	X
G-1114	30.49268359	X
G-1115	33.79948391	X
G-1116	30.68720125	X
G-1117	28.79482484	X
G-1118	34.51271535	X
G-1119	29.95174052	X
G-1120	32.80466628	X
G-1121	33.28077013	X
G-1122	29.98231146	X
G-1123	38.43548828	X
G-1124	31.55049177	X
G-1125	30.2110974	X
G-1126	31.83022929	X
G-1127	30.71962086	X
G-1128	30.90407729	X
G-1129	33.25854084	X
G-1130	26.05953853	X
G-1131	33.59278756	X
G-1132	22.39612249	X
G-1133	35.87546845	X
G-1134	34.911941	X
G-1135	28.1584716	X
G-1136	32.14608375	X
G-1137	30.37508017	X
G-1138	39.24597855	X
G-1139	32.00722871	X
G-1140	34.50067637	X
G-1141	31.0864269	X
G-1142	22.22568279	X
G-1143	32.2535329	X
G-1144	32.79447597	X
G-1145	31.91593241	X
G-1146	24.45059696	X
G-1147	28.00471519	X
G-1148	23.54284786	X
G-1149	26.00673829	X
G-1150	24.12640085	X
G-1151	34.74984294	X
G-1152	27.40078156	X
G-1153	24.43855798	X
G-1154	34.25335846	X
G-1155	35.06384874	X
G-1156	27.54973929	X
G-1157	32.82458243	X
G-1158	31.08581692	X
G-1159	25.32592646	X
G-1160	38.30580984	X
G-1161	29.54047589	X
G-1162	35.50753298	X
G-1163	30.60013274	X
G-1164	18.37609073	X
G-1165	36.88953727	X
G-1166	35.5723722	X
G-1167	27.94172464	X
G-1168	31.03177799	X
G-1169	37.74448613	X
G-1170	31.21382159	X
G-1171	32.06612961	X
G-1172	31.77742905	X
G-1173	36.1336959	X
G-1174	30.5251032	X
G-1175	27.29148375	X
G-1176	32.61764081	X
G-1177	28.36133091	X
G-1178	34.80449185	X
G-1179	36.10127629	X
G-1180	23.81239506	X
G-1181	24.36352845	X
G-1182	26.90244842	X
G-1183	24.8396323	X
G-1184	22.25625373	X
G-1185	27.05435616	X
G-1186	25.26108724	X
G-1187	33.86344173	X
G-1188	29.88472261	X
G-1189	27.51007938	X
G-1190	23.87723428	X
G-1191	20.33330637	X
G-1192	31.25871527	X
G-1193	25.42318529	X
G-1194	35.52791361	X
G-1195	20.82979085	X
G-1196	26.37354433	X
G-1197	20.44075552	X
G-1198	33.07421349	X
G-1199	20.44075552	X
G-1200	32.04882492	X
G-1201	31.31336418	X
G-1202	21.8894477	X
G-1203	27.69255806	X
G-1204	35.22385786	X
G-1205	31.70570793	X
G-1206	31.12903683	X
G-1207	26.07157751	X
G-1208	25.59547366	X
G-1209	32.95657402	X
G-1210	34.66462309	X
G-1211	25.65012257	X
G-1212	25.58528335	X
G-1213	28.24369145	X
G-1214	24.28849891	X
G-1215	29.18386017	X
G-1216	36.73762953	X
G-1217	29.61550543	X
G-1218	28.27611106	X
G-1219	32.08124453	X
G-1220	31.60514068	X
G-1221	25.48802452	X
G-1222	24.51543619	X
G-1223	29.98416013	X
G-1224	20.74272233	X
G-1225	32.44805056	X
G-1226	31.59715976	X
G-1227	33.15701795	X
G-1228	29.11902095	X
G-1229	19.45797687	X
G-1230	27.95191495	X
G-1231	29.14999112	X
G-1232	33.37802897	X
G-1233	28.14643262	X
G-1234	23.00190478	X
G-1235	22.32109295	X
G-1236	28.30853067	X
G-1237	26.0391579	X
G-1238	23.02413408	X
G-1239	26.39577362	X
G-1240	38.63000595	X
G-1241	24.70995385	X
G-1242	32.14608375	X
G-1243	33.41044858	X
G-1244	26.29851479	X
G-1245	22.64528906	X
G-1246	32.95657402	X
G-1247	25.14159911	X
G-1248	34.68500372	X
G-1249	36.66259999	X
G-1250	35.24632742	X
G-1251	26.93486803	X
G-1252	28.76240523	X
G-1253	25.83260126	X
G-1254	27.91949534	X
G-1255	30.35096616	X
G-1256	33.91712337	X
G-1257	31.11605584	X
G-1258	24.12640085	X
G-1259	21.12156735	X
G-1260	23.83462436	X
G-1261	25.7473814	X
G-1262	28.21127184	X
G-1263	30.41580539	X
G-1264	21.04653781	X
G-1265	25.81222063	X
G-1266	20.7001124	X
G-1267	34.92213131	X
G-1268	31.91914647	X
G-1269	23.5956481	X
G-1270	28.96896187	X
G-1271	21.98670653	X
G-1272	20.49540442	X
G-1273	30.54548383	X
G-1274	25.95208938	X
G-1275	33.59477593	X
G-1276	38.93382142	X
G-1277	36.86915664	X
G-1278	37.19335275	X
G-1279	40.38066494	X
G-1280	36.10127629	X
G-1281	39.00885096	X
G-1282	31.89876584	X
G-1283	26.1160361	X
G-1284	21.37073392	X
G-1285	34.85867267	X
G-1286	27.93153432	X
G-1287	30.00706266	X
G-1288	28.28815004	X
G-1289	22.99171447	X
G-1290	33.60496624	X
G-1291	24.50524587	X
G-1292	33.72445437	X
G-1293	41.49497069	X
G-1294	29.15144056	X
G-1295	35.74466057	X
G-1296	35.379221	X
G-1297	30.16094514	X
G-1298	35.41027414	X
G-1299	33.47381125	X
G-1300	27.43320117	X
G-1301	32.4328436	X
G-1302	28.11401301	X
G-1303	34.08107009	X
G-1304	27.27110312	X
G-1305	44.16356911	X
G-1306	33.92189209	X
G-1307	32.53511908	X
G-1308	28.28815004	X
G-1309	39.09591948	X
G-1310	28.1584716	X
G-1311	33.75687398	X
G-1312	34.62201316	X
G-1313	36.51254092	X
G-1314	32.63965621	X
G-1315	36.58757045	X
G-1316	27.04416584	X
G-1317	37.61480769	X
G-1318	32.23315227	X
G-1319	28.74017593	X
G-1320	33.05383286	X
G-1321	25.86502087	X
G-1322	34.8483408	X
G-1323	34.88137005	X
G-1324	24.00876139	X
G-1325	25.9622797	X
G-1326	22.67955734	X
G-1327	31.3013252	X
G-1328	26.53164	X
G-1329	30.75204048	X
G-1330	37.79913504	X
G-1331	36.29579395	X
G-1332	34.82672114	X
G-1333	36.60979975	X
G-1334	40.20837657	X
G-1335	36.1336959	X
G-1336	28.01675417	X
G-1337	32.0608639	X
G-1338	29.42283643	X
G-1339	32.03678593	X
G-1340	37.50735854	X
G-1341	25.77980101	X
G-1342	32.81670526	X
G-1343	24.90447152	X
G-1344	33.95406221	X
G-1345	33.97362094	X
G-1346	25.39076568	X
G-1347	25.48802452	X
G-1348	30.95859712	X
G-1349	34.90175068	X
G-1350	35.30282499	X
G-1351	37.02106438	X
G-1352	38.85694322	X
G-1353	27.02378521	X
G-1354	30.18886811	X
G-1355	41.62464914	X
G-1356	42.46755902	X
G-1357	38.25300959	X
G-1358	34.16813861	X
G-1359	33.61700522	X
G-1360	40.06581182	X
G-1361	41.5273903	X
G-1362	32.6768365	X
G-1363	34.37284659	X
G-1364	30.70943055	X
G-1365	31.49769153	X
G-1366	34.58959355	X
G-1367	42.56481785	X
G-1368	36.86915664	X
G-1369	27.33594234	X
G-1370	29.73684222	X
G-1371	37.51754886	X
G-1372	32.53511908	X
G-1373	27.54065032	X
G-1374	36.46120999	X
G-1375	36.83673703	X
G-1376	30.62236203	X
G-1377	21.93205762	X
G-1378	28.3522229	X
G-1379	42.24062174	X
G-1380	33.62383131	X
G-1381	40.16576664	X
G-1382	35.7514706	X
G-1383	38.29561952	X
G-1384	27.67032877	X
G-1385	18.72251613	X
G-1386	35.2583664	X
G-1387	32.00621499	X
G-1388	23.07878299	X
G-1389	19.81459259	X
G-1390	31.01139736	X
G-1391	23.30756893	X
G-1392	27.07658545	X
G-1393	25.6927325	X
G-1394	36.25318403	X
G-1395	29.672003	X
G-1396	20.01930057	X
G-1397	20.04152987	X
G-1398	26.79684794	X
G-1399	19.7923633	X
G-1400	20.63527318	X
G-1401	36.83673703	X
G-1402	22.1589949	X
G-1403	32.39525032	X
G-1404	24.57334825	X
G-1405	21.2836654	X
G-1406	17.80457671	X
G-1407	30.86967994	X
G-1408	24.77479307	X
G-1409	11.1177952	X
G-1410	23.32610089	X
G-1411	31.87468788	X
G-1412	31.54030145	X
G-1413	35.88580032	X
G-1414	27.85465612	X
G-1415	39.19956753	X
G-1416	25.4556049	X
G-1417	29.81187176	X
G-1418	29.3579972	X
G-1419	32.11366414	X
G-1420	26.71996973	X
G-1421	24.20143039	X
G-1422	35.82988042	X
G-1423	26.68755012	X
G-1424	41.3376677	X
G-1425	33.67177265	X
G-1426	27.4980404	X
G-1427	18.90684349	X
G-1428	34.47340329	X
G-1429	35.78201566	X
G-1430	34.16628994	X
G-1431	23.76978513	X
G-1432	22.4507714	X
G-1433	24.02914202	X
G-1434	24.87205191	X
G-1435	27.96210527	X
G-1436	29.73499355	X
G-1437	33.60572647	X
G-1438	38.31784882	X
G-1439	38.02951697	X
G-1440	36.09324062	X
G-1441	19.01429263	X
G-1442	34.68500372	X
G-1443	24.10417156	X
G-1444	41.64502977	X
G-1445	34.8897117	X
G-1446	36.3485942	X
G-1447	35.92713925	X
G-1448	38.38454744	X
G-1449	37.51570019	X
G-1450	36.19853512	X
G-1451	39.00885096	X
G-1452	35.60479181	X
G-1453	35.38250386	X
G-1454	30.69739157	X
G-1455	22.7971968	X
G-1456	37.72225684	X
G-1457	25.69458116	X
G-1458	25.95208938	X
G-1459	34.90175068	X
G-1460	34.43768581	X
G-1461	35.5696347	X
G-1462	36.41343342	X
G-1463	30.62236203	X
G-1464	27.4980404	X
G-1465	39.34323739	X
G-1466	26.13641674	X
G-1467	39.46272552	X
G-1468	37.07386462	X
G-1469	34.66462309	X
G-1470	38.8143333	X
G-1471	35.85210972	X
G-1472	36.15407653	X
G-1473	29.05418172	X
G-1474	39.64705287	X
G-1475	38.90140181	X
G-1476	39.38584731	X
G-1477	38.08906287	X
G-1478	24.19124008	X
G-1479	27.76943626	X
G-1480	38.56516672	X
G-1481	35.56033322	X
G-1482	33.23816021	X
G-1483	26.73016005	X
G-1484	26.31055377	X
G-1485	32.69721713	X
G-1486	31.56253075	X
G-1487	33.48547811	X
G-1488	33.744835	X
G-1489	27.43320117	X
G-1490	27.33594234	X
G-1491	31.11884651	X
G-1492	33.7670643	X
G-1493	28.46043841	X
G-1494	35.65944071	X
G-1495	38.14669108	X
G-1496	42.94181421	X
G-1497	29.14329639	X
G-1498	26.36520268	X
G-1499	36.16611551	X
G-1500	31.75704842	X
G-1501	33.7670643	X
G-1502	31.94137577	X
G-1503	25.68254218	X
G-1504	20.46298481	X
G-1505	38.95420205	X
G-1506	30.20090709	X
G-1507	31.32355449	X
G-1508	38.78191368	X
G-1509	32.97695465	X
G-1510	29.58493448	X
G-1511	22.33313193	X
G-1512	34.65258411	X
G-1513	28.96896187	X
G-1514	35.56033322	X
G-1515	30.48064461	X
G-1516	29.6497737	X
G-1517	27.35817164	X
G-1518	37.17112345	X
G-1519	31.29113488	X
G-1520	29.16347954	X
G-1521	29.9415502	X
G-1522	26.70977942	X
G-1523	33.09644278	X
G-1524	27.12104405	X
G-1525	36.10127629	X
G-1526	27.95191495	X
G-1527	41.48293171	X
G-1528	24.18104976	X
G-1529	24.96931074	X
G-1530	31.98398569	X
G-1531	24.80721268	X
G-1532	38.30580984	X
G-1533	36.35044286	X
G-1534	32.04882492	X
G-1535	26.6227109	X
G-1536	32.8695055	X
G-1537	37.17112345	X
G-1538	28.62253647	X
G-1539	25.94189907	X
G-1540	36.83673703	X
G-1541	24.8942812	X
G-1542	37.68983723	X
G-1543	36.29579395	X
G-1544	29.92951122	X
G-1545	33.26873115	X
G-1546	25.40280466	X
G-1547	33.69018609	X
G-1548	29.47563667	X
G-1549	39.22374926	X
G-1550	26.82926755	X
G-1551	36.90810138	X
G-1552	37.48057143	X
G-1553	36.50987574	X
G-1554	27.4912912	X
G-1555	31.94973943	X
G-1556	23.84126938	X
G-1557	21.88536249	X
G-1558	14.38240242	X
G-1559	20.23578074	X
G-1560	37.23188476	X
G-1561	35.02991089	X
G-1562	36.01521082	X
G-1563	30.81113249	X
G-1564	21.79375801	X
G-1565	21.94401088	X
G-1566	30.11199594	X
G-1567	19.48076106	X
G-1568	30.81113249	X
G-1569	29.17180693	X
G-1570	30.71232597	X
G-1571	26.87160428	X
G-1572	34.19853003	X
G-1573	32.7249826	X
G-1574	35.12781086	X
G-1575	30.97170326	X
G-1576	32.17547875	X
G-1577	25.98764899	X
G-1578	29.85107057	X
G-1579	29.86766219	X
G-1580	28.57182749	X
G-1581	24.07875167	X
G-1582	38.15934119	X
G-1583	35.78965622	X
G-1584	32.62617608	X
G-1585	38.63954744	X
G-1586	31.76849085	X
G-1587	39.3845998	X
G-1588	36.34124345	X
G-1589	33.53951729	X
G-1590	37.5385605	X
G-1591	35.38250245	X
G-1592	39.14296961	X
G-1593	33.99396951	X
G-1594	34.56243722	X
G-1595	41.17170184	X
G-1596	42.27989081	X
G-1597	20.69190446	X
G-1598	36.34568022	X
G-1599	31.79476091	X
G-1600	36.83527605	X
G-1601	35.35157342	X
G-1602	31.49363971	X
G-1603	46.62190488	X
G-1604	37.39400891	X
G-1605	36.58351864	X
G-1606	36.03349634	X
G-1607	32.6283261	X
G-1608	44.80016008	X
G-1609	34.53089283	X
G-1610	30.70353007	X
G-1611	26.65292736	X
G-1612	35.29877314	X
G-1613	30.553471	X
G-1614	28.31651784	X
G-1615	32.14203193	X
G-1616	26.87801597	X
G-1617	29.76521002	X
G-1618	26.63069807	X
G-1619	27.6032864	X
G-1620	33.11462026	X
G-1621	27.33373919	X
G-1622	28.67313356	X
G-1623	28.40358636	X
G-1624	31.22224385	X
G-1625	32.23929077	X
G-1626	27.16979247	X
G-1627	25.43117246	X
G-1628	30.81282788	X
G-1629	31.41861018	X
G-1630	33.00717112	X
G-1631	29.44101391	X
G-1632	29.06216889	X
G-1633	30.94250633	X
G-1634	30.18666496	X
G-1635	31.61127918	X
G-1636	30.08755746	X
G-1637	24.45858413	X
G-1638	28.8179034	X
G-1639	30.60449552	X
G-1640	29.41878461	X
G-1641	36.31212277	X
G-1642	28.79262169	X
G-1643	34.14000884	X
G-1644	30.38118263	X
G-1645	32.64244317	X
G-1646	29.28910617	X
G-1647	31.77337723	X
G-1648	28.11180986	X
G-1649	26.33892157	X
G-1650	25.74517825	X
G-1651	29.4085943	X
G-1652	26.33892157	X
G-1653	28.5332648	X
G-1654	24.9448783	X
G-1655	25.97211553	X
G-1656	31.28893173	X
G-1657	28.20906869	X
G-1658	29.99214729	X
G-1659	24.9995272	X
G-1660	25.54881192	X
G-1661	24.9448783	X
G-1662	29.0731804	X
G-1663	26.53255898	X
G-1664	27.24667068	X
G-1665	26.69553729	X
G-1666	29.86246885	X
G-1667	25.98230585	X
G-1668	29.58088267	X
G-1669	23.67032315	X
G-1670	32.11471652	X
G-1671	25.00971752	X
G-1672	22.53563677	X
G-1673	23.87503113	X
G-1674	24.97729791	X
G-1675	26.26389203	X
G-1676	33.46104567	X
G-1677	27.9497118	X
G-1678	28.30632752	X
G-1679	24.4159742	X
G-1680	25.75536857	X
G-1681	27.26889997	X
G-1682	32.65494662	X
G-1683	26.36115086	X
G-1684	28.86765122	X
G-1685	26.1666332	X
G-1686	30.08940613	X
G-1687	24.31871537	X
G-1688	22.3411191	X
G-1689	15.88961652	X
G-1690	31.42880049	X
G-1691	24.0695488	X
G-1692	31.84006512	X
G-1693	28.07939025	X
G-1694	33.6963246	X
G-1695	32.6283261	X
G-1696	33.14703987	X
G-1697	33.92511054	X
G-1698	27.88487258	X
G-1699	29.58088267	X
G-1700	29.2872575	X
G-1701	29.27706719	X
G-1702	32.53106727	X
G-1703	38.91383585	X
G-1704	35.48125187	X
G-1705	29.87265917	X
G-1706	32.16426123	X
G-1707	38.25492045	X
G-1708	35.85639955	X
G-1709	28.5332648	X
G-1710	33.44080605	X
G-1711	30.58589061	X
G-1712	31.25651212	X
G-1713	32.55329656	X
G-1714	28.71389482	X
G-1715	31.93732395	X
G-1716	36.79644756	X
G-1717	32.71539462	X
G-1718	35.3089635	X
G-1719	34.45190984	X
G-1720	43.12208974	X
G-1721	34.83440952	X
G-1722	35.62973197	X
G-1723	30.61120034	X
G-1724	39.4040248	X
G-1725	32.20502249	X
G-1726	37.02720288	X
G-1727	36.85659481	X
G-1728	40.94997581	X
G-1729	36.4538402	X
G-1730	32.00216318	X
G-1731	36.08518549	X
G-1732	40.24693468	X
G-1733	38.17207958	X
G-1734	36.51867942	X
G-1735	40.44145235	X
G-1736	37.07595295	X
G-1737	40.61565882	X
G-1738	40.36642281	X
G-1739	29.22426695	X
G-1740	35.93512642	X
G-1741	40.85125199	X
G-1742	31.00734555	X
G-1743	38.97053087	X
G-1744	34.09483175	X
G-1745	28.33689847	X
G-1746	35.69615016	X
G-1747	38.3807029	X
G-1748	34.36694611	X
G-1749	30.11997707	X
G-1750	30.52105139	X
G-1751	30.54328068	X
G-1752	41.83252608	X
G-1753	29.56884369	X
G-1754	33.1289534	X
G-1755	30.09959644	X
G-1756	38.05085201	X
G-1757	31.00734555	X
G-1758	30.18481629	X
G-1759	33.40639676	X
G-1760	35.61413392	G-4213 X G-0021
G-1761	32.9201026	G-4213 X G-0021
G-1762	28.72778247	G-4213 X G-0021
G-1763	28.60829434	G-4213 X G-0021
G-1764	34.73560081	G-4213 X G-0021
G-1765	32.16032407	G-4213 X G-0021
G-1766	30.18666496	G-4213 X G-0021
G-1767	29.7003708	G-4213 X G-0021
G-1768	36.42142058	G-4213 X G-0021
G-1769	24.77074126	G-4213 X G-0021
G-1770	28.75835341	G-4213 X G-0021
G-1771	31.68815738	G-4213 X G-0021
G-1772	28.86765122	G-4213 X G-0021
G-1773	35.41641264	G-4213 X G-0021
G-1774	34.18446743	G-4213 X G-0021
G-1775	27.79780406	G-4213 X G-0021
G-1776	28.20722002	G-4213 X G-0021
G-1777	39.23578633	G-4213 X G-0021
G-1778	28.34893745	G-4213 X G-0021
G-1779	35.49375821	G-4213 X G-0021
G-1780	29.19184733	G-4213 X G-0021
G-1781	32.61628712	G-4213 X G-0021
G-1782	29.51604344	G-4213 X G-0021
G-1783	27.33373919	G-4213 X G-0021
G-1784	30.76836929	G-4213 X G-0021
G-1785	30.42258884	G-4213 X G-0021
G-1786	30.86074021	G-4213 X G-0021
G-1787	29.3094868	G-4213 X G-0021
G-1788	27.99232173	G-4213 X G-0021
G-1789	35.17928505	G-4213 X G-0021
G-1790	30.86747679	G-4213 X G-0021
G-1791	37.78111519	G-4213 X G-0021
G-1792	29.05197858	G-4213 X G-0021
G-1793	29.82820057	G-4213 X G-0021
G-1794	36.47422083	X
G-1795	29.19184733	X
G-1796	33.52403623	X
G-1797	26.4361804	X
G-1798	34.04275	X
G-1799	31.7529966	X
G-1800	29.56884369	X
G-1801	31.61313742	X
G-1802	29.386365	X
G-1803	31.87160514	X
G-1804	23.74535269	X
G-1805	28.90007084	X
G-1806	26.09809665	X
G-1807	30.64053951	X
G-1808	25.8526274	X
G-1809	31.45102979	X
G-1810	30.48863177	X
G-1811	25.01805917	X
G-1812	35.8311815	X
G-1813	28.25167862	X
G-1814	31.88267505	X
G-1815	30.64888116	X
G-1816	34.75598144	X
G-1817	32.20687116	X
G-1818	27.91729219	X
G-1819	24.35113498	X
G-1820	28.60829434	X
G-1821	37.35675884	X
G-1822	24.57807226	X
G-1823	22.73015443	X
G-1824	26.58808814	X
G-1825	35.34329561	X
G-1826	29.71056111	X
G-1827	38.92160882	X
G-1828	30.06532817	X
G-1829	31.00549688	X
G-1830	30.65072983	X
G-1831	26.89005495	X
G-1832	32.16426123	X
G-1833	28.47861589	X
G-1834	28.90007084	X
G-1835	28.93249045	X
G-1836	26.42599009	X
G-1837	28.28409823	X
G-1838	28.7481631	X
G-1839	28.67313356	X
G-1840	26.66311768	X
G-1841	35.17743639	X
G-1842	29.21407663	X
G-1843	32.8432244	X
G-1844	27.05215301	X
G-1845	28.40173769	X
G-1846	27.75519414	X
G-1847	23.48414714	X
G-1848	26.32873125	X
G-1849	29.90507878	X
G-1850	30.06625485	X
G-1851	27.20406075	X
G-1852	32.3587789	X
G-1853	27.36431014	X
G-1854	29.34375507	X
G-1855	33.12456227	X
G-1856	26.68534697	X
G-1857	34.85824	X
G-1858	39.05118008	X
G-1859	32.03458279	X
G-1860	25.82020779	X
G-1861	30.19685528	X
G-1862	28.25334451	X
G-1863	24.61049187	X
G-1864	21.14159349	X
G-1865	35.20800733	X
G-1866	27.40876873	X
G-1867	27.56067647	X
G-1868	26.52324892	X
G-1869	26.10179398	X
G-1870	30.51086107	X
G-1871	38.89165907	X
G-1872	33.93410908	X
G-1873	29.05197858	X
G-1874	27.22259271	X
G-1875	21.07675427	X
G-1876	28.92230013	X
G-1877	30.92861868	X
G-1878	21.78998571	X
G-1879	24.15661732	X
G-1880	29.71056111	X
G-1881	17.06009818	X
G-1882	31.94751427	X
G-1883	34.29006791	X
G-1884	25.97211553	X
G-1885	26.0447122	X
G-1886	26.55566853	X
G-1887	20.90076857	X
G-1888	29.39470665	X
G-1889	33.59072411	X
G-1890	31.41676151	X
G-1891	23.8000016	X
G-1892	33.850081	X
G-1893	21.40095038	X
G-1894	35.45800469	X
G-1895	35.88881916	X
G-1896	24.9995272	X
G-1897	34.36509745	X
G-1898	24.57807226	X
G-1899	28.00066338	X
G-1900	24.25387615	X
G-1901	33.53607521	X
G-1902	31.96974356	X
G-1903	24.90226837	X
G-1904	26.36115086	X
G-1905	32.45603773	X
G-1906	31.91065027	X
G-1907	24.77258993	X
G-1908	25.63403178	X
G-1909	22.1651334	X
G-1910	27.05215301	X
G-1911	25.71275864	X
G-1912	27.33373919	X
G-1913	31.90490434	X
G-1914	27.75149681	X
G-1915	24.64291148	X
G-1916	31.38619057	X
G-1917	26.97712347	X
G-1918	24.80991897	X
G-1919	23.11918977	X
G-1920	29.53827274	X
G-1921	25.19404487	X
G-1922	31.15920341	X
G-1923	23.18402899	X
G-1924	26.55566853	X
G-1925	24.12419771	X
G-1926	24.28629576	X
G-1927	25.48582137	X
G-1928	26.1666332	X
G-1929	30.34876301	X
G-1930	22.73015443	X
G-1931	24.86984876	X
G-1932	32.29393967	X
G-1933	27.04196269	X
G-1934	29.34375507	X
G-1935	25.2913037	X
G-1936	32.29393967	X
G-1937	28.86765122	X
G-1938	29.32152578	X
G-1939	29.53827274	X
G-1940	29.37617469	X
G-1941	31.4065712	X
G-1942	31.54828862	X
G-1943	26.94470386	X
G-1944	31.84006512	X
G-1945	37.15688132	X
G-1946	29.05197858	X
G-1947	29.14923741	X
G-1948	30.8998964	X
G-1949	31.90490434	X
G-1950	34.10943789	X
G-1951	32.61813578	X
G-1952	30.18666496	X
G-1953	31.90490434	X
G-1954	31.35377096	X
G-1955	32.00216318	X
G-1956	34.98476739	X
G-1957	32.58571617	X
G-1958	31.36396127	X
G-1959	28.66294324	X
G-1960	28.66294324	X
G-1961	29.08439819	X
G-1962	34.20669672	X
G-1963	37.05962249	X
G-1964	31.93362662	X
G-1965	36.31397144	X
G-1966	29.01955896	X
G-1967	25.74517825	X
G-1968	30.97492594	X
G-1969	30.38118263	X
G-1970	38.87140344	X
G-1971	28.56568441	X
G-1972	38.41631581	X
G-1973	35.40622233	X
G-1974	33.03959073	X
G-1975	31.18797557	X
G-1976	34.10574056	X
G-1977	36.08703416	G-0021 X G-4211
G-1978	36.37361685	G-0021 X G-4211
G-1979	30.46163083	G-0021 X G-4211
G-1980	30.93231601	G-0021 X G-4211
G-1981	31.82743817	G-0021 X G-4211
G-1982	34.5031614	G-0021 X G-4211
G-1983	34.62815167	G-0021 X G-4211
G-1984	33.7878864	G-0021 X G-4211
G-1985	30.13201605	G-0021 X G-4211
G-1986	33.14018637	G-0021 X G-4211
G-1987	30.75776039	G-0021 X G-4211
G-1988	34.20669672	G-0021 X G-4211
G-1989	26.05185748	G-0021 X G-4211
G-1990	37.68267977	X
G-1991	37.39400891	X
G-1992	39.43160001	X
G-1993	35.24412427	X
G-1994	40.55909181	X
G-1995	35.72178099	X
G-1996	32.59590649	X
G-1997	31.51586901	X
G-1998	31.45555825	X
G-1999	38.35455826	X
[truncated: 2,233 more rows]
