# Supplementary material for: Genomic prediction of optimal cross combinations to accelerate genetic improvement of soybean (Glycine max)
Source: Front Plant Sci. 2023 May 10;14:1171135. doi: 10.3389/fpls.2023.1171135 (PMC10206060; doi:10.3389/fpls.2023.1171135)
Supplement: Supplementary file 1 [file DataSheet_1.zip › Supplemental Materials Code/Genotype data.csv]

Gm01_138835_A_G	Gm01_281790_T_C	Gm01_402061_A_C	Gm01_565991_A_C	Gm01_688663_A_G	Gm01_901691_C_T	Gm01_963847_T_C	Gm01_1013695_A_G	Gm01_1059407_T_C	Gm01_1279146_C_T	Gm01_1344976_A_G	Gm01_1428598_T_G	Gm01_1502816_G_A	Gm01_1653315_T_C	Gm01_2099803_A_G	Gm01_2267573_T_C	Gm01_2585749_A_C	Gm01_2708722_C_T	Gm01_2813785_C_T	Gm01_3016694_A_G	Gm01_3063603_T_G	Gm01_3327321_A_C	Gm01_3372977_A_C	Gm01_3458582_T_C	Gm01_3519206_T_C	Gm01_3585713_C_A	Gm01_3596804_A_C	Gm01_3638269_G_A	Gm01_3770764_A_C	Gm01_3832790_G_T	Gm01_3905200_A_G	Gm01_4002275_A_G	Gm01_4120447_C_T	Gm01_4213351_T_C	Gm01_4264556_A_G	Gm01_4365237_T_C	Gm01_4474392_A_G	Gm01_4642545_A_G	Gm01_5936538_C_T	Gm01_8484147_T_C	Gm01_11835461_T_C	Gm01_12853172_C_T	Gm01_14097047_T_C	Gm01_14818197_C_T	Gm01_14910545_C_A	Gm01_15851740_A_C	Gm01_16388569_G_A	Gm01_18915610_T_C	Gm01_20542501_C_T	Gm01_21804377_G_T
1	-1	-1	-1	-1	1	1	1	1	1	-1	-1	-1	-1	-1	1	-1	-1	-1	-1	-1	-1	-1	-1	-1	-1	-1	-1	-1	-1	-1	-1	-1	-1	-1	-1	-1	-1	1	1	1	1	1	1	1	1	1	1	1	1
1	1	1	1	1	1	1	1	1	1	1	1	1	1	1	1	1	1	1	-1	-1	1	1	1	1	1	1	1	1	1	1	1	1	1	1	1	1	1	1	1	1	1	1	1	1	1	1	1	1	1
1	-1	-1	-1	-1	1	1	1	1	1	-1	-1	-1	-1	-1	1	-1	-1	-1	-1	-1	-1	-1	-1	-1	-1	-1	1	1	1	1	1	1	1	1	-1	-1	-1	1	1	1	1	1	1	1	1	1	1	1	1
-1	1	-1	-1	-1	1	1	1	1	1	-1	-1	-1	-1	1	-1	-1	1	1	-1	-1	-1	-1	-1	-1	-1	-1	-1	-1	-1	-1	-1	1	1	1	1	0	0	1	1	1	1	1	1	1	1	1	1	1	1
0	1	0	0	0	0	0	0	1	0	1	-1	-1	-1	1	1	-1	-1	-1	-1	-1	-1	-1	1	1	1	1	1	1	1	1	-1	1	1	1	1	1	1	1	1	1	1	1	1	1	1	1	1	1	1
-1	-1	-1	-1	-1	-1	-1	-1	1	1	-1	-1	-1	-1	1	-1	-1	1	-1	-1	-1	-1	-1	-1	-1	-1	-1	-1	-1	-1	-1	-1	1	1	1	1	1	1	1	-1	-1	-1	1	1	1	1	1	-1	-1	-1
1	-1	-1	-1	-1	1	1	1	1	1	-1	-1	-1	-1	1	-1	-1	1	1	-1	-1	-1	-1	-1	-1	-1	-1	-1	-1	-1	-1	-1	-1	-1	-1	-1	-1	-1	1	-1	-1	-1	1	1	1	1	1	-1	-1	-1
-1	0	-1	-1	-1	-1	-1	-1	1	0	0	-1	-1	-1	1	-1	-1	1	-1	-1	-1	-1	1	-1	-1	-1	1	-1	-1	-1	1	-1	-1	-1	-1	-1	-1	0	1	1	1	1	1	1	1	1	1	1	1	1
1	-1	-1	1	1	1	1	-1	-1	1	1	1	1	1	1	1	-1	1	-1	-1	-1	-1	-1	-1	0	-1	-1	-1	-1	-1	-1	-1	1	1	1	1	0	1	-1	1	1	1	1	1	1	1	1	1	1	1
1	-1	-1	1	1	1	1	-1	-1	1	1	1	1	1	1	1	-1	1	1	-1	-1	-1	-1	-1	0	-1	-1	-1	-1	-1	-1	-1	1	1	1	1	-1	1	-1	0	0	1	0	0	0	0	0	0	0	0
1	-1	-1	1	1	1	1	-1	-1	1	1	1	1	1	1	1	-1	1	-1	-1	-1	-1	-1	-1	-1	-1	-1	-1	-1	-1	-1	-1	1	1	1	1	1	1	1	-1	-1	-1	-1	-1	-1	-1	-1	-1	-1	-1
0	0	-1	-1	-1	0	0	0	1	0	0	-1	0	0	1	-1	-1	1	1	-1	-1	-1	-1	0	0	0	0	0	0	0	0	-1	1	0	0	0	0	0	1	-1	0	0	1	1	1	1	1	0	0	0
-1	-1	-1	-1	-1	-1	-1	-1	1	-1	1	1	-1	-1	-1	-1	-1	-1	-1	-1	-1	-1	-1	-1	-1	-1	-1	-1	-1	-1	-1	-1	1	1	1	1	1	1	1	-1	1	1	1	1	1	1	1	1	1	1
1	-1	-1	1	1	1	1	-1	-1	1	1	1	1	1	1	1	-1	1	-1	-1	-1	-1	-1	-1	-1	-1	-1	-1	-1	-1	-1	-1	1	1	1	1	1	1	1	-1	-1	-1	0	0	-1	0	0	-1	-1	-1
1	-1	-1	1	1	1	1	0	0	1	1	0	1	0	0	-1	1	1	1	1	1	1	1	1	1	1	1	1	1	1	1	-1	-1	-1	-1	-1	1	-1	1	1	1	1	-1	-1	-1	-1	-1	-1	1	-1
-1	-1	-1	-1	-1	-1	-1	-1	1	1	-1	-1	-1	-1	1	-1	-1	1	1	-1	-1	-1	-1	-1	-1	-1	-1	-1	-1	-1	-1	-1	1	1	1	-1	-1	-1	1	1	1	1	1	1	1	1	1	1	1	1
1	1	1	1	1	1	1	1	1	1	1	-1	1	-1	-1	-1	1	1	1	1	1	1	1	1	1	1	1	1	1	1	1	-1	-1	-1	-1	-1	1	-1	1	1	1	1	1	1	1	1	1	1	1	1
-1	-1	-1	-1	-1	-1	1	1	-1	-1	1	-1	-1	-1	-1	1	-1	-1	-1	-1	-1	-1	1	-1	-1	-1	1	-1	-1	-1	1	-1	0	0	-1	-1	-1	0	1	1	1	1	1	1	1	1	1	1	1	1
1	-1	-1	-1	-1	-1	1	1	-1	-1	1	-1	-1	-1	-1	1	-1	-1	-1	-1	-1	-1	-1	-1	-1	-1	-1	1	1	1	1	1	1	1	1	-1	-1	-1	1	1	1	1	1	1	1	1	1	1	1	1
0	0	-1	-1	-1	-1	1	1	-1	-1	1	-1	-1	-1	-1	1	-1	-1	-1	-1	-1	-1	1	-1	-1	-1	1	-1	-1	-1	1	-1	-1	-1	-1	-1	-1	-1	1	1	1	1	1	1	1	1	1	1	1	1
1	-1	-1	0	-1	-1	0	1	0	-1	1	-1	-1	-1	0	0	-1	0	0	-1	-1	-1	0	-1	-1	-1	0	-1	-1	-1	1	-1	0	0	-1	-1	-1	-1	1	-1	0	0	1	1	1	1	1	0	0	0
-1	1	-1	-1	-1	-1	-1	-1	1	-1	1	-1	-1	-1	1	-1	-1	1	-1	-1	-1	-1	1	-1	-1	-1	1	-1	-1	-1	1	-1	-1	-1	-1	-1	-1	-1	1	1	1	1	1	1	1	1	1	1	1	1
1	-1	-1	0	-1	1	1	1	1	1	-1	-1	0	-1	1	-1	-1	1	1	-1	-1	-1	-1	-1	-1	-1	-1	-1	-1	-1	-1	-1	1	1	1	1	1	1	1	1	1	1	1	1	1	1	1	1	1	1
1	-1	-1	-1	-1	1	1	1	1	1	-1	-1	-1	-1	1	-1	-1	1	1	-1	-1	-1	-1	-1	-1	-1	-1	-1	-1	-1	-1	1	1	1	1	-1	-1	-1	1	1	1	1	1	1	1	1	1	1	1	1
1	-1	-1	-1	-1	-1	1	1	-1	-1	1	-1	-1	-1	-1	1	-1	-1	-1	-1	-1	-1	-1	-1	-1	-1	-1	1	1	1	1	1	1	1	1	-1	-1	-1	1	1	1	1	1	1	1	1	1	1	1	1
1	-1	-1	1	0	0	0	-1	0	1	0	0	0	0	1	0	-1	1	1	-1	-1	-1	-1	-1	-1	-1	-1	1	1	1	1	1	1	1	1	-1	-1	-1	1	1	1	1	1	1	1	1	1	1	1	1
-1	-1	-1	-1	-1	-1	-1	-1	1	1	-1	-1	-1	-1	1	-1	-1	1	1	-1	-1	-1	-1	-1	-1	-1	-1	1	1	1	1	1	1	1	1	-1	-1	-1	1	1	1	1	1	1	1	1	1	1	1	1
1	-1	-1	-1	-1	-1	1	1	-1	-1	1	-1	-1	-1	-1	1	-1	-1	-1	-1	-1	-1	-1	-1	-1	-1	-1	1	1	1	1	1	1	1	1	-1	-1	-1	1	1	1	1	1	1	1	1	1	1	1	1
-1	-1	-1	-1	-1	-1	-1	-1	1	1	-1	-1	-1	-1	1	-1	-1	1	1	-1	-1	-1	1	-1	-1	-1	1	-1	-1	-1	1	-1	-1	-1	-1	-1	-1	1	1	1	1	1	1	1	1	1	1	1	1	0
1	-1	-1	-1	-1	-1	1	1	-1	-1	1	-1	-1	-1	-1	1	-1	-1	-1	-1	-1	-1	1	-1	-1	-1	1	-1	-1	-1	1	-1	-1	-1	-1	-1	-1	1	1	1	1	1	1	1	1	1	1	1	1	1
1	-1	-1	-1	-1	-1	1	1	-1	-1	1	-1	-1	-1	-1	1	-1	-1	-1	-1	-1	-1	1	-1	-1	-1	1	-1	-1	-1	1	-1	-1	-1	-1	-1	-1	1	1	1	1	1	1	1	1	1	1	1	1	1
1	-1	-1	0	0	0	1	0	-1	0	1	0	0	0	0	1	-1	-1	-1	-1	-1	-1	0	0	-1	-1	0	-1	-1	-1	0	-1	0	0	0	0	0	1	-1	1	1	1	1	1	1	1	1	1	1	1
1	-1	-1	-1	-1	-1	1	1	-1	-1	1	0	-1	-1	-1	1	-1	-1	-1	-1	-1	-1	1	-1	-1	-1	1	-1	-1	-1	1	-1	-1	0	-1	-1	-1	1	-1	1	1	1	1	1	1	1	1	1	1	1
1	-1	-1	0	0	0	1	0	-1	0	1	0	0	0	0	1	-1	-1	-1	-1	-1	-1	1	-1	-1	-1	1	-1	-1	-1	1	-1	-1	0	-1	-1	-1	1	-1	1	1	1	1	1	1	1	1	1	1	1
1	-1	-1	-1	-1	-1	1	1	-1	-1	1	0	-1	-1	-1	1	-1	-1	-1	-1	-1	-1	1	-1	-1	-1	1	-1	-1	-1	1	-1	-1	0	-1	-1	-1	1	-1	1	1	1	1	1	1	1	1	1	1	1
1	-1	-1	-1	-1	-1	1	1	-1	-1	1	0	-1	-1	-1	1	-1	-1	-1	-1	-1	-1	1	-1	-1	-1	1	-1	-1	-1	1	-1	-1	0	-1	-1	-1	1	-1	1	1	1	1	1	1	1	1	1	1	1
1	-1	-1	-1	-1	-1	1	1	-1	-1	1	0	-1	-1	-1	1	-1	-1	-1	-1	-1	-1	1	-1	-1	-1	1	-1	-1	-1	1	-1	-1	0	-1	-1	-1	1	-1	1	1	1	1	1	1	1	1	1	1	1
-1	1	-1	-1	-1	-1	-1	-1	1	-1	1	-1	-1	-1	1	-1	-1	1	1	-1	-1	-1	-1	-1	-1	-1	-1	-1	-1	-1	-1	-1	1	1	1	-1	-1	-1	1	1	1	1	1	1	1	1	1	1	1	1
-1	-1	-1	-1	-1	-1	-1	-1	1	1	-1	-1	-1	-1	1	-1	-1	1	1	-1	-1	-1	-1	-1	-1	-1	-1	-1	-1	-1	-1	-1	1	1	1	-1	-1	-1	1	1	1	1	1	1	1	1	1	1	1	1
-1	-1	1	1	1	1	1	-1	-1	1	1	0	-1	-1	0	0	-1	0	0	-1	-1	-1	0	-1	0	-1	0	-1	-1	-1	0	-1	-1	1	-1	-1	-1	-1	-1	1	1	1	1	1	1	1	1	1	1	1
-1	-1	-1	-1	-1	-1	-1	-1	1	1	-1	0	-1	-1	1	0	-1	1	1	-1	-1	-1	-1	-1	-1	-1	-1	-1	-1	-1	-1	-1	1	1	1	-1	-1	-1	-1	1	1	1	1	1	1	1	1	1	1	1
-1	-1	-1	-1	-1	-1	-1	-1	1	1	-1	0	-1	-1	1	0	-1	1	1	-1	-1	-1	-1	-1	-1	-1	-1	-1	-1	-1	-1	-1	-1	0	-1	-1	-1	-1	-1	-1	1	1	1	1	1	1	1	1	1	1
-1	-1	-1	-1	-1	-1	-1	-1	1	1	-1	0	-1	-1	1	0	-1	1	1	-1	-1	-1	-1	-1	0	-1	-1	-1	-1	-1	-1	-1	1	1	1	-1	-1	-1	-1	1	1	1	1	1	1	1	1	1	1	1
-1	1	-1	-1	-1	-1	-1	-1	1	-1	1	0	-1	-1	1	0	-1	1	1	-1	-1	-1	-1	-1	0	-1	-1	-1	-1	-1	-1	-1	1	1	1	-1	-1	-1	-1	1	1	1	1	1	1	1	1	1	1	1
-1	1	-1	-1	-1	-1	-1	-1	1	-1	1	0	-1	-1	1	0	-1	1	1	-1	-1	-1	-1	-1	-1	-1	-1	-1	-1	-1	-1	-1	-1	0	-1	-1	-1	-1	-1	1	1	1	1	1	1	1	1	1	1	1
-1	0	0	0	0	0	0	-1	0	0	1	0	-1	-1	1	0	-1	1	0	-1	-1	-1	1	-1	0	-1	1	-1	-1	-1	1	-1	-1	0	-1	-1	-1	1	-1	1	1	1	1	1	1	1	1	1	1	1
-1	-1	-1	-1	-1	-1	-1	-1	1	0	0	0	-1	-1	1	0	-1	1	1	-1	-1	-1	-1	-1	0	-1	-1	-1	-1	-1	-1	-1	1	1	1	-1	-1	-1	-1	1	1	1	1	1	1	1	1	1	1	1
-1	1	-1	-1	-1	-1	-1	-1	1	-1	1	0	-1	-1	1	0	-1	1	1	-1	-1	-1	-1	-1	-1	-1	-1	-1	-1	-1	-1	-1	1	1	1	-1	-1	-1	-1	1	1	1	1	1	1	1	1	1	1	1
-1	-1	-1	-1	-1	-1	-1	-1	1	-1	0	0	-1	-1	1	0	-1	1	1	-1	-1	-1	-1	-1	0	-1	-1	-1	-1	-1	-1	-1	-1	0	-1	-1	-1	-1	-1	1	1	1	1	1	1	1	1	1	1	1
-1	-1	-1	-1	-1	-1	-1	-1	1	1	-1	0	-1	-1	1	0	-1	1	1	-1	-1	-1	-1	-1	-1	-1	-1	-1	-1	-1	-1	-1	0	0	0	-1	-1	-1	-1	1	1	1	1	1	1	1	1	1	1	1
-1	-1	-1	-1	-1	-1	-1	-1	1	1	-1	0	-1	-1	1	0	-1	1	1	-1	-1	-1	-1	-1	0	-1	-1	-1	-1	-1	-1	-1	-1	0	-1	-1	-1	-1	-1	1	1	1	1	1	1	1	1	1	1	1
-1	1	-1	-1	-1	-1	-1	-1	1	-1	1	0	-1	-1	1	0	-1	1	1	-1	-1	-1	-1	-1	0	-1	-1	-1	-1	-1	-1	-1	1	1	1	-1	-1	-1	-1	1	1	1	1	1	1	1	1	1	1	1
-1	-1	-1	-1	-1	-1	-1	-1	1	1	-1	0	-1	-1	1	0	-1	1	1	-1	-1	-1	-1	-1	-1	-1	-1	-1	-1	-1	-1	-1	1	1	1	-1	-1	-1	-1	1	1	1	1	1	1	1	1	1	1	1
1	-1	-1	-1	-1	-1	1	1	-1	-1	1	0	-1	-1	-1	1	-1	-1	-1	-1	-1	-1	1	-1	-1	-1	1	-1	-1	-1	1	-1	-1	0	-1	-1	-1	1	-1	1	1	1	1	1	1	1	1	1	1	1
1	-1	-1	-1	-1	-1	1	1	-1	-1	1	0	-1	-1	-1	1	-1	-1	-1	-1	-1	-1	1	-1	-1	-1	1	-1	-1	-1	1	-1	-1	0	-1	-1	-1	1	-1	1	1	1	1	1	1	1	1	1	1	1
-1	-1	-1	-1	-1	-1	-1	-1	1	1	-1	0	-1	-1	1	0	-1	1	1	-1	-1	-1	-1	-1	-1	-1	-1	-1	-1	-1	-1	-1	1	1	1	-1	-1	-1	-1	1	1	1	1	1	1	1	1	1	1	1
1	-1	-1	-1	-1	-1	1	1	-1	-1	1	0	-1	-1	-1	1	-1	-1	-1	-1	-1	-1	1	-1	-1	-1	1	-1	-1	-1	1	-1	-1	0	-1	-1	-1	1	-1	1	1	1	1	1	1	1	1	1	1	1
-1	-1	-1	-1	-1	-1	-1	-1	1	1	-1	0	-1	-1	1	0	-1	1	1	-1	-1	-1	-1	-1	-1	-1	-1	-1	-1	-1	-1	-1	1	1	1	-1	-1	-1	-1	1	1	1	1	1	1	1	1	1	1	1
1	-1	-1	-1	-1	-1	-1	-1	1	1	-1	0	-1	-1	-1	1	-1	0	0	-1	-1	-1	0	-1	-1	-1	1	-1	-1	-1	1	-1	-1	0	-1	-1	-1	0	-1	1	1	1	1	1	1	1	1	1	1	1
1	-1	-1	-1	-1	-1	1	1	-1	-1	1	0	-1	-1	-1	1	-1	-1	-1	-1	-1	-1	1	-1	-1	-1	1	-1	-1	-1	1	-1	1	1	1	-1	-1	-1	-1	1	1	1	1	1	1	1	1	1	1	1
1	-1	-1	-1	-1	-1	1	1	-1	0	0	0	-1	-1	1	0	-1	1	1	-1	-1	-1	-1	-1	-1	-1	-1	-1	-1	-1	-1	-1	1	1	1	-1	-1	-1	-1	1	1	1	1	1	1	1	1	1	1	1
1	1	1	1	1	-1	-1	-1	1	1	-1	0	-1	-1	1	0	-1	1	1	-1	-1	-1	-1	-1	-1	-1	-1	-1	-1	-1	-1	-1	1	1	1	-1	-1	-1	-1	1	1	1	1	1	1	1	1	1	1	1
1	1	1	1	1	-1	-1	-1	1	1	-1	0	-1	-1	1	0	-1	1	1	-1	-1	-1	-1	-1	-1	-1	-1	-1	-1	-1	-1	-1	1	1	1	-1	-1	-1	-1	1	1	1	1	1	1	1	1	1	1	1
1	1	1	1	1	-1	-1	-1	1	1	-1	0	-1	-1	1	0	-1	1	1	-1	-1	-1	-1	-1	-1	-1	-1	-1	-1	-1	-1	-1	1	1	1	-1	-1	-1	-1	1	1	1	1	1	1	1	1	1	1	1
1	1	1	1	1	-1	-1	-1	1	1	-1	0	-1	-1	0	0	-1	1	1	-1	-1	-1	-1	-1	-1	-1	-1	-1	-1	-1	-1	-1	1	1	1	-1	-1	-1	-1	1	1	1	1	1	1	1	1	1	1	1
1	-1	-1	-1	-1	-1	1	1	-1	-1	1	0	-1	-1	-1	1	-1	0	0	-1	-1	-1	-1	-1	-1	-1	-1	-1	-1	-1	-1	-1	1	1	1	-1	-1	-1	-1	1	1	1	1	1	1	1	1	1	1	1
-1	-1	-1	-1	-1	-1	-1	-1	1	1	-1	0	-1	-1	1	0	-1	0	0	-1	-1	-1	0	-1	-1	-1	0	-1	-1	-1	0	-1	1	1	1	-1	-1	-1	-1	1	1	1	1	1	1	1	1	1	1	1
-1	-1	-1	-1	-1	-1	-1	-1	1	1	-1	0	-1	-1	1	0	-1	1	1	-1	-1	-1	-1	-1	-1	-1	-1	-1	-1	-1	-1	-1	1	1	1	-1	-1	-1	-1	1	1	1	1	1	1	1	1	1	1	1
-1	-1	-1	-1	-1	-1	-1	-1	1	1	-1	0	-1	-1	1	0	-1	1	1	-1	-1	-1	-1	-1	-1	-1	-1	-1	-1	-1	-1	-1	1	1	1	-1	-1	-1	-1	1	1	1	1	1	1	1	1	1	1	1
-1	-1	-1	-1	-1	-1	-1	-1	1	1	-1	0	-1	-1	1	0	-1	1	1	-1	-1	-1	-1	-1	-1	-1	-1	-1	-1	-1	-1	-1	1	1	1	-1	-1	-1	-1	1	1	1	1	1	1	1	1	1	1	1
1	-1	-1	-1	-1	-1	1	1	-1	-1	1	0	-1	-1	-1	1	-1	1	1	-1	-1	-1	-1	-1	-1	-1	-1	-1	-1	-1	-1	-1	1	1	1	-1	-1	-1	-1	1	1	1	1	1	1	1	1	1	1	1
0	-1	-1	-1	-1	-1	0	0	0	0	0	0	-1	-1	0	0	-1	1	1	-1	-1	-1	-1	-1	-1	-1	-1	-1	-1	-1	-1	-1	1	1	1	-1	-1	-1	-1	1	1	1	1	1	1	1	1	1	1	1
1	-1	-1	-1	-1	-1	1	1	-1	-1	1	0	-1	-1	-1	1	-1	-1	-1	-1	-1	1	1	-1	-1	-1	-1	-1	-1	-1	1	-1	1	1	1	1	0	1	-1	1	1	1	1	1	1	1	1	1	1	1
1	1	1	1	1	-1	-1	-1	1	1	-1	0	-1	-1	1	0	-1	1	1	-1	-1	-1	-1	-1	-1	-1	-1	-1	-1	-1	-1	-1	1	1	1	-1	-1	-1	-1	1	1	1	1	1	1	1	1	1	1	1
1	1	1	1	1	-1	-1	-1	1	1	-1	0	-1	-1	1	0	-1	1	1	-1	-1	-1	-1	-1	-1	-1	-1	-1	-1	-1	-1	-1	1	1	1	-1	-1	-1	-1	1	1	1	1	1	1	1	1	1	1	1
1	-1	-1	0	-1	-1	1	1	-1	-1	1	0	-1	-1	-1	0	1	1	1	-1	-1	0	0	-1	-1	-1	-1	-1	-1	-1	1	-1	1	1	1	-1	-1	-1	-1	1	1	1	1	1	1	1	1	1	1	1
1	1	1	1	1	-1	-1	-1	1	1	-1	0	-1	-1	1	0	-1	1	1	-1	-1	-1	1	-1	-1	-1	1	-1	-1	-1	1	-1	-1	0	-1	-1	-1	1	-1	1	1	1	1	1	1	1	1	1	1	1
1	0	0	0	0	-1	0	0	0	0	0	0	-1	-1	0	0	-1	1	1	-1	-1	-1	-1	-1	-1	-1	-1	-1	-1	-1	-1	-1	1	1	1	-1	-1	-1	-1	1	1	1	1	1	1	1	1	1	1	1
1	-1	-1	0	0	-1	0	0	0	0	0	0	-1	-1	1	0	-1	1	1	-1	-1	-1	-1	-1	-1	-1	-1	-1	-1	-1	-1	-1	1	1	1	-1	-1	-1	-1	1	1	1	1	1	1	1	1	1	1	1
1	0	0	0	0	-1	0	0	0	0	0	0	-1	-1	0	0	-1	0	0	-1	-1	-1	0	-1	-1	-1	0	-1	-1	-1	-1	-1	1	1	1	-1	-1	-1	-1	1	1	1	1	1	1	1	1	1	1	1
1	1	1	1	1	-1	-1	-1	1	1	-1	0	-1	-1	1	0	-1	1	1	-1	-1	-1	-1	-1	-1	-1	-1	-1	-1	-1	-1	-1	1	1	1	-1	-1	-1	-1	1	1	1	1	1	1	1	1	1	1	1
1	-1	-1	0	0	-1	1	1	-1	-1	1	0	-1	-1	-1	1	-1	-1	-1	-1	-1	-1	1	-1	0	-1	1	-1	-1	-1	1	-1	-1	0	-1	-1	-1	1	-1	1	1	1	1	1	1	1	1	1	1	1
1	-1	-1	-1	-1	-1	1	1	-1	-1	1	-1	-1	-1	-1	1	-1	-1	-1	-1	-1	-1	1	-1	-1	-1	1	-1	-1	-1	1	-1	-1	-1	-1	-1	-1	1	1	1	1	1	1	1	1	1	1	1	1	1
-1	-1	1	1	1	1	1	-1	-1	1	1	0	-1	-1	-1	1	-1	-1	-1	-1	-1	-1	1	-1	-1	-1	1	-1	-1	-1	1	-1	-1	0	-1	-1	-1	1	-1	1	1	1	1	1	1	1	1	1	1	1
-1	-1	1	1	1	1	1	0	-1	0	1	0	-1	-1	1	1	-1	1	-1	-1	-1	-1	-1	1	1	1	1	1	1	1	1	-1	1	1	1	0	-1	-1	-1	1	1	1	1	1	1	1	1	1	1	1
-1	-1	1	1	1	1	1	-1	-1	1	1	-1	-1	-1	1	1	-1	1	-1	-1	-1	-1	1	-1	-1	-1	1	-1	-1	-1	1	-1	-1	-1	-1	-1	-1	1	1	1	1	1	1	1	1	1	1	1	1	1
1	-1	-1	-1	-1	-1	1	1	-1	-1	1	-1	-1	-1	-1	1	-1	-1	-1	-1	-1	-1	1	-1	-1	-1	1	-1	-1	-1	1	-1	-1	-1	-1	-1	-1	1	1	1	1	1	1	1	1	1	1	1	1	1
1	-1	-1	-1	-1	-1	1	1	-1	-1	1	0	-1	-1	-1	1	-1	-1	-1	-1	-1	-1	1	-1	0	-1	1	-1	-1	-1	1	-1	-1	0	-1	-1	-1	1	-1	1	1	1	1	1	1	1	1	1	1	1
1	-1	-1	-1	-1	-1	1	1	-1	-1	1	0	-1	-1	-1	1	-1	-1	-1	-1	-1	-1	1	-1	0	-1	1	-1	-1	-1	1	-1	-1	0	-1	-1	-1	1	-1	1	1	1	1	1	1	1	1	1	1	1
-1	-1	1	1	1	1	1	-1	-1	1	1	-1	-1	-1	1	1	-1	1	-1	-1	-1	-1	1	-1	-1	-1	1	-1	-1	-1	1	-1	-1	-1	-1	-1	-1	1	1	1	1	1	1	1	1	1	1	1	1	1
-1	-1	1	1	1	1	1	0	-1	0	1	0	-1	-1	0	1	-1	0	-1	-1	-1	-1	1	-1	0	-1	1	-1	-1	-1	1	-1	-1	0	-1	-1	-1	1	-1	1	1	1	1	1	1	1	1	1	1	1
1	-1	-1	-1	-1	-1	1	1	-1	-1	1	-1	-1	-1	-1	1	-1	-1	-1	-1	-1	-1	1	-1	-1	-1	1	-1	-1	-1	1	-1	-1	-1	-1	-1	-1	1	1	1	1	1	1	1	1	1	1	1	1	1
-1	-1	1	1	1	1	1	1	-1	-1	1	0	-1	-1	-1	1	-1	-1	-1	-1	-1	-1	1	-1	0	-1	1	-1	-1	-1	1	-1	-1	0	-1	-1	-1	1	-1	1	1	1	1	1	1	1	1	1	1	1
-1	-1	1	1	1	1	1	-1	-1	1	1	-1	-1	-1	1	1	-1	1	-1	-1	-1	-1	1	-1	-1	-1	1	-1	-1	-1	1	-1	-1	-1	-1	-1	-1	1	1	1	1	1	1	1	1	1	1	1	1	1
-1	-1	1	1	1	1	1	-1	-1	1	1	-1	-1	-1	-1	1	-1	-1	-1	-1	-1	-1	1	-1	-1	-1	1	-1	-1	-1	1	-1	-1	-1	-1	-1	-1	1	1	1	1	1	1	1	1	1	1	1	1	1
-1	-1	1	1	1	1	1	-1	-1	1	1	-1	-1	-1	1	1	-1	1	-1	-1	-1	-1	1	-1	-1	-1	1	-1	-1	-1	1	-1	-1	-1	-1	-1	-1	1	1	1	1	1	1	1	1	1	1	1	1	1
1	-1	-1	-1	-1	1	1	1	1	1	-1	0	-1	1	1	1	-1	1	-1	-1	-1	-1	-1	-1	-1	-1	-1	-1	-1	-1	-1	-1	1	1	1	-1	-1	-1	-1	1	1	1	1	1	1	1	1	1	1	1
1	-1	-1	-1	-1	1	1	1	1	1	-1	0	-1	1	1	1	-1	1	-1	-1	-1	-1	-1	-1	-1	-1	-1	-1	-1	-1	-1	-1	1	1	1	-1	-1	-1	-1	1	1	1	1	1	1	1	1	1	1	1
1	-1	-1	-1	-1	1	1	1	1	1	-1	0	-1	1	1	1	-1	1	-1	-1	-1	-1	-1	-1	-1	-1	-1	-1	-1	-1	-1	-1	1	1	1	-1	-1	-1	-1	1	1	1	1	1	1	1	1	1	1	1
1	-1	-1	-1	-1	1	1	1	1	1	-1	0	-1	1	1	1	-1	1	-1	-1	-1	-1	-1	-1	-1	-1	-1	-1	-1	-1	-1	-1	1	1	1	-1	-1	-1	-1	1	1	1	1	1	1	1	1	1	1	1
1	-1	-1	-1	-1	1	1	1	1	1	-1	0	-1	1	1	1	-1	1	-1	-1	-1	-1	-1	-1	-1	-1	-1	-1	-1	-1	-1	-1	1	1	1	-1	-1	-1	-1	1	1	1	1	1	1	1	1	1	1	1
1	-1	-1	-1	-1	1	1	1	1	1	-1	0	-1	1	1	1	-1	1	-1	-1	-1	-1	-1	-1	-1	-1	-1	-1	-1	-1	-1	-1	1	1	1	-1	-1	-1	-1	1	1	1	1	1	1	1	1	1	1	1
1	-1	-1	-1	-1	1	1	1	1	1	0	0	0	1	1	1	0	1	0	-1	-1	-1	-1	-1	-1	-1	-1	-1	-1	-1	-1	-1	1	1	1	-1	-1	-1	-1	1	1	1	1	1	1	1	1	1	1	1
1	-1	-1	-1	-1	1	1	1	1	1	-1	0	-1	1	1	1	-1	1	-1	-1	-1	-1	-1	-1	-1	-1	-1	-1	-1	-1	-1	-1	1	1	1	-1	-1	-1	-1	1	1	1	1	1	1	1	1	1	1	1
1	-1	-1	-1	-1	1	1	1	1	1	-1	0	-1	1	1	1	-1	1	-1	-1	-1	-1	-1	-1	-1	-1	-1	-1	-1	-1	-1	-1	1	1	1	-1	-1	-1	-1	1	1	1	1	1	1	1	1	1	1	1
0	-1	-1	-1	-1	0	0	0	1	1	-1	0	-1	0	1	1	-1	1	1	-1	-1	-1	-1	-1	0	-1	-1	-1	-1	-1	-1	-1	-1	0	-1	-1	-1	-1	-1	1	1	1	1	1	1	1	1	1	1	1
-1	-1	-1	-1	-1	1	1	1	1	1	-1	0	-1	-1	1	0	-1	1	1	1	0	1	1	1	1	1	1	1	0	1	1	-1	-1	0	-1	-1	-1	-1	-1	1	1	1	1	1	1	1	1	1	1	1
-1	-1	-1	-1	-1	1	1	1	1	1	-1	0	-1	-1	1	0	-1	1	1	1	0	1	1	1	1	1	1	1	1	1	1	-1	-1	0	-1	-1	-1	-1	-1	1	1	1	1	1	1	1	1	1	1	1
-1	-1	-1	-1	-1	-1	-1	-1	1	1	-1	0	-1	-1	1	0	-1	1	1	-1	-1	-1	-1	-1	-1	-1	-1	1	1	1	1	1	1	1	1	-1	-1	-1	-1	1	1	1	1	1	1	1	1	1	1	1
-1	0	-1	-1	-1	1	1	1	1	1	-1	0	-1	-1	1	0	-1	1	1	0	0	0	0	0	1	0	0	1	1	1	1	1	1	1	1	-1	-1	-1	-1	1	1	1	1	1	1	1	1	1	1	1
-1	-1	-1	-1	-1	-1	-1	-1	1	1	-1	0	-1	-1	1	0	-1	1	1	-1	-1	-1	-1	-1	-1	-1	-1	1	1	1	1	1	1	1	1	-1	-1	-1	-1	1	1	1	1	1	1	1	1	1	1	1
-1	-1	-1	-1	-1	0	0	-1	1	1	-1	0	-1	-1	1	0	-1	1	1	-1	-1	-1	-1	-1	-1	-1	-1	1	1	1	1	1	1	1	1	-1	-1	-1	-1	1	1	1	1	1	1	1	1	1	1	1
-1	0	-1	-1	-1	1	1	1	1	1	-1	0	-1	-1	1	0	-1	1	1	-1	-1	-1	-1	-1	0	-1	-1	1	1	1	1	1	1	1	1	-1	-1	-1	-1	1	1	1	1	1	1	1	1	1	1	1
-1	-1	-1	-1	-1	1	1	-1	1	1	-1	0	-1	-1	1	0	-1	1	1	-1	-1	-1	-1	-1	-1	-1	-1	1	1	1	1	1	1	1	1	-1	-1	-1	-1	1	1	1	1	1	1	1	1	1	1	1
-1	-1	-1	-1	-1	1	1	1	1	1	-1	0	-1	-1	1	0	-1	1	1	1	0	1	1	1	1	1	1	1	1	1	1	-1	-1	0	-1	-1	-1	-1	-1	1	1	1	1	1	1	1	1	1	1	1
0	-1	-1	-1	-1	1	1	1	1	1	-1	0	-1	-1	1	0	-1	1	1	0	0	0	0	0	1	0	0	1	1	1	1	0	0	0	0	-1	-1	-1	-1	1	1	1	1	1	1	1	1	1	1	1
-1	-1	-1	-1	-1	-1	-1	-1	1	1	-1	0	-1	-1	1	0	-1	1	1	-1	-1	-1	-1	-1	0	-1	-1	1	1	1	1	1	1	1	1	-1	-1	-1	-1	1	1	1	1	1	1	1	1	1	1	1
0	-1	-1	-1	-1	-1	0	0	0	0	0	0	-1	-1	0	0	-1	0	-1	-1	-1	-1	0	-1	0	-1	0	-1	-1	-1	0	0	1	1	1	-1	-1	-1	-1	1	1	1	1	1	1	1	1	1	1	1
1	-1	-1	-1	-1	1	1	1	1	1	-1	0	-1	-1	1	0	-1	1	1	-1	-1	-1	-1	-1	0	-1	-1	1	1	1	1	1	1	1	1	-1	-1	-1	-1	1	1	1	1	1	1	1	1	1	1	1
1	-1	-1	-1	-1	1	1	1	1	1	-1	0	-1	-1	1	0	-1	1	1	-1	-1	-1	-1	-1	0	-1	-1	1	1	1	1	1	1	1	1	-1	-1	-1	-1	1	1	1	1	1	1	1	1	1	1	1
1	-1	-1	-1	-1	-1	-1	-1	1	1	-1	0	-1	-1	1	0	-1	1	1	-1	-1	-1	-1	-1	0	-1	-1	1	1	1	1	1	1	1	1	-1	-1	-1	-1	1	1	1	1	1	1	1	1	1	1	1
1	-1	-1	-1	-1	-1	-1	-1	1	1	-1	0	-1	-1	-1	1	-1	-1	-1	-1	-1	-1	1	-1	0	-1	1	-1	-1	-1	1	-1	1	1	1	-1	-1	-1	-1	1	1	1	1	1	1	1	1	1	1	1
1	-1	-1	-1	-1	1	1	1	0	1	-1	0	-1	-1	1	0	-1	1	1	-1	-1	-1	-1	-1	-1	-1	-1	1	1	1	1	1	1	1	1	-1	-1	-1	-1	1	1	1	1	1	1	1	1	1	1	1
-1	-1	-1	-1	-1	-1	-1	-1	1	1	-1	0	-1	-1	1	0	-1	1	1	-1	-1	-1	-1	-1	-1	-1	-1	1	1	1	1	1	1	1	1	-1	-1	-1	-1	1	1	1	1	1	1	1	1	1	1	1
-1	-1	-1	-1	-1	-1	-1	-1	1	1	-1	0	-1	-1	1	0	-1	1	1	-1	-1	-1	-1	-1	0	-1	-1	1	1	1	1	1	1	1	1	-1	-1	-1	-1	1	1	1	1	1	1	1	1	1	1	1
1	-1	-1	-1	-1	1	1	1	1	1	-1	0	-1	-1	1	0	-1	1	1	-1	-1	-1	-1	-1	0	-1	-1	1	1	1	1	1	1	1	1	-1	-1	-1	-1	1	1	1	1	1	1	1	1	1	1	1
-1	-1	-1	-1	-1	-1	-1	-1	1	1	-1	0	-1	-1	1	0	-1	1	1	-1	-1	-1	-1	-1	-1	-1	-1	-1	-1	-1	-1	-1	1	1	1	1	0	-1	-1	1	1	1	1	1	1	1	1	1	1	1
1	-1	-1	-1	-1	1	1	1	1	1	-1	0	-1	-1	1	0	-1	1	1	-1	-1	-1	-1	-1	0	-1	-1	1	1	1	1	1	1	1	1	-1	-1	-1	-1	1	1	1	1	1	1	1	1	1	1	1
1	-1	-1	-1	-1	1	1	1	1	1	-1	0	-1	-1	1	0	-1	1	1	-1	-1	-1	-1	-1	0	-1	-1	1	1	1	1	1	1	1	1	-1	-1	-1	-1	1	1	1	1	1	1	1	1	1	1	1
1	-1	-1	-1	-1	1	1	1	1	1	-1	0	-1	-1	1	0	-1	1	1	-1	-1	-1	-1	-1	-1	-1	-1	1	1	1	1	1	1	1	1	-1	-1	-1	-1	1	1	1	1	1	1	1	1	1	1	1
1	-1	-1	-1	-1	-1	1	1	-1	-1	1	0	-1	-1	-1	1	-1	-1	-1	-1	-1	-1	1	-1	0	-1	1	-1	-1	-1	1	-1	1	1	1	-1	-1	-1	-1	1	1	1	1	1	1	1	1	1	1	1
1	-1	-1	-1	-1	1	1	1	1	1	-1	0	-1	-1	1	0	-1	1	1	-1	-1	-1	-1	-1	-1	-1	-1	1	1	1	1	1	1	1	1	-1	-1	-1	-1	1	1	1	1	1	1	1	1	1	1	1
1	1	1	1	1	1	1	1	1	1	1	1	1	1	1	1	1	1	1	1	0	-1	-1	-1	0	-1	-1	-1	-1	-1	-1	-1	1	1	1	-1	-1	-1	-1	1	1	1	1	1	1	1	1	1	1	1
-1	-1	-1	-1	-1	-1	-1	-1	1	1	-1	0	-1	-1	1	0	-1	1	1	-1	-1	-1	-1	-1	-1	-1	-1	1	1	1	1	1	1	1	1	-1	-1	-1	-1	1	1	1	1	1	1	1	1	1	1	1
1	-1	-1	-1	-1	-1	-1	-1	1	1	-1	0	-1	-1	1	0	-1	1	1	-1	-1	-1	-1	-1	-1	-1	-1	-1	-1	-1	-1	-1	1	1	1	-1	-1	-1	-1	1	1	1	1	1	1	1	1	1	1	1
1	1	1	1	1	1	1	1	1	1	1	1	1	1	1	1	1	1	1	1	0	-1	-1	-1	0	-1	-1	-1	-1	-1	-1	-1	1	1	1	-1	-1	-1	-1	1	1	1	1	1	1	1	1	1	1	1
1	-1	-1	1	1	1	1	0	0	1	1	1	1	1	1	1	0	1	0	0	-1	-1	-1	-1	0	-1	-1	-1	-1	-1	-1	-1	1	1	1	0	0	0	-1	1	1	1	1	1	1	1	1	1	1	1
1	1	1	1	1	1	1	1	1	1	1	1	1	1	1	1	1	1	1	1	0	-1	-1	-1	0	-1	-1	-1	-1	-1	-1	-1	1	1	1	-1	-1	-1	-1	1	1	1	1	1	1	1	1	1	1	1
1	-1	-1	1	1	1	1	-1	-1	1	1	1	1	1	1	1	-1	1	-1	-1	-1	-1	-1	-1	0	-1	-1	-1	-1	-1	-1	-1	1	1	1	1	0	1	-1	1	1	1	1	1	1	1	1	1	1	1
1	1	1	1	1	1	1	1	1	1	1	1	1	1	1	1	1	1	1	1	0	-1	-1	-1	0	-1	-1	-1	-1	-1	-1	-1	1	1	1	-1	-1	-1	-1	1	1	1	1	1	1	1	1	1	1	1
1	1	1	1	1	1	1	1	1	1	1	1	1	1	1	1	-1	1	-1	-1	-1	-1	-1	-1	0	-1	-1	-1	-1	-1	-1	-1	1	1	1	1	0	1	-1	1	1	1	1	1	1	1	1	1	1	1
1	-1	-1	1	1	1	1	-1	-1	1	1	1	1	1	1	1	-1	1	-1	-1	0	-1	-1	-1	-1	-1	-1	-1	-1	-1	-1	-1	1	1	1	-1	-1	-1	-1	1	1	1	1	1	1	1	1	1	1	1
1	-1	-1	1	1	1	1	-1	-1	1	1	1	1	1	1	1	-1	1	-1	-1	-1	-1	-1	-1	0	-1	-1	-1	-1	-1	-1	-1	1	1	1	1	0	1	-1	1	1	1	1	1	1	1	1	1	1	1
1	1	1	1	1	1	1	1	1	1	1	1	1	1	1	1	-1	1	-1	-1	-1	-1	-1	-1	0	-1	-1	-1	-1	-1	-1	-1	1	1	1	1	0	1	-1	1	1	1	1	1	1	1	1	1	1	1
1	1	1	1	1	1	1	1	1	1	1	1	1	1	1	1	1	1	1	1	0	-1	-1	-1	0	-1	-1	-1	-1	-1	-1	-1	1	1	1	-1	-1	-1	-1	1	1	1	1	1	1	1	1	1	1	1
1	1	1	1	1	1	1	-1	-1	1	1	1	1	1	1	1	-1	1	-1	1	0	-1	-1	-1	0	-1	-1	-1	-1	-1	-1	-1	1	1	1	-1	-1	-1	-1	1	1	1	1	1	1	1	1	1	1	1
1	1	1	1	1	1	1	1	1	1	1	1	1	1	1	1	1	1	1	1	0	-1	-1	-1	0	-1	-1	-1	-1	-1	-1	-1	1	1	1	-1	-1	-1	-1	1	1	1	1	1	1	1	1	1	1	1
1	1	1	1	1	1	1	1	1	1	1	1	1	1	1	1	1	1	1	1	0	-1	-1	-1	0	-1	-1	-1	-1	-1	-1	-1	1	1	1	-1	-1	-1	-1	1	1	1	1	1	1	1	1	1	1	1
1	-1	-1	1	1	1	1	-1	-1	1	1	1	1	1	1	1	-1	1	-1	-1	-1	-1	-1	-1	0	-1	-1	-1	-1	-1	-1	-1	1	1	1	1	0	1	-1	1	1	1	1	1	1	1	1	1	1	1
1	-1	-1	1	1	1	1	-1	-1	1	1	1	1	1	1	1	-1	1	-1	-1	-1	-1	-1	-1	0	-1	-1	-1	-1	-1	-1	-1	1	1	1	1	0	1	-1	-1	-1	1	-1	-1	0	-1	-1	-1	-1	-1
1	-1	-1	1	1	1	1	-1	-1	1	1	1	1	1	1	1	-1	1	-1	-1	-1	-1	-1	-1	0	-1	-1	-1	-1	-1	-1	-1	1	1	1	1	0	1	-1	-1	-1	1	-1	-1	0	-1	-1	-1	-1	-1
1	-1	-1	-1	-1	-1	1	1	-1	-1	1	-1	-1	-1	-1	1	-1	-1	-1	-1	-1	-1	1	-1	-1	-1	1	-1	-1	-1	1	-1	-1	-1	-1	-1	-1	1	1	1	1	1	1	1	1	1	1	1	1	1
1	-1	-1	1	1	1	1	-1	-1	1	1	1	1	1	1	1	-1	-1	-1	-1	-1	-1	-1	1	0	-1	-1	-1	-1	-1	-1	-1	1	1	1	1	0	1	-1	1	1	1	1	1	1	1	1	1	1	1
1	-1	-1	1	1	1	1	-1	-1	1	1	1	1	1	1	1	-1	-1	-1	-1	-1	-1	-1	1	0	-1	-1	-1	-1	-1	-1	-1	1	1	1	1	0	1	-1	1	1	1	1	1	1	1	1	1	1	1
1	-1	-1	1	1	1	1	-1	-1	1	1	1	1	1	1	1	-1	-1	-1	-1	-1	-1	-1	1	0	-1	-1	-1	-1	-1	-1	-1	1	1	1	1	0	1	-1	1	1	1	1	1	1	1	1	1	1	1
1	-1	-1	1	1	1	1	-1	-1	1	1	1	1	1	1	1	-1	-1	-1	-1	-1	-1	-1	1	0	-1	-1	-1	-1	-1	-1	-1	1	1	1	1	0	1	-1	1	1	1	1	1	1	1	1	1	1	1
1	-1	-1	1	1	1	1	-1	-1	1	1	1	1	1	1	1	-1	-1	-1	-1	-1	-1	-1	1	0	-1	-1	-1	-1	-1	-1	-1	1	1	1	1	0	1	-1	1	1	1	1	1	1	1	1	1	1	1
1	-1	-1	1	1	1	1	-1	-1	1	1	1	1	1	1	1	-1	-1	-1	-1	-1	-1	-1	1	0	-1	-1	-1	-1	-1	-1	-1	1	1	1	1	0	1	-1	1	1	1	1	1	1	1	1	1	1	1
1	-1	-1	1	1	1	1	-1	-1	1	1	1	1	1	1	1	-1	-1	-1	-1	-1	-1	-1	1	-1	-1	-1	-1	-1	-1	-1	-1	1	1	1	1	0	1	-1	1	1	1	1	1	1	1	1	1	1	1
1	-1	-1	1	1	1	1	-1	-1	1	1	1	1	1	1	1	-1	-1	-1	-1	-1	-1	-1	1	0	-1	-1	-1	-1	-1	-1	-1	1	1	1	1	0	1	-1	1	1	1	1	1	1	1	1	1	1	1
1	-1	-1	1	1	1	1	-1	-1	1	1	1	1	1	1	1	-1	-1	-1	-1	-1	-1	-1	1	-1	-1	-1	-1	-1	-1	-1	-1	1	1	1	1	0	1	-1	1	1	1	1	1	1	1	1	1	1	1
1	-1	-1	1	1	1	1	-1	-1	1	1	1	1	1	1	1	-1	-1	-1	-1	-1	-1	-1	1	0	-1	-1	-1	-1	-1	-1	-1	1	1	1	1	0	1	-1	1	1	1	1	1	1	1	1	1	1	1
1	-1	-1	1	1	1	1	-1	-1	1	1	1	1	1	1	1	-1	-1	-1	-1	-1	-1	-1	1	0	-1	-1	-1	-1	-1	-1	-1	1	1	1	1	0	1	-1	1	1	1	1	1	1	1	1	1	1	1
1	-1	-1	1	1	1	1	-1	-1	1	1	1	1	1	1	1	-1	-1	-1	-1	-1	-1	-1	1	0	-1	-1	-1	-1	-1	-1	-1	1	1	1	1	0	1	-1	1	1	1	1	1	1	1	1	1	1	1
1	-1	-1	1	1	1	1	-1	-1	1	1	1	1	1	1	1	-1	-1	-1	-1	-1	-1	-1	1	-1	-1	-1	-1	-1	-1	-1	-1	1	1	1	1	0	1	-1	1	1	1	1	1	1	1	1	1	1	1
1	-1	-1	1	1	1	1	-1	-1	1	1	1	1	1	1	1	-1	-1	-1	-1	-1	-1	-1	1	-1	-1	-1	-1	-1	-1	-1	-1	1	1	1	1	0	1	-1	1	1	1	1	1	1	1	1	1	1	1
1	-1	-1	1	1	1	1	-1	-1	1	1	1	1	1	1	1	-1	-1	-1	-1	-1	-1	-1	1	0	-1	-1	-1	-1	-1	-1	-1	1	1	1	1	0	1	-1	1	1	1	1	1	1	1	1	1	1	1
1	-1	-1	1	1	1	1	-1	-1	1	1	1	1	1	1	1	-1	-1	-1	-1	-1	-1	-1	1	-1	-1	-1	-1	-1	-1	-1	-1	1	1	1	1	1	1	-1	1	1	1	1	1	1	1	1	1	1	1
1	-1	-1	1	1	1	1	-1	-1	1	1	1	1	1	1	1	-1	-1	-1	-1	-1	-1	-1	1	-1	-1	-1	-1	-1	-1	-1	-1	1	1	1	1	1	1	-1	1	1	1	1	1	1	1	1	1	1	1
1	-1	-1	1	1	1	1	-1	-1	1	1	1	1	1	1	1	-1	-1	-1	-1	-1	-1	-1	1	-1	-1	-1	-1	-1	-1	-1	-1	1	1	1	1	0	1	-1	1	1	1	1	1	1	1	1	1	1	1
1	-1	-1	1	1	1	1	-1	-1	1	1	1	1	1	1	1	-1	-1	-1	-1	-1	-1	-1	1	0	-1	-1	-1	-1	-1	-1	-1	1	1	1	1	0	1	-1	1	1	1	1	1	1	1	1	1	1	1
1	-1	-1	1	1	1	1	-1	-1	1	1	1	1	1	1	1	-1	-1	-1	-1	-1	-1	-1	1	0	-1	-1	-1	-1	-1	-1	-1	1	1	1	1	0	1	-1	1	1	1	1	1	1	1	1	1	1	1
1	-1	-1	1	1	1	1	-1	-1	1	1	1	1	1	1	1	-1	-1	-1	-1	-1	-1	-1	1	0	-1	-1	-1	-1	-1	-1	-1	1	1	1	1	0	1	-1	1	1	1	1	1	1	1	1	1	1	1
-1	1	-1	-1	-1	-1	-1	-1	1	-1	1	0	-1	-1	1	0	-1	1	1	-1	-1	-1	-1	-1	0	-1	-1	-1	-1	-1	-1	-1	-1	0	-1	-1	-1	-1	-1	-1	-1	1	1	1	1	1	1	-1	-1	-1
-1	-1	-1	-1	-1	-1	-1	-1	1	1	-1	0	-1	-1	1	0	-1	1	1	-1	-1	-1	-1	-1	-1	-1	-1	1	1	1	1	1	1	1	1	-1	-1	-1	-1	1	1	1	1	1	1	1	1	1	1	1
-1	1	-1	-1	-1	-1	-1	-1	1	-1	1	0	-1	-1	1	0	-1	1	1	-1	-1	-1	-1	-1	0	-1	-1	-1	-1	-1	-1	-1	-1	0	-1	-1	-1	-1	-1	-1	-1	1	1	1	1	1	1	-1	-1	-1
1	-1	-1	-1	-1	-1	1	1	-1	-1	1	0	-1	-1	-1	1	-1	-1	-1	-1	-1	-1	1	-1	-1	-1	1	-1	-1	-1	1	-1	-1	0	-1	-1	-1	-1	-1	-1	1	1	1	1	1	1	1	1	1	1
1	-1	-1	-1	-1	-1	1	1	-1	-1	1	0	-1	-1	-1	1	-1	-1	-1	-1	-1	-1	-1	-1	-1	-1	-1	1	1	1	1	1	1	1	1	-1	-1	-1	-1	-1	1	1	1	1	1	1	1	1	1	1
1	-1	-1	-1	-1	-1	1	1	-1	-1	1	0	-1	-1	-1	1	-1	-1	-1	-1	-1	-1	-1	-1	0	-1	-1	1	1	1	1	1	1	1	1	-1	-1	-1	-1	1	1	1	1	1	1	1	1	1	1	1
1	-1	-1	-1	-1	-1	1	1	-1	-1	1	0	-1	-1	-1	1	-1	-1	-1	-1	-1	-1	1	-1	-1	-1	1	-1	-1	-1	1	-1	-1	1	1	-1	-1	-1	-1	1	1	1	1	1	1	1	1	1	1	1
1	-1	-1	-1	-1	-1	1	1	-1	-1	1	0	-1	-1	-1	1	-1	-1	-1	-1	-1	-1	-1	-1	-1	-1	-1	1	1	1	1	1	1	1	1	-1	-1	-1	-1	-1	1	1	1	1	1	1	1	1	1	1
1	-1	-1	-1	-1	-1	1	1	-1	-1	1	0	-1	-1	-1	1	-1	-1	-1	-1	-1	-1	1	-1	-1	-1	1	-1	-1	-1	1	-1	-1	0	-1	-1	-1	-1	-1	1	1	1	1	1	1	1	1	1	1	1
1	-1	-1	-1	-1	-1	1	1	-1	-1	1	0	-1	-1	-1	1	-1	-1	-1	-1	-1	-1	-1	-1	-1	-1	-1	1	1	1	1	1	1	1	1	-1	-1	-1	-1	-1	1	1	1	1	1	1	1	1	1	1
1	-1	-1	0	-1	-1	1	1	-1	-1	1	-1	-1	-1	-1	1	-1	0	-1	-1	-1	-1	-1	-1	-1	-1	-1	1	1	1	1	1	1	1	1	-1	-1	-1	1	0	1	1	1	1	1	1	1	1	1	1
1	-1	-1	-1	-1	-1	1	1	-1	-1	1	-1	-1	-1	-1	1	-1	-1	-1	-1	-1	-1	1	-1	-1	-1	1	-1	-1	-1	1	-1	-1	-1	-1	-1	-1	-1	1	1	1	1	1	1	1	1	1	1	1	1
1	-1	-1	-1	-1	-1	1	1	-1	-1	1	-1	-1	-1	-1	1	-1	0	-1	-1	-1	-1	1	-1	-1	-1	1	-1	-1	-1	1	-1	-1	-1	-1	-1	-1	-1	1	-1	1	1	1	1	1	1	1	1	1	1
1	-1	-1	-1	-1	-1	1	1	-1	-1	1	0	-1	-1	-1	1	-1	-1	-1	-1	-1	-1	-1	-1	-1	-1	-1	1	1	1	1	1	1	1	1	-1	-1	-1	-1	1	1	1	1	1	1	1	1	1	1	1
1	-1	-1	-1	-1	-1	1	1	-1	-1	1	0	-1	-1	-1	1	-1	-1	-1	-1	-1	-1	1	-1	-1	-1	1	-1	-1	-1	1	-1	-1	0	-1	-1	-1	-1	-1	1	1	1	1	1	1	1	1	1	1	1
1	-1	-1	-1	-1	-1	1	1	-1	-1	1	-1	-1	-1	-1	1	-1	-1	-1	-1	-1	-1	-1	-1	-1	-1	-1	1	1	1	1	1	1	1	1	-1	-1	-1	1	0	1	1	1	1	1	1	1	1	1	1
1	-1	-1	-1	-1	-1	1	1	-1	-1	1	0	-1	-1	-1	0	-1	1	1	-1	-1	-1	-1	-1	-1	-1	-1	1	1	1	1	1	1	1	1	-1	-1	-1	-1	1	1	1	1	1	1	1	1	1	1	1
1	-1	-1	-1	-1	-1	1	1	-1	-1	1	0	-1	-1	-1	1	-1	-1	-1	-1	-1	-1	1	-1	-1	-1	1	-1	-1	-1	1	-1	-1	0	-1	-1	-1	-1	-1	-1	1	1	1	1	1	1	1	1	1	1
1	-1	-1	-1	-1	-1	1	1	-1	-1	1	-1	-1	-1	-1	1	-1	-1	-1	-1	-1	-1	-1	-1	-1	-1	-1	1	1	1	1	1	1	0	1	-1	-1	-1	1	1	1	1	1	1	1	1	1	1	1	1
1	-1	-1	-1	-1	-1	1	1	-1	-1	1	0	-1	-1	-1	1	-1	-1	-1	-1	-1	-1	0	-1	-1	-1	0	0	0	0	1	0	0	0	0	-1	-1	-1	-1	-1	1	1	1	1	1	1	1	1	1	1
1	-1	-1	-1	-1	-1	1	1	-1	-1	1	-1	-1	-1	-1	1	-1	-1	-1	-1	-1	-1	-1	-1	-1	-1	-1	1	1	1	1	1	1	1	1	-1	-1	-1	1	1	1	1	1	1	1	1	1	1	1	1
1	-1	-1	-1	-1	0	1	1	-1	-1	1	-1	-1	-1	-1	1	-1	0	-1	-1	-1	-1	1	-1	-1	-1	1	-1	-1	-1	1	-1	-1	-1	-1	-1	-1	-1	1	-1	1	1	1	1	1	1	1	1	1	1
1	-1	-1	-1	-1	-1	1	1	-1	-1	1	0	-1	-1	-1	1	-1	-1	-1	-1	-1	-1	1	-1	-1	-1	1	-1	-1	-1	1	-1	-1	0	-1	-1	-1	-1	-1	1	1	1	1	1	1	1	1	1	1	1
1	-1	-1	-1	-1	-1	1	1	-1	-1	1	-1	-1	-1	-1	1	-1	-1	-1	-1	-1	-1	-1	-1	-1	-1	-1	1	1	1	1	1	1	1	1	-1	-1	-1	1	0	1	1	1	1	1	1	1	1	1	1
1	-1	-1	-1	-1	-1	1	1	-1	-1	1	0	-1	-1	-1	1	-1	-1	-1	-1	-1	-1	1	-1	-1	-1	1	-1	-1	-1	1	-1	-1	0	-1	-1	-1	-1	-1	-1	1	1	1	1	1	1	1	1	1	1
1	-1	-1	-1	-1	-1	1	1	-1	-1	1	-1	-1	-1	-1	-1	-1	1	1	-1	-1	-1	-1	-1	-1	-1	-1	1	1	1	1	0	1	0	0	-1	-1	-1	1	1	1	1	1	1	1	1	1	1	1	1
1	-1	-1	-1	-1	-1	1	1	-1	-1	1	-1	-1	-1	-1	1	-1	-1	-1	-1	-1	-1	-1	-1	-1	-1	-1	1	1	1	1	1	1	1	1	-1	-1	-1	1	1	1	1	1	1	1	1	1	1	1	1
1	-1	-1	-1	-1	-1	1	1	-1	-1	1	0	-1	-1	-1	1	-1	-1	-1	-1	-1	-1	-1	-1	-1	-1	-1	1	1	1	1	1	1	1	1	-1	-1	-1	-1	1	1	1	1	1	1	1	1	1	1	1
1	-1	-1	-1	-1	-1	1	1	-1	-1	1	-1	-1	-1	-1	1	-1	-1	-1	-1	-1	-1	-1	-1	-1	-1	-1	1	1	1	1	1	1	1	1	-1	-1	-1	1	-1	1	1	1	1	1	1	1	1	1	1
1	-1	-1	-1	-1	-1	1	1	-1	-1	1	0	-1	-1	-1	1	-1	-1	-1	-1	-1	-1	1	-1	-1	-1	1	-1	-1	-1	1	-1	-1	0	-1	-1	-1	-1	-1	-1	1	1	1	1	1	1	1	1	1	1
1	-1	-1	-1	-1	1	1	1	-1	-1	1	-1	-1	-1	1	-1	-1	1	1	-1	-1	-1	-1	-1	-1	-1	-1	1	1	1	1	-1	-1	-1	-1	-1	-1	-1	1	-1	1	1	1	1	1	1	1	1	1	1
1	-1	-1	-1	-1	1	1	1	1	1	-1	0	-1	-1	1	0	-1	1	1	-1	-1	-1	-1	-1	0	-1	-1	1	1	1	1	1	1	1	1	-1	-1	-1	-1	1	1	1	1	1	1	1	1	1	1	1
1	-1	-1	-1	-1	-1	1	1	-1	-1	1	-1	-1	-1	-1	1	-1	0	-1	-1	-1	-1	1	-1	-1	-1	1	-1	-1	-1	1	-1	-1	-1	-1	-1	-1	-1	1	-1	1	1	1	1	1	1	1	1	1	1
1	-1	-1	-1	-1	1	1	1	1	1	-1	-1	-1	-1	1	-1	-1	0	0	-1	-1	-1	0	-1	-1	-1	-1	1	1	1	1	1	1	1	1	-1	-1	-1	1	1	1	1	1	1	1	1	1	1	1	1
1	-1	-1	-1	-1	-1	1	1	-1	-1	1	-1	-1	-1	-1	1	-1	-1	-1	-1	-1	-1	-1	-1	-1	-1	-1	1	1	1	1	1	1	1	1	-1	-1	-1	1	1	1	1	1	1	1	1	1	1	1	1
1	-1	-1	-1	-1	-1	1	1	-1	-1	1	0	-1	-1	-1	1	-1	-1	-1	-1	-1	-1	-1	-1	0	-1	-1	1	1	1	1	1	1	1	1	-1	-1	-1	-1	1	1	1	1	1	1	1	1	1	1	1
1	-1	-1	-1	-1	1	1	1	1	1	-1	0	-1	-1	1	0	-1	1	1	-1	-1	-1	-1	-1	-1	-1	-1	1	1	-1	1	-1	-1	0	-1	-1	-1	-1	-1	0	1	1	1	1	1	1	1	1	1	1
1	-1	-1	-1	-1	1	1	1	1	1	-1	0	-1	-1	1	0	-1	1	1	-1	-1	-1	-1	-1	-1	-1	-1	1	1	1	1	1	1	1	1	-1	-1	-1	-1	1	1	1	1	1	1	1	1	1	1	1
1	-1	-1	-1	-1	-1	1	1	-1	-1	1	0	-1	-1	0	1	-1	0	0	-1	-1	-1	1	-1	0	-1	1	-1	-1	-1	1	-1	-1	0	-1	-1	-1	-1	-1	-1	1	1	1	1	1	1	1	1	1	1
1	-1	-1	-1	-1	0	1	1	0	0	0	0	-1	-1	0	1	-1	0	0	-1	-1	-1	1	-1	-1	-1	1	-1	-1	-1	1	-1	-1	0	-1	-1	-1	-1	-1	0	1	1	1	1	1	1	1	0	0	0
1	-1	-1	-1	-1	-1	1	1	-1	-1	1	0	-1	-1	1	0	-1	-1	-1	-1	-1	-1	1	-1	-1	-1	1	-1	-1	-1	1	-1	-1	0	-1	-1	-1	-1	-1	-1	1	1	1	1	1	1	1	1	1	1
1	-1	-1	-1	-1	1	1	1	1	1	-1	0	-1	-1	1	0	-1	1	1	-1	-1	-1	-1	-1	0	-1	-1	1	1	1	1	1	1	1	1	-1	-1	-1	-1	1	1	1	1	1	1	1	1	1	1	1
1	-1	-1	-1	-1	-1	1	1	-1	-1	1	0	-1	-1	1	0	-1	1	1	-1	-1	-1	-1	-1	0	-1	-1	1	1	1	1	1	1	1	1	-1	-1	-1	-1	1	1	1	1	1	1	1	1	1	1	1
1	-1	-1	-1	-1	0	1	1	0	0	0	0	-1	-1	0	1	-1	-1	-1	-1	-1	-1	1	-1	-1	-1	1	-1	-1	-1	1	-1	-1	0	-1	-1	-1	-1	-1	1	1	1	1	1	1	1	1	1	1	1
1	-1	-1	-1	-1	-1	1	1	-1	-1	1	-1	-1	-1	-1	1	-1	-1	-1	-1	-1	-1	1	-1	-1	-1	1	-1	-1	-1	1	-1	-1	-1	-1	-1	-1	-1	1	1	1	1	1	1	1	1	1	1	1	1
1	-1	-1	-1	-1	-1	1	1	-1	-1	1	0	-1	-1	-1	1	-1	-1	-1	-1	-1	-1	1	-1	-1	-1	1	-1	-1	-1	1	-1	-1	0	-1	-1	-1	-1	-1	-1	1	1	1	1	1	1	1	1	1	1
1	-1	-1	-1	-1	-1	1	1	-1	-1	1	0	-1	-1	1	0	-1	1	1	-1	-1	-1	-1	-1	0	-1	-1	1	1	1	1	1	1	1	1	-1	-1	-1	-1	-1	1	1	1	1	1	1	1	1	1	1
1	-1	-1	-1	-1	1	1	1	1	1	-1	-1	-1	-1	1	-1	-1	1	1	-1	-1	-1	-1	-1	-1	-1	-1	1	1	1	1	1	1	1	1	-1	-1	-1	1	-1	1	1	1	1	1	1	1	1	1	1
1	-1	-1	-1	-1	1	1	1	1	1	-1	0	-1	-1	1	0	-1	1	1	-1	-1	-1	1	-1	-1	-1	1	-1	-1	-1	1	-1	-1	0	-1	-1	-1	-1	-1	1	1	1	1	1	1	1	1	1	1	1
1	-1	-1	-1	-1	-1	1	1	-1	1	-1	0	-1	-1	1	0	-1	1	1	-1	-1	-1	-1	-1	0	-1	-1	1	1	1	1	1	1	1	1	-1	-1	-1	-1	-1	1	1	1	1	1	1	1	1	1	1
1	-1	-1	-1	-1	1	1	1	1	1	-1	-1	-1	-1	1	-1	-1	1	1	-1	-1	-1	-1	-1	-1	-1	-1	1	1	1	1	1	1	1	1	-1	-1	-1	1	1	1	1	1	1	1	1	1	1	1	1
1	-1	-1	-1	-1	-1	1	1	-1	-1	1	0	-1	-1	-1	1	-1	-1	-1	-1	-1	-1	1	-1	0	-1	1	-1	-1	-1	1	-1	-1	0	-1	-1	-1	-1	-1	-1	1	1	1	1	1	1	1	1	1	1
1	-1	-1	-1	-1	0	1	1	0	-1	1	-1	-1	-1	-1	1	-1	1	1	-1	-1	-1	-1	-1	-1	-1	-1	1	1	1	1	0	-1	-1	-1	-1	-1	-1	1	0	1	1	1	1	1	1	1	1	1	1
1	-1	-1	-1	-1	-1	1	1	-1	-1	1	-1	-1	-1	-1	1	-1	-1	-1	-1	-1	-1	1	-1	-1	-1	1	-1	-1	-1	1	-1	-1	-1	-1	-1	-1	-1	1	-1	1	1	1	1	1	1	1	1	1	1
1	-1	-1	-1	-1	1	1	1	1	1	-1	0	-1	-1	1	0	-1	1	1	-1	-1	-1	-1	-1	0	-1	-1	1	1	1	1	1	1	1	1	-1	-1	-1	-1	1	1	1	1	1	1	1	1	1	1	1
1	-1	-1	-1	-1	1	1	1	1	1	-1	-1	-1	-1	1	-1	-1	1	1	-1	-1	-1	0	-1	-1	-1	0	0	0	0	1	0	0	0	0	-1	-1	-1	1	1	1	1	1	1	1	1	1	1	1	1
1	-1	-1	-1	-1	0	1	1	0	0	0	0	-1	-1	-1	1	-1	0	0	-1	-1	-1	0	-1	0	-1	1	-1	-1	-1	1	-1	-1	0	-1	-1	-1	-1	-1	1	1	1	1	1	1	1	1	1	1	1
1	-1	-1	-1	-1	-1	1	1	-1	-1	1	0	-1	-1	-1	1	-1	-1	-1	-1	-1	-1	1	-1	0	-1	1	-1	-1	-1	1	-1	-1	0	-1	-1	-1	-1	-1	-1	1	1	1	1	1	1	1	1	1	1
1	-1	-1	-1	-1	-1	1	1	-1	-1	1	-1	-1	-1	0	1	-1	-1	-1	-1	-1	-1	1	-1	-1	-1	1	-1	-1	-1	1	-1	-1	-1	-1	-1	-1	-1	1	1	1	1	1	1	1	1	1	1	1	1
1	-1	-1	-1	-1	-1	1	1	-1	-1	1	-1	-1	-1	-1	1	-1	-1	-1	-1	-1	-1	1	-1	-1	-1	1	-1	-1	-1	1	-1	-1	-1	-1	-1	-1	-1	1	-1	1	1	1	1	1	1	1	1	1	1
1	-1	-1	-1	-1	-1	1	1	-1	-1	1	0	-1	-1	-1	1	-1	-1	-1	-1	-1	-1	1	-1	-1	-1	1	-1	-1	-1	1	-1	-1	0	-1	-1	-1	-1	-1	-1	1	1	1	1	1	1	1	1	1	1
1	-1	-1	-1	-1	1	1	1	1	1	-1	-1	-1	-1	1	-1	-1	1	1	-1	-1	-1	1	-1	-1	-1	1	-1	-1	-1	1	-1	-1	-1	-1	-1	-1	-1	1	0	1	1	1	1	1	1	1	1	1	1
1	-1	-1	1	1	1	1	-1	-1	1	1	1	1	1	1	1	-1	1	-1	-1	-1	-1	-1	-1	0	-1	-1	-1	-1	-1	-1	-1	1	1	1	1	0	1	-1	-1	-1	1	-1	-1	0	-1	-1	-1	-1	-1
1	-1	-1	1	1	1	1	-1	-1	1	1	1	1	-1	1	1	-1	1	-1	-1	-1	-1	-1	-1	0	-1	-1	-1	-1	-1	-1	-1	1	1	1	1	0	1	-1	-1	-1	1	-1	-1	0	-1	-1	-1	-1	-1
1	-1	-1	1	1	1	1	-1	-1	1	1	1	1	1	1	1	-1	1	-1	-1	-1	-1	-1	-1	0	-1	-1	-1	-1	-1	-1	-1	-1	0	-1	-1	-1	-1	-1	-1	-1	1	1	1	1	1	1	-1	-1	-1
1	-1	-1	1	1	1	1	-1	-1	1	1	1	1	1	1	1	-1	1	-1	-1	-1	-1	-1	-1	0	-1	-1	-1	-1	-1	-1	-1	1	1	1	1	0	1	-1	-1	-1	1	-1	-1	0	-1	-1	-1	-1	-1
1	-1	-1	1	1	1	1	-1	-1	1	1	1	1	1	1	1	-1	1	-1	-1	-1	-1	-1	-1	0	-1	-1	-1	-1	-1	-1	-1	1	1	1	1	0	1	-1	-1	-1	1	-1	-1	0	-1	-1	-1	-1	-1
1	-1	-1	-1	-1	-1	1	1	-1	-1	1	0	-1	-1	-1	1	-1	-1	-1	-1	-1	-1	1	-1	-1	-1	1	-1	-1	-1	1	-1	-1	0	-1	-1	-1	1	-1	1	1	1	1	1	1	1	1	1	1	1
1	-1	-1	-1	-1	-1	1	1	-1	-1	1	0	-1	-1	-1	1	-1	-1	-1	-1	-1	-1	1	-1	-1	-1	1	-1	-1	-1	1	-1	-1	0	-1	-1	-1	1	-1	1	1	1	1	1	1	1	1	1	1	1
1	-1	-1	-1	-1	-1	1	1	-1	-1	1	0	-1	-1	-1	1	-1	-1	-1	-1	-1	-1	1	-1	-1	-1	1	-1	-1	-1	1	-1	-1	0	-1	-1	-1	1	-1	1	1	1	1	1	1	1	1	1	1	1
1	-1	-1	-1	-1	-1	1	1	-1	-1	1	0	-1	-1	-1	1	-1	-1	-1	-1	-1	-1	1	-1	-1	-1	1	-1	-1	-1	1	-1	-1	0	-1	-1	-1	1	-1	1	1	1	1	1	1	1	1	1	1	1
1	-1	-1	-1	-1	-1	1	1	-1	-1	1	0	-1	-1	-1	1	-1	-1	-1	-1	-1	-1	1	-1	-1	-1	1	-1	-1	-1	1	-1	-1	0	-1	-1	-1	1	-1	1	1	1	1	1	1	1	1	1	1	1
-1	-1	-1	-1	-1	-1	-1	-1	1	1	-1	0	-1	-1	1	0	-1	1	1	-1	-1	-1	-1	-1	0	-1	-1	1	1	1	1	1	1	1	1	-1	-1	-1	-1	1	1	1	1	1	1	1	1	1	1	1
-1	-1	-1	-1	-1	-1	-1	-1	1	1	-1	0	-1	-1	1	0	-1	1	1	-1	-1	-1	-1	-1	0	-1	-1	1	1	1	1	1	1	1	1	-1	-1	-1	-1	1	1	1	1	1	1	1	1	1	1	1
1	-1	-1	1	1	1	1	-1	-1	1	1	1	1	-1	1	0	-1	1	1	-1	-1	-1	-1	-1	0	-1	-1	1	1	1	1	1	1	1	1	-1	-1	-1	-1	1	1	1	1	1	1	1	1	1	1	1
0	-1	-1	0	0	0	0	-1	0	1	0	0	0	-1	1	0	-1	1	1	-1	-1	-1	-1	-1	0	-1	-1	1	1	1	1	1	1	1	1	-1	-1	-1	-1	1	1	1	1	1	1	1	1	1	1	1
0	-1	-1	0	0	0	0	-1	0	1	0	0	0	-1	1	0	-1	1	1	-1	-1	-1	-1	-1	0	-1	-1	1	1	1	1	1	1	1	1	-1	-1	-1	-1	1	1	1	1	1	1	1	1	1	1	1
1	-1	-1	1	1	1	1	-1	-1	1	1	1	1	-1	1	0	-1	1	1	-1	-1	-1	-1	-1	0	-1	-1	1	1	1	1	1	1	1	1	-1	-1	-1	-1	1	1	1	1	1	1	1	1	1	1	1
1	-1	-1	1	1	1	1	-1	-1	1	1	1	1	-1	1	0	-1	1	1	-1	-1	-1	-1	-1	0	-1	-1	1	1	1	1	1	1	1	1	-1	-1	-1	-1	1	1	1	1	1	1	1	1	1	1	1
-1	-1	-1	-1	-1	-1	-1	-1	1	1	-1	0	-1	-1	1	0	-1	1	1	-1	-1	-1	-1	-1	0	-1	-1	1	1	1	1	1	-1	0	-1	-1	-1	-1	-1	1	1	1	1	1	1	1	1	1	1	1
-1	-1	-1	-1	-1	1	1	-1	-1	1	1	1	1	-1	1	0	-1	1	1	1	0	1	1	1	1	1	1	1	1	1	1	-1	-1	0	-1	-1	-1	-1	-1	1	1	1	1	1	1	1	1	1	1	1
-1	-1	-1	-1	-1	-1	-1	-1	1	1	-1	0	-1	-1	1	0	-1	1	1	-1	-1	-1	-1	-1	0	-1	-1	1	1	1	1	1	1	1	1	-1	-1	-1	-1	1	1	1	1	1	1	1	1	1	1	1
-1	-1	-1	-1	-1	-1	-1	-1	1	1	-1	0	-1	-1	1	0	-1	1	1	-1	-1	-1	-1	-1	0	-1	-1	1	1	1	1	1	1	1	1	-1	-1	-1	-1	1	1	1	1	1	1	1	1	1	1	1
-1	-1	-1	-1	-1	-1	-1	-1	1	1	-1	0	-1	-1	1	0	-1	1	1	-1	-1	-1	-1	-1	0	-1	-1	1	1	1	1	1	1	1	1	-1	-1	-1	-1	1	1	1	1	1	1	1	1	1	1	1
-1	-1	-1	-1	-1	-1	-1	-1	1	1	-1	0	-1	-1	1	0	-1	1	1	-1	-1	-1	-1	-1	0	-1	-1	1	1	1	1	1	1	1	1	-1	-1	-1	-1	1	1	1	1	1	1	1	1	1	1	1
-1	-1	-1	-1	-1	-1	-1	-1	1	1	-1	0	-1	-1	1	0	-1	1	1	-1	-1	-1	-1	-1	0	-1	-1	1	1	1	1	1	1	1	1	-1	-1	-1	-1	1	1	1	1	1	1	1	1	1	1	1
0	-1	-1	0	0	0	0	-1	0	1	0	0	0	-1	1	0	-1	1	1	-1	-1	-1	-1	-1	0	-1	-1	1	1	1	1	1	1	1	1	-1	-1	-1	-1	1	1	1	1	1	1	1	1	1	1	1
-1	1	-1	-1	-1	1	1	-1	-1	1	1	1	1	1	1	1	-1	1	1	-1	-1	-1	-1	-1	-1	-1	-1	1	1	1	1	1	1	1	1	-1	-1	-1	-1	1	1	1	1	1	1	1	1	1	1	1
1	-1	-1	-1	-1	1	1	1	1	1	-1	0	-1	1	1	1	-1	1	-1	-1	-1	-1	-1	-1	0	-1	-1	-1	-1	-1	-1	-1	-1	0	-1	-1	-1	-1	-1	-1	1	1	1	1	1	1	1	1	1	1
1	-1	-1	1	1	1	1	-1	-1	1	1	1	1	1	1	0	-1	1	1	-1	-1	-1	-1	-1	0	-1	-1	-1	-1	-1	-1	-1	-1	0	-1	-1	-1	-1	-1	1	1	1	1	1	1	1	1	1	1	1
1	-1	-1	-1	-1	1	1	1	1	1	-1	0	-1	-1	1	0	-1	1	1	-1	-1	-1	-1	-1	0	-1	-1	1	1	1	1	1	1	1	1	-1	-1	-1	-1	1	1	1	1	1	1	1	1	1	1	1
1	-1	-1	1	1	1	1	-1	-1	1	1	1	1	1	1	1	-1	1	-1	-1	-1	-1	-1	-1	0	-1	-1	-1	-1	-1	-1	-1	-1	0	-1	-1	-1	-1	-1	-1	-1	1	1	1	1	1	1	-1	-1	-1
1	-1	-1	1	1	1	1	-1	-1	1	1	1	1	1	1	1	-1	1	-1	-1	-1	-1	-1	-1	0	-1	-1	-1	-1	-1	-1	-1	-1	0	-1	-1	-1	-1	-1	-1	-1	1	1	1	1	1	1	-1	-1	-1
1	-1	-1	1	1	1	1	1	1	1	-1	0	-1	-1	1	0	-1	1	1	-1	-1	-1	-1	-1	0	-1	-1	-1	-1	-1	-1	-1	-1	0	-1	-1	-1	-1	-1	-1	1	1	1	1	1	1	1	1	1	1
1	-1	-1	-1	-1	1	1	1	1	1	-1	0	-1	1	1	0	-1	1	1	-1	-1	-1	-1	-1	0	-1	-1	-1	-1	-1	-1	-1	-1	0	-1	-1	-1	-1	-1	1	1	1	1	1	1	1	1	1	1	1
1	-1	-1	-1	-1	-1	1	1	-1	1	-1	0	-1	-1	-1	0	1	1	1	1	0	1	1	1	1	-1	1	-1	-1	-1	1	-1	-1	0	-1	-1	-1	1	-1	1	1	1	1	1	1	1	1	1	1	1
1	-1	-1	-1	-1	-1	1	1	-1	1	-1	0	-1	-1	-1	0	1	1	1	1	0	1	1	1	1	1	1	1	1	1	1	-1	-1	0	-1	-1	-1	1	-1	1	1	1	1	1	1	1	1	1	1	1
1	-1	-1	-1	-1	-1	1	1	-1	-1	1	0	-1	-1	-1	1	-1	-1	-1	-1	-1	-1	1	-1	-1	-1	1	-1	-1	-1	1	-1	-1	0	-1	-1	-1	1	-1	1	1	1	1	1	1	1	1	1	1	1
1	-1	-1	-1	-1	-1	1	1	-1	-1	1	0	-1	-1	-1	1	-1	-1	-1	-1	-1	-1	1	-1	-1	-1	1	-1	-1	-1	1	-1	-1	0	-1	-1	-1	1	-1	1	1	1	1	1	1	1	1	1	1	1
1	-1	-1	-1	-1	-1	1	1	-1	-1	1	0	-1	-1	-1	1	-1	-1	-1	-1	-1	-1	1	-1	-1	-1	1	-1	-1	-1	1	-1	-1	0	-1	-1	-1	1	-1	1	1	1	1	1	1	1	1	1	1	1
1	-1	-1	-1	-1	-1	1	1	-1	-1	1	0	-1	-1	-1	1	-1	-1	-1	-1	-1	-1	1	-1	-1	-1	1	-1	-1	-1	1	-1	-1	0	-1	-1	-1	1	-1	1	1	1	1	1	1	1	1	1	1	1
1	-1	-1	-1	-1	-1	1	1	-1	-1	1	0	-1	-1	-1	1	-1	-1	-1	-1	-1	-1	1	-1	-1	-1	1	-1	-1	-1	1	-1	-1	0	-1	-1	-1	1	-1	1	1	1	1	1	1	1	1	1	1	1
1	-1	-1	-1	-1	-1	1	1	-1	-1	1	0	-1	-1	-1	1	-1	-1	-1	-1	-1	-1	1	-1	0	-1	1	-1	-1	-1	1	-1	-1	0	-1	-1	-1	1	-1	1	1	1	1	1	1	1	1	1	1	1
1	-1	-1	1	1	1	1	-1	-1	1	1	1	1	1	1	1	-1	0	-1	-1	-1	-1	0	-1	0	-1	0	-1	-1	-1	1	-1	-1	0	-1	-1	-1	1	-1	1	1	1	1	1	1	1	1	1	1	1
1	-1	-1	-1	-1	-1	1	1	-1	-1	1	0	-1	-1	-1	1	-1	-1	-1	-1	-1	-1	1	-1	0	-1	-1	-1	-1	-1	-1	-1	1	1	1	1	0	1	-1	0	0	1	0	0	1	0	0	0	0	0
1	-1	-1	1	1	1	1	-1	-1	1	1	1	1	1	-1	1	-1	-1	-1	-1	-1	-1	1	-1	0	-1	1	-1	-1	-1	1	-1	-1	0	-1	-1	-1	1	-1	1	1	1	1	1	1	1	1	1	1	1
1	-1	-1	1	1	1	1	-1	-1	1	1	1	1	1	1	1	-1	1	-1	-1	-1	-1	-1	-1	0	-1	-1	-1	-1	-1	-1	-1	1	1	0	0	1	1	-1	1	1	1	1	1	1	1	1	1	1	1
1	-1	-1	1	1	1	1	-1	-1	1	1	1	1	1	1	1	-1	1	-1	-1	-1	-1	-1	-1	-1	-1	-1	-1	-1	-1	1	-1	-1	0	-1	-1	-1	1	-1	1	1	1	1	1	1	1	1	1	1	1
1	-1	-1	-1	-1	-1	1	1	-1	-1	1	0	-1	-1	-1	1	-1	-1	-1	-1	-1	-1	1	-1	-1	-1	1	-1	-1	-1	1	-1	-1	0	-1	-1	-1	1	-1	1	1	1	1	1	1	1	1	1	1	1
1	-1	-1	-1	-1	-1	1	1	-1	-1	1	0	-1	-1	-1	1	-1	-1	-1	-1	-1	-1	1	-1	0	-1	1	-1	-1	-1	1	-1	-1	0	-1	-1	-1	1	-1	1	1	1	1	1	1	1	1	1	1	1
1	-1	-1	-1	-1	-1	1	1	-1	-1	1	0	-1	-1	-1	1	-1	-1	-1	-1	-1	-1	1	-1	0	-1	1	-1	-1	-1	1	-1	-1	0	-1	-1	-1	1	-1	1	1	1	1	1	1	1	1	1	1	1
1	-1	-1	-1	-1	-1	1	1	-1	-1	1	0	-1	-1	-1	1	-1	-1	-1	-1	-1	-1	1	-1	-1	-1	1	-1	-1	-1	1	-1	-1	0	-1	-1	-1	1	-1	1	1	1	1	1	1	1	1	1	1	1
1	-1	-1	-1	-1	-1	1	1	-1	-1	1	0	-1	-1	-1	1	-1	-1	-1	-1	-1	-1	1	-1	0	-1	1	-1	-1	-1	1	-1	-1	0	-1	-1	-1	1	-1	1	1	1	1	1	1	1	1	1	1	1
1	-1	-1	1	1	1	1	-1	-1	1	1	1	1	-1	-1	1	-1	-1	-1	-1	-1	-1	1	-1	0	-1	1	-1	-1	-1	-1	-1	1	1	1	1	0	1	-1	1	1	1	1	1	1	1	1	1	1	1
1	-1	-1	-1	-1	-1	1	1	-1	-1	1	0	-1	-1	-1	1	-1	-1	-1	-1	-1	-1	-1	-1	-1	-1	-1	-1	-1	-1	-1	-1	1	1	1	1	0	1	-1	1	1	1	1	1	1	1	1	1	1	1
1	-1	-1	1	1	1	1	-1	-1	1	1	1	1	1	1	1	-1	1	1	-1	-1	-1	-1	-1	0	-1	-1	1	1	1	1	1	1	1	1	-1	-1	-1	-1	1	1	1	1	1	1	1	1	1	1	1
1	-1	-1	1	1	1	1	-1	-1	1	1	1	1	1	1	1	1	1	-1	1	0	1	1	1	1	1	1	1	1	1	1	1	1	1	1	1	1	1	-1	1	1	1	1	1	1	1	1	1	1	1
1	-1	-1	1	1	1	1	-1	-1	1	1	1	1	1	1	1	1	1	-1	1	0	1	1	1	1	1	1	1	1	1	1	1	1	1	1	-1	-1	-1	-1	1	1	1	1	1	1	1	1	1	1	1
-1	-1	-1	-1	-1	-1	-1	-1	1	1	-1	0	-1	-1	1	0	-1	1	1	-1	-1	-1	-1	-1	0	-1	-1	1	1	1	1	1	1	1	1	-1	-1	-1	-1	1	1	1	1	1	1	1	1	1	1	1
0	-1	-1	0	0	0	0	-1	0	1	0	1	0	0	1	1	0	1	0	0	0	0	0	0	1	0	0	1	1	1	1	1	1	1	1	0	0	0	-1	1	1	1	1	1	1	1	1	1	1	1
-1	-1	-1	-1	-1	1	1	-1	-1	1	1	1	1	1	1	1	1	1	-1	1	0	1	1	1	1	1	1	1	1	1	1	1	1	1	1	-1	-1	-1	-1	1	1	1	1	1	1	1	1	1	1	1
-1	-1	-1	-1	-1	-1	-1	-1	1	1	-1	0	-1	-1	1	0	-1	1	1	-1	-1	-1	-1	-1	0	-1	-1	-1	-1	-1	-1	-1	-1	0	-1	-1	-1	-1	-1	1	1	1	1	1	1	1	1	1	1	1
0	-1	-1	0	0	0	0	-1	0	1	0	1	0	0	1	1	0	1	0	0	0	0	0	0	1	0	0	1	1	1	1	1	1	1	1	1	1	1	-1	1	1	1	1	1	1	1	1	1	1	1
1	-1	-1	1	1	1	1	-1	-1	1	1	1	1	1	1	1	1	1	-1	1	0	1	1	1	1	1	1	1	1	1	1	1	1	1	1	1	0	1	-1	1	1	1	1	1	1	1	1	1	1	1
1	-1	-1	1	1	1	1	-1	-1	1	1	1	1	1	1	1	1	1	-1	1	0	1	1	1	1	1	1	1	1	1	1	1	1	1	1	1	0	1	-1	1	1	1	1	1	1	1	1	1	1	1
-1	-1	-1	-1	-1	-1	-1	-1	1	1	-1	0	-1	-1	1	0	-1	1	1	-1	-1	-1	-1	-1	0	-1	-1	-1	-1	-1	-1	-1	-1	0	-1	-1	-1	-1	-1	1	1	1	1	1	1	1	1	1	1	1
-1	-1	-1	-1	-1	-1	-1	-1	1	1	-1	0	-1	-1	1	0	-1	1	1	-1	-1	-1	-1	-1	0	-1	-1	-1	-1	-1	-1	-1	-1	0	-1	-1	-1	-1	-1	1	1	1	1	1	1	1	1	1	1	1
1	-1	-1	-1	-1	1	1	1	1	1	-1	0	-1	-1	1	0	-1	1	1	-1	-1	-1	1	-1	-1	-1	1	-1	-1	-1	1	-1	-1	0	-1	-1	-1	1	-1	1	1	1	-1	-1	0	-1	-1	1	1	1
1	-1	-1	-1	-1	0	1	1	0	0	0	0	-1	-1	0	0	-1	1	1	1	-1	-1	-1	-1	0	1	1	1	1	1	1	-1	-1	0	-1	-1	-1	-1	-1	-1	1	1	1	1	1	1	1	1	1	1
1	-1	-1	-1	-1	1	1	1	1	1	-1	0	-1	-1	1	0	-1	-1	-1	-1	-1	-1	1	-1	-1	-1	1	-1	-1	-1	1	-1	-1	0	-1	-1	-1	1	-1	1	1	1	1	1	1	1	1	1	1	1
-1	-1	-1	-1	1	0	0	0	-1	1	1	1	1	1	1	1	-1	1	-1	-1	-1	-1	-1	-1	-1	-1	-1	-1	-1	-1	-1	-1	1	1	1	1	1	1	1	-1	-1	-1	-1	-1	-1	-1	-1	-1	-1	-1
1	-1	-1	0	0	1	1	-1	-1	1	1	1	1	1	1	1	-1	0	-1	-1	-1	-1	-1	1	-1	-1	-1	-1	-1	-1	-1	-1	1	1	1	1	1	1	1	1	1	1	1	1	1	1	1	1	0	1
-1	1	-1	-1	-1	1	1	1	1	1	-1	-1	-1	-1	1	-1	-1	1	1	-1	-1	-1	-1	-1	-1	-1	-1	-1	-1	-1	-1	-1	1	1	1	1	0	0	1	1	1	1	1	1	1	1	1	1	1	1
1	-1	-1	-1	-1	-1	1	1	-1	-1	1	-1	-1	-1	1	-1	-1	1	1	-1	-1	-1	-1	-1	-1	-1	-1	1	1	1	1	1	1	1	1	-1	-1	-1	1	1	1	1	1	1	1	1	1	1	0	1
-1	1	-1	-1	-1	-1	-1	-1	1	1	-1	-1	-1	-1	1	-1	-1	1	1	-1	-1	-1	-1	-1	-1	-1	-1	1	1	1	1	1	1	1	1	-1	-1	-1	1	1	1	1	1	1	1	1	1	1	1	1
0	0	-1	-1	-1	-1	0	0	0	-1	1	-1	-1	-1	1	-1	-1	1	1	-1	-1	-1	-1	-1	-1	-1	-1	1	1	1	1	1	1	1	1	-1	-1	-1	1	1	1	1	1	1	1	1	1	1	1	1
1	-1	-1	-1	-1	1	1	1	1	1	-1	-1	-1	-1	1	-1	-1	1	1	-1	-1	-1	-1	-1	-1	-1	-1	1	1	1	1	1	1	1	1	-1	-1	-1	1	1	1	1	1	1	1	1	1	1	1	1
1	-1	-1	-1	-1	1	1	1	1	1	-1	-1	-1	-1	1	-1	-1	1	1	-1	-1	-1	-1	-1	-1	-1	-1	1	1	1	1	1	1	1	1	-1	-1	-1	1	1	1	1	1	1	1	1	1	1	1	1
1	-1	-1	-1	-1	1	1	1	1	1	-1	-1	-1	-1	1	-1	-1	1	1	-1	-1	-1	-1	-1	-1	-1	-1	1	1	1	1	1	1	1	1	-1	-1	-1	1	1	1	1	1	1	1	1	1	1	1	1
1	-1	-1	-1	-1	0	1	1	0	-1	0	-1	-1	-1	-1	1	-1	0	-1	-1	-1	-1	-1	-1	-1	-1	-1	1	1	1	1	1	1	1	1	-1	-1	-1	1	1	1	1	1	1	1	1	1	1	1	1
1	-1	-1	1	1	1	1	-1	-1	1	-1	-1	-1	-1	1	-1	-1	1	1	-1	-1	-1	-1	-1	-1	-1	-1	-1	-1	-1	-1	-1	1	1	1	-1	-1	-1	1	1	1	1	1	1	1	1	1	1	1	1
1	-1	-1	-1	-1	1	1	1	1	1	-1	-1	-1	-1	1	-1	-1	1	1	-1	-1	-1	-1	-1	-1	-1	-1	1	1	1	1	1	1	1	1	-1	-1	-1	1	1	1	1	1	1	1	1	1	1	1	1
1	-1	-1	-1	-1	-1	1	1	-1	-1	1	-1	-1	-1	-1	1	-1	-1	-1	-1	-1	-1	-1	-1	-1	-1	-1	1	1	1	1	1	1	1	1	-1	-1	-1	1	1	1	1	1	1	1	1	1	1	1	1
1	-1	-1	-1	-1	1	1	1	1	1	-1	-1	-1	1	1	1	-1	1	-1	-1	-1	-1	-1	-1	-1	-1	-1	-1	-1	-1	-1	-1	1	1	1	-1	-1	-1	1	1	1	1	1	1	1	1	1	1	1	1
1	1	1	1	1	-1	-1	-1	1	1	-1	-1	-1	-1	1	-1	-1	1	1	-1	-1	-1	-1	-1	-1	-1	-1	-1	-1	-1	-1	-1	1	1	1	-1	-1	-1	1	1	1	1	1	1	1	1	1	1	1	1
1	-1	-1	-1	-1	1	1	1	1	1	-1	-1	-1	-1	1	-1	-1	1	1	-1	-1	-1	-1	-1	-1	-1	-1	-1	-1	-1	-1	-1	1	1	1	-1	-1	-1	1	1	1	1	1	1	1	1	1	1	1	1
1	-1	-1	-1	-1	1	1	1	1	1	-1	-1	-1	-1	1	-1	-1	1	1	-1	-1	-1	-1	1	1	1	1	1	1	1	1	-1	1	1	1	1	1	1	1	1	1	1	1	1	1	1	1	1	1	1
0	-1	-1	0	1	0	0	-1	0	0	0	0	1	0	1	-1	-1	1	1	-1	-1	-1	-1	-1	-1	-1	-1	-1	-1	-1	-1	-1	1	1	1	-1	-1	-1	1	1	1	1	1	1	1	1	1	1	1	1
-1	-1	-1	-1	0	-1	-1	-1	1	0	0	0	0	-1	1	-1	-1	1	1	-1	-1	-1	-1	-1	-1	-1	-1	-1	-1	-1	-1	-1	1	1	1	-1	-1	-1	1	1	1	1	1	1	1	1	1	1	1	1
0	-1	-1	-1	0	0	0	0	1	1	-1	-1	-1	-1	1	-1	-1	1	1	-1	-1	-1	-1	-1	-1	-1	-1	0	0	0	0	0	1	1	1	-1	-1	-1	1	1	1	1	1	1	1	1	1	1	1	1
-1	-1	-1	-1	1	-1	-1	-1	1	-1	1	1	1	-1	1	-1	-1	1	1	-1	-1	1	1	1	1	1	1	1	1	1	1	-1	-1	-1	-1	-1	-1	-1	1	-1	1	1	1	1	1	1	1	1	1	1
-1	-1	-1	-1	-1	-1	-1	-1	1	-1	1	1	1	-1	1	-1	-1	1	1	-1	-1	1	1	1	1	1	1	1	1	1	1	-1	-1	-1	-1	-1	-1	-1	1	1	1	1	-1	-1	-1	-1	-1	1	1	1
-1	-1	-1	-1	1	-1	-1	-1	1	-1	1	1	1	-1	1	-1	-1	1	1	-1	-1	1	1	1	1	1	1	1	1	1	1	-1	-1	-1	-1	-1	-1	-1	1	-1	1	1	1	1	1	1	1	1	1	1
-1	-1	-1	0	-1	-1	-1	-1	1	1	-1	-1	0	-1	1	-1	-1	1	1	-1	-1	-1	-1	-1	-1	-1	-1	-1	-1	-1	-1	-1	1	1	1	-1	-1	-1	1	1	1	1	1	1	1	1	1	1	1	1
-1	-1	-1	-1	0	-1	-1	-1	1	-1	0	0	1	-1	1	-1	-1	1	1	-1	-1	-1	-1	-1	-1	-1	-1	-1	-1	-1	-1	-1	1	1	1	-1	-1	-1	1	1	1	1	1	1	1	1	1	1	1	1
-1	-1	-1	-1	0	-1	-1	-1	1	-1	0	0	1	-1	1	-1	-1	1	1	-1	-1	-1	-1	-1	-1	-1	-1	-1	-1	-1	-1	-1	1	1	1	-1	-1	-1	1	1	1	1	1	1	1	1	1	1	1	1
1	0	0	1	1	0	-1	-1	0	1	-1	-1	0	0	1	-1	0	1	1	-1	0	-1	-1	0	-1	-1	-1	-1	-1	-1	-1	-1	1	1	1	-1	0	-1	1	1	1	1	1	1	1	1	1	1	1	1
1	1	1	1	1	-1	-1	-1	1	1	-1	-1	-1	-1	1	-1	-1	1	1	-1	-1	-1	-1	-1	-1	-1	-1	-1	-1	-1	-1	-1	1	1	1	-1	-1	-1	1	1	1	1	1	1	1	1	1	1	1	1
1	1	1	1	1	-1	-1	-1	1	0	0	0	1	-1	1	-1	-1	1	1	-1	-1	-1	-1	-1	-1	-1	-1	-1	-1	-1	-1	-1	1	1	1	-1	-1	-1	1	1	1	1	1	1	1	1	1	1	1	1
-1	-1	-1	-1	1	-1	-1	-1	1	-1	1	1	1	-1	1	-1	-1	1	1	-1	-1	1	1	1	1	1	1	1	1	1	1	-1	-1	-1	-1	-1	-1	-1	1	1	1	1	1	1	1	1	1	1	1	1
0	-1	-1	-1	-1	0	-1	-1	1	1	-1	-1	-1	0	1	-1	-1	1	1	-1	-1	-1	0	0	0	0	0	0	0	0	0	0	1	1	1	0	1	0	1	1	1	1	1	1	1	1	1	1	1	1
0	-1	-1	0	0	-1	-1	-1	1	1	-1	-1	-1	-1	1	-1	-1	1	1	-1	-1	-1	-1	-1	-1	-1	-1	-1	-1	-1	-1	-1	1	1	1	-1	-1	-1	1	1	1	1	1	1	1	1	1	1	0	1
-1	-1	-1	-1	-1	-1	-1	-1	1	1	-1	-1	-1	-1	1	-1	-1	1	1	-1	-1	-1	-1	-1	-1	-1	-1	-1	-1	-1	-1	-1	1	1	1	-1	-1	-1	1	1	1	1	1	1	1	1	1	1	1	1
-1	-1	-1	-1	-1	-1	-1	-1	1	1	-1	-1	-1	-1	1	-1	-1	1	1	-1	-1	-1	-1	-1	-1	-1	-1	-1	-1	-1	-1	-1	1	1	1	-1	-1	-1	1	1	1	1	1	1	1	1	1	1	1	1
1	-1	-1	1	1	1	1	-1	-1	1	1	1	1	1	1	1	1	1	-1	1	1	1	1	1	1	1	1	1	1	1	1	1	1	1	1	1	1	1	1	1	1	1	1	1	1	1	1	1	1	1
-1	-1	-1	-1	-1	-1	-1	-1	1	1	-1	-1	-1	-1	1	-1	-1	1	1	-1	-1	-1	-1	-1	-1	-1	-1	-1	-1	-1	-1	-1	1	1	1	-1	-1	-1	1	1	1	1	1	1	1	1	1	1	1	1
-1	-1	-1	-1	-1	-1	-1	-1	1	1	-1	-1	-1	-1	1	-1	-1	1	1	-1	-1	-1	1	1	1	1	1	1	1	1	1	0	1	1	1	-1	-1	-1	1	1	1	1	1	1	1	1	1	1	1	1
1	-1	0	1	1	1	0	-1	-1	1	0	0	1	1	1	1	1	1	-1	1	1	1	1	1	1	1	1	1	1	1	1	0	1	1	1	-1	-1	-1	1	1	1	1	1	1	1	1	1	1	1	1
1	-1	-1	1	1	1	1	-1	1	1	-1	-1	-1	-1	1	1	1	1	-1	1	1	1	1	1	1	1	1	1	1	1	1	0	1	1	1	-1	-1	-1	1	1	1	1	1	1	1	1	1	1	1	1
1	1	1	1	1	1	1	1	1	1	-1	-1	-1	-1	1	-1	-1	1	1	-1	-1	-1	-1	-1	-1	-1	-1	-1	-1	-1	-1	-1	1	1	1	-1	-1	-1	1	1	1	1	1	1	1	1	1	1	1	1
1	0	1	1	1	1	1	1	0	1	-1	-1	-1	-1	1	-1	-1	1	1	-1	-1	-1	-1	-1	-1	-1	-1	-1	-1	-1	-1	-1	1	1	1	-1	-1	-1	1	1	1	1	1	1	1	1	1	1	1	1
-1	-1	-1	-1	-1	-1	-1	-1	1	1	-1	-1	-1	-1	1	-1	-1	1	1	-1	-1	-1	-1	-1	-1	-1	-1	-1	-1	-1	-1	-1	1	1	1	-1	-1	-1	1	1	1	1	1	1	1	1	1	1	1	1
-1	-1	-1	-1	-1	-1	1	1	-1	-1	1	-1	-1	-1	-1	1	-1	1	1	1	1	1	1	1	1	1	1	1	1	1	1	-1	-1	-1	-1	-1	-1	-1	1	1	1	1	1	1	1	1	1	1	1	1
1	-1	-1	-1	-1	-1	-1	-1	1	1	-1	-1	-1	-1	1	-1	-1	1	1	-1	-1	-1	-1	-1	-1	-1	-1	-1	-1	-1	-1	-1	1	0	1	-1	-1	-1	1	1	1	1	1	1	1	1	1	1	1	1
-1	-1	-1	0	-1	0	-1	-1	1	1	-1	-1	0	-1	1	-1	-1	1	1	-1	-1	-1	-1	-1	-1	-1	-1	-1	-1	-1	-1	-1	1	1	1	-1	-1	-1	1	1	1	1	1	1	1	1	1	1	1	1
-1	-1	-1	-1	-1	-1	-1	-1	1	1	-1	-1	-1	-1	1	-1	-1	1	1	-1	-1	-1	-1	-1	-1	-1	-1	-1	-1	-1	-1	-1	1	1	1	-1	-1	-1	1	1	1	1	1	1	1	1	1	1	1	1
1	-1	-1	1	1	1	1	-1	-1	1	1	1	1	1	1	1	-1	1	-1	-1	-1	-1	-1	-1	-1	-1	-1	-1	-1	-1	-1	-1	1	1	1	-1	-1	-1	1	1	1	1	1	1	1	1	1	1	1	1
1	-1	-1	1	1	-1	-1	-1	1	1	-1	-1	-1	-1	1	-1	-1	1	1	-1	-1	-1	-1	-1	-1	-1	-1	-1	-1	-1	-1	-1	1	1	1	-1	-1	-1	1	1	1	1	1	1	1	1	1	1	1	1
-1	-1	-1	-1	-1	-1	-1	-1	1	1	-1	-1	-1	-1	1	-1	-1	1	1	-1	-1	-1	-1	-1	-1	-1	-1	-1	-1	-1	-1	-1	1	1	1	-1	-1	-1	1	1	1	1	1	1	1	1	1	1	1	1
-1	-1	-1	-1	-1	-1	-1	-1	1	1	-1	-1	-1	-1	1	-1	-1	1	1	-1	-1	-1	-1	-1	-1	-1	-1	-1	-1	-1	-1	-1	1	1	1	-1	-1	-1	1	1	1	1	1	1	1	1	1	1	1	1
-1	-1	-1	-1	-1	-1	-1	-1	0	1	-1	-1	-1	-1	1	-1	-1	1	1	-1	-1	-1	-1	-1	-1	-1	-1	-1	-1	-1	-1	-1	1	0	1	-1	-1	-1	1	1	1	1	1	1	1	1	1	1	1	1
-1	-1	-1	-1	-1	-1	-1	-1	1	1	-1	-1	-1	-1	1	-1	-1	1	1	-1	-1	-1	-1	-1	-1	-1	-1	-1	-1	-1	-1	-1	1	1	1	-1	-1	-1	1	1	1	1	1	1	1	1	1	1	1	1
0	0	0	0	0	0	0	0	1	1	0	-1	0	-1	1	-1	-1	1	1	-1	-1	-1	-1	-1	-1	-1	-1	-1	-1	-1	-1	-1	1	1	1	-1	-1	-1	1	1	1	1	1	1	1	1	1	1	1	1
1	-1	-1	1	1	1	1	-1	-1	1	1	1	1	1	1	1	-1	1	1	-1	-1	-1	-1	-1	-1	-1	-1	-1	-1	-1	-1	-1	1	1	1	-1	-1	-1	1	1	1	1	1	1	1	1	1	1	1	1
1	0	0	1	1	1	1	1	1	1	1	-1	1	-1	-1	-1	1	1	1	1	1	1	1	1	1	1	1	1	1	1	1	-1	-1	-1	-1	-1	1	-1	1	1	1	1	1	1	1	1	1	1	1	1
1	-1	-1	1	1	1	1	-1	-1	1	1	1	1	1	1	1	-1	1	1	-1	-1	-1	-1	-1	-1	-1	-1	-1	-1	-1	-1	-1	1	1	1	-1	-1	-1	1	1	1	1	1	1	1	1	1	1	1	1
1	1	1	1	1	0	0	0	1	1	-1	-1	-1	-1	1	-1	-1	1	1	-1	-1	-1	-1	-1	-1	-1	-1	-1	-1	-1	-1	-1	1	1	1	-1	-1	-1	1	1	1	1	1	1	1	1	1	1	1	1
1	1	1	1	1	1	1	1	1	1	-1	-1	-1	-1	1	-1	-1	1	1	-1	-1	-1	-1	-1	-1	-1	-1	-1	-1	-1	-1	-1	1	1	1	-1	-1	-1	1	1	1	1	1	1	1	1	1	1	1	1
-1	-1	-1	-1	-1	-1	-1	-1	1	1	-1	-1	-1	-1	1	-1	-1	1	1	-1	-1	-1	-1	-1	-1	-1	-1	-1	-1	-1	-1	0	1	1	1	-1	0	0	1	1	1	1	1	1	1	1	1	1	1	1
1	-1	-1	-1	-1	1	1	1	1	1	-1	-1	-1	-1	1	-1	-1	1	1	-1	-1	-1	-1	-1	-1	-1	-1	-1	-1	-1	-1	-1	1	1	1	-1	-1	-1	1	1	0	0	1	1	1	1	1	0	0	0
1	-1	-1	-1	-1	1	1	1	1	1	-1	-1	-1	-1	1	-1	-1	1	1	-1	-1	-1	-1	-1	-1	-1	-1	-1	-1	-1	-1	-1	1	1	1	-1	-1	-1	1	1	1	1	1	1	1	1	1	1	1	1
0	-1	-1	-1	-1	-1	0	0	0	0	0	-1	-1	-1	0	0	-1	1	1	-1	-1	-1	-1	-1	-1	-1	-1	-1	-1	-1	-1	-1	1	1	1	-1	-1	-1	1	1	1	1	1	1	1	1	1	1	1	1
1	-1	-1	-1	-1	1	1	1	1	1	-1	-1	-1	-1	1	-1	-1	1	1	-1	-1	-1	-1	-1	-1	-1	-1	-1	-1	-1	-1	-1	1	1	1	-1	-1	-1	1	1	1	1	1	1	1	1	1	1	1	1
-1	-1	-1	-1	-1	-1	-1	-1	1	1	-1	-1	-1	-1	1	-1	-1	1	1	-1	-1	-1	-1	-1	-1	-1	-1	-1	-1	-1	-1	-1	1	1	1	-1	-1	-1	1	1	1	1	1	1	1	1	1	1	1	1
-1	-1	-1	-1	-1	-1	-1	-1	1	1	-1	-1	-1	-1	1	-1	-1	1	1	-1	-1	-1	-1	-1	-1	-1	-1	-1	-1	-1	-1	-1	1	1	1	-1	-1	-1	1	1	1	1	1	1	1	1	1	1	1	1
-1	-1	-1	-1	-1	-1	-1	-1	1	1	-1	-1	-1	-1	1	-1	-1	1	1	-1	-1	-1	-1	-1	-1	-1	-1	-1	-1	-1	-1	-1	1	1	1	-1	-1	-1	1	1	1	1	1	1	1	1	1	1	1	1
1	1	1	1	1	-1	-1	-1	1	1	-1	-1	-1	-1	1	-1	-1	1	1	-1	-1	-1	-1	-1	-1	-1	-1	-1	-1	-1	-1	-1	1	1	1	-1	-1	-1	1	1	1	1	1	1	1	1	1	1	1	1
1	1	1	1	1	-1	-1	-1	1	1	-1	-1	-1	-1	1	-1	-1	1	1	-1	-1	-1	-1	-1	-1	-1	-1	-1	-1	-1	-1	-1	1	1	1	-1	-1	-1	1	1	1	1	1	1	1	1	1	1	1	1
1	1	1	1	1	1	1	1	1	1	-1	-1	-1	-1	1	-1	-1	1	1	-1	-1	-1	-1	-1	-1	-1	-1	-1	-1	-1	-1	-1	1	1	1	-1	-1	-1	1	1	1	1	1	1	1	1	1	1	1	1
1	1	1	1	1	-1	-1	-1	1	1	-1	-1	-1	-1	1	-1	-1	1	1	-1	-1	-1	-1	-1	-1	-1	-1	-1	-1	-1	-1	-1	1	1	1	-1	-1	-1	1	1	1	1	1	1	1	1	1	1	1	1
1	-1	-1	-1	-1	1	1	1	1	1	-1	-1	-1	-1	-1	-1	1	1	1	1	1	1	1	1	1	-1	-1	-1	-1	-1	-1	1	-1	-1	-1	-1	-1	-1	1	1	1	1	1	1	1	1	1	-1	1	-1
1	-1	-1	-1	-1	1	1	1	1	1	-1	-1	0	-1	-1	-1	1	1	1	1	1	1	1	1	1	-1	-1	-1	-1	-1	-1	1	-1	-1	-1	-1	-1	-1	1	1	1	1	0	0	0	0	-1	-1	1	-1
1	-1	-1	-1	-1	1	1	1	1	1	-1	-1	1	1	1	1	-1	1	-1	-1	-1	-1	-1	-1	-1	-1	-1	-1	-1	-1	-1	1	-1	-1	-1	-1	-1	-1	1	-1	-1	-1	-1	-1	-1	-1	-1	-1	-1	-1
1	-1	-1	-1	-1	1	1	1	1	1	-1	-1	-1	-1	-1	1	-1	1	-1	-1	-1	-1	-1	-1	-1	-1	-1	-1	-1	-1	-1	-1	1	1	1	1	1	1	1	1	1	1	1	1	1	1	1	-1	1	-1
1	-1	-1	1	1	1	1	-1	-1	1	1	1	1	1	-1	1	-1	-1	-1	-1	-1	-1	-1	1	-1	-1	-1	-1	-1	-1	-1	-1	1	1	1	1	1	1	1	1	1	1	1	1	1	1	1	1	1	1
1	-1	-1	1	1	1	1	-1	-1	1	1	1	1	1	-1	1	-1	-1	-1	-1	-1	-1	-1	1	-1	-1	-1	-1	-1	-1	-1	-1	1	1	1	1	1	1	1	1	1	1	1	1	1	1	1	0	1	0
1	-1	-1	-1	-1	-1	1	1	-1	1	-1	-1	-1	-1	-1	-1	1	1	1	1	1	1	1	1	1	1	1	1	1	1	1	-1	-1	-1	-1	-1	-1	-1	1	1	1	1	1	1	1	1	1	0	1	0
1	-1	-1	-1	-1	1	1	1	1	1	-1	-1	-1	-1	-1	-1	1	1	1	1	1	1	1	1	1	-1	-1	-1	-1	-1	-1	1	-1	-1	-1	-1	-1	-1	1	1	1	1	1	1	1	1	1	-1	1	-1
1	-1	-1	-1	-1	-1	1	1	-1	1	-1	-1	-1	-1	-1	-1	1	1	1	1	1	1	1	1	1	1	1	1	1	1	1	-1	-1	-1	-1	-1	-1	-1	1	1	1	1	1	1	1	1	1	1	1	1
1	-1	-1	-1	-1	-1	1	1	-1	-1	1	-1	-1	-1	-1	1	1	1	1	-1	-1	-1	-1	-1	-1	-1	-1	-1	-1	-1	-1	-1	1	1	1	1	1	1	1	-1	1	1	0	0	0	0	0	1	1	1
1	-1	-1	-1	-1	1	1	1	0	1	-1	1	1	1	1	1	-1	1	-1	-1	-1	-1	-1	-1	-1	-1	-1	-1	-1	-1	-1	-1	0	0	0	0	0	0	1	-1	-1	-1	1	1	1	1	1	-1	-1	-1
1	-1	-1	-1	-1	0	1	1	-1	-1	1	-1	-1	-1	-1	1	-1	-1	-1	-1	-1	-1	1	-1	-1	-1	1	-1	-1	-1	1	-1	-1	-1	-1	-1	-1	1	1	1	1	1	1	1	1	1	1	1	1	1
1	-1	-1	-1	-1	-1	1	1	-1	-1	1	-1	-1	-1	-1	1	-1	0	-1	-1	-1	-1	1	-1	-1	-1	1	-1	-1	-1	1	-1	-1	-1	-1	-1	-1	1	1	1	1	1	1	1	1	1	1	1	1	1
1	-1	-1	-1	-1	-1	1	1	-1	-1	1	-1	-1	-1	-1	1	-1	0	-1	-1	-1	-1	1	-1	-1	-1	1	-1	-1	-1	1	-1	-1	-1	-1	-1	-1	1	1	1	1	1	1	1	1	1	1	1	1	1
1	-1	-1	-1	-1	1	1	1	1	1	-1	-1	-1	1	1	1	-1	1	-1	-1	-1	-1	-1	-1	-1	-1	-1	-1	-1	-1	-1	-1	1	1	1	1	1	1	1	1	1	1	1	1	1	1	1	1	1	1
1	-1	-1	1	1	1	1	-1	-1	0	1	0	0	0	1	-1	0	0	0	-1	-1	-1	-1	-1	-1	-1	-1	-1	-1	-1	-1	-1	1	1	1	1	1	1	1	1	1	1	1	1	1	1	1	1	1	1
1	-1	-1	-1	-1	1	1	1	1	1	-1	-1	-1	1	1	1	-1	-1	-1	-1	-1	-1	1	-1	-1	-1	1	-1	-1	-1	1	-1	-1	-1	-1	-1	-1	1	1	1	1	1	1	1	1	1	1	1	1	1
1	-1	-1	-1	-1	0	1	1	0	-1	0	-1	-1	0	0	1	-1	1	-1	-1	-1	-1	-1	-1	-1	-1	-1	-1	-1	-1	-1	-1	1	1	1	1	1	1	1	1	1	1	1	1	1	1	1	1	1	1
1	-1	-1	-1	-1	1	1	1	-1	-1	1	-1	-1	-1	1	-1	-1	-1	-1	-1	-1	-1	-1	-1	-1	-1	-1	-1	-1	-1	-1	-1	1	1	1	1	1	1	1	1	1	1	1	1	1	1	1	1	1	1
1	-1	-1	-1	-1	-1	1	1	-1	-1	1	-1	-1	-1	-1	1	-1	-1	-1	-1	-1	-1	1	-1	-1	-1	1	-1	-1	-1	1	-1	-1	-1	-1	-1	-1	1	1	1	1	1	1	1	1	1	1	1	1	1
1	-1	-1	-1	-1	-1	1	1	-1	-1	1	-1	-1	-1	-1	1	-1	-1	-1	-1	-1	-1	0	-1	-1	-1	-1	-1	-1	-1	-1	-1	0	0	0	0	0	1	1	1	1	1	1	1	1	1	1	1	1	1
1	-1	-1	0	-1	-1	1	1	-1	0	1	0	0	-1	0	1	-1	1	-1	-1	-1	-1	0	-1	-1	-1	0	-1	-1	-1	0	-1	0	0	0	0	0	1	1	1	1	1	1	1	1	1	1	1	1	1
1	-1	-1	0	0	0	1	0	-1	0	1	0	0	0	0	0	-1	1	0	-1	-1	-1	0	-1	-1	-1	-1	-1	-1	-1	1	-1	-1	-1	-1	-1	-1	1	1	1	1	1	1	1	1	1	1	1	1	1
1	-1	-1	-1	-1	-1	1	1	-1	-1	1	-1	-1	-1	-1	1	-1	-1	-1	-1	-1	-1	1	-1	-1	-1	1	-1	-1	-1	1	-1	-1	-1	-1	-1	-1	1	1	1	1	1	1	1	1	1	1	1	1	1
1	-1	-1	1	1	1	1	-1	-1	1	1	1	0	0	-1	1	-1	-1	-1	-1	-1	-1	1	-1	-1	-1	1	-1	-1	-1	1	-1	-1	-1	-1	-1	-1	1	1	1	1	1	1	1	1	1	1	1	1	1
1	-1	-1	-1	-1	-1	1	1	-1	-1	1	-1	-1	-1	-1	1	-1	-1	-1	-1	-1	-1	1	-1	-1	-1	1	-1	-1	-1	1	-1	-1	-1	-1	-1	-1	1	1	1	1	1	1	1	1	1	1	1	1	1
1	-1	-1	1	1	1	1	-1	-1	1	1	1	1	1	1	1	-1	1	-1	-1	-1	-1	0	-1	-1	-1	-1	-1	-1	-1	-1	-1	1	1	1	1	1	1	1	1	1	1	1	1	1	1	1	1	1	1
1	-1	-1	1	1	1	1	-1	-1	1	1	1	1	1	1	1	-1	1	-1	-1	-1	-1	1	-1	-1	-1	1	-1	-1	-1	1	-1	-1	-1	-1	-1	-1	1	1	1	1	1	1	1	1	1	1	1	1	1
-1	1	-1	-1	-1	-1	-1	-1	1	-1	1	-1	-1	-1	1	-1	-1	1	1	-1	-1	-1	-1	-1	-1	-1	-1	-1	-1	-1	-1	-1	-1	-1	-1	-1	-1	-1	1	-1	1	1	1	1	1	1	1	1	1	1
-1	1	-1	-1	-1	-1	-1	-1	1	-1	1	-1	-1	-1	1	-1	-1	1	1	-1	-1	-1	-1	-1	-1	-1	-1	-1	-1	-1	-1	-1	0	0	0	-1	0	0	1	-1	1	1	1	1	1	1	1	1	1	1
1	-1	-1	1	1	1	1	-1	-1	1	1	1	1	1	1	1	-1	1	-1	-1	-1	-1	-1	-1	-1	-1	-1	-1	-1	-1	-1	-1	0	0	0	-1	0	0	1	-1	1	1	1	1	1	1	1	1	1	1
1	-1	-1	1	1	1	1	-1	-1	1	1	1	1	1	1	1	-1	1	1	-1	-1	-1	-1	-1	-1	-1	-1	-1	-1	-1	-1	-1	0	0	0	-1	-1	0	1	0	1	1	1	1	1	1	1	1	1	1
1	-1	-1	-1	-1	-1	1	1	-1	-1	1	-1	-1	-1	-1	1	-1	-1	-1	-1	-1	-1	1	-1	-1	-1	1	-1	-1	-1	1	-1	-1	-1	-1	-1	-1	-1	1	-1	1	1	1	1	1	1	1	1	1	1
1	-1	-1	-1	-1	-1	1	1	-1	-1	1	-1	-1	-1	-1	1	-1	-1	-1	-1	-1	-1	1	-1	-1	-1	1	-1	-1	-1	1	-1	-1	-1	-1	-1	-1	-1	1	-1	1	1	1	1	1	1	1	1	1	1
1	-1	-1	-1	-1	-1	1	1	-1	-1	1	-1	-1	-1	-1	1	-1	-1	-1	-1	-1	-1	1	-1	-1	-1	1	-1	-1	-1	1	-1	-1	-1	-1	-1	-1	-1	1	-1	1	1	1	1	1	1	1	1	1	1
1	-1	-1	-1	-1	0	1	1	0	0	0	-1	-1	0	0	1	-1	-1	-1	-1	-1	-1	1	-1	-1	-1	1	-1	-1	-1	1	-1	-1	-1	-1	-1	-1	-1	1	-1	1	1	1	1	1	1	1	1	1	1
1	-1	-1	-1	-1	-1	1	1	-1	-1	1	-1	-1	-1	-1	1	-1	-1	-1	-1	-1	-1	-1	-1	-1	-1	-1	1	1	1	1	1	1	1	1	-1	-1	-1	1	1	1	1	1	1	1	1	1	1	1	1
1	-1	-1	-1	-1	1	1	1	1	1	-1	-1	-1	-1	-1	1	-1	1	1	-1	-1	-1	-1	-1	-1	-1	1	-1	-1	-1	1	-1	-1	-1	-1	-1	-1	-1	1	-1	1	1	1	1	1	1	1	1	1	1
1	-1	-1	-1	-1	1	1	1	1	1	-1	-1	-1	-1	-1	1	-1	1	1	-1	-1	-1	-1	-1	-1	-1	1	-1	-1	-1	1	-1	-1	-1	-1	-1	-1	-1	1	-1	1	1	1	1	1	1	1	1	1	1
1	-1	-1	-1	-1	1	1	1	1	1	-1	-1	-1	-1	-1	1	-1	1	1	-1	-1	-1	-1	-1	-1	-1	1	-1	-1	-1	1	-1	-1	-1	-1	-1	-1	-1	1	-1	1	1	1	1	1	1	1	1	1	1
1	-1	-1	-1	-1	-1	1	1	-1	-1	1	-1	-1	-1	-1	1	-1	-1	-1	-1	-1	-1	1	-1	-1	-1	0	-1	-1	-1	1	-1	-1	-1	-1	-1	-1	-1	1	0	1	1	1	1	1	1	1	1	1	1
1	-1	-1	-1	-1	1	1	1	1	1	-1	-1	-1	-1	-1	1	-1	1	1	-1	-1	-1	-1	-1	-1	-1	1	-1	-1	-1	1	-1	-1	-1	-1	-1	-1	-1	1	-1	1	1	1	1	1	1	1	1	1	1
1	-1	-1	-1	-1	1	1	1	1	1	-1	-1	-1	-1	-1	1	-1	1	1	-1	-1	-1	-1	-1	-1	-1	1	-1	-1	-1	1	-1	-1	-1	-1	-1	-1	-1	1	-1	1	1	1	1	1	1	1	1	1	1
1	-1	-1	-1	-1	1	1	1	1	1	-1	-1	-1	-1	-1	1	-1	1	1	-1	-1	-1	-1	-1	-1	-1	1	-1	-1	-1	1	-1	-1	-1	-1	-1	-1	-1	1	-1	1	1	1	1	1	1	1	1	1	1
1	-1	-1	-1	-1	1	1	1	1	1	-1	-1	-1	-1	-1	1	-1	1	1	-1	-1	-1	-1	-1	-1	-1	1	-1	-1	-1	1	-1	-1	-1	-1	-1	-1	-1	1	-1	1	1	1	1	1	1	1	1	1	1
1	-1	-1	-1	-1	1	1	1	1	1	-1	-1	-1	-1	-1	1	-1	1	1	-1	-1	-1	-1	-1	-1	-1	-1	-1	-1	-1	-1	-1	-1	-1	-1	-1	-1	-1	1	-1	0	0	0	0	0	0	0	0	0	0
1	-1	-1	-1	-1	1	1	1	1	1	-1	-1	-1	-1	-1	1	-1	1	1	-1	-1	-1	-1	-1	-1	-1	1	-1	-1	-1	1	-1	-1	-1	-1	-1	-1	-1	1	-1	1	1	1	1	1	1	1	1	1	1
1	-1	-1	-1	-1	-1	1	1	-1	-1	1	-1	-1	-1	-1	1	-1	-1	-1	-1	-1	-1	-1	-1	-1	-1	-1	0	0	1	1	1	1	1	1	-1	-1	0	1	1	1	1	1	1	1	1	1	1	1	1
1	-1	-1	-1	-1	-1	1	1	-1	-1	1	-1	-1	-1	-1	1	-1	-1	-1	-1	-1	-1	0	-1	-1	-1	0	0	0	0	1	0	0	0	0	-1	-1	-1	1	0	1	1	1	1	1	1	1	1	1	1
1	-1	-1	-1	-1	-1	1	1	-1	-1	1	-1	-1	-1	-1	1	-1	-1	-1	-1	-1	-1	1	-1	-1	-1	1	-1	-1	-1	1	-1	-1	-1	-1	-1	-1	-1	1	-1	1	1	1	1	1	1	1	1	1	1
1	-1	-1	-1	-1	-1	1	1	-1	-1	1	-1	-1	-1	-1	1	-1	-1	-1	-1	-1	-1	1	-1	-1	-1	1	-1	-1	-1	1	-1	-1	-1	-1	-1	-1	-1	1	-1	1	1	1	1	1	1	1	1	1	1
1	-1	-1	-1	-1	-1	1	1	-1	-1	1	-1	-1	-1	-1	1	-1	-1	-1	-1	-1	-1	1	-1	-1	-1	-1	-1	-1	-1	-1	-1	1	1	1	-1	-1	-1	1	-1	1	1	1	1	1	1	1	1	1	1
1	-1	-1	-1	-1	-1	1	1	-1	-1	1	-1	-1	-1	-1	1	-1	-1	-1	-1	-1	-1	1	-1	-1	-1	1	-1	-1	-1	1	-1	-1	-1	-1	-1	-1	-1	1	-1	1	1	1	1	1	1	1	1	1	1
-1	-1	-1	-1	1	-1	-1	-1	1	-1	1	1	1	-1	-1	1	-1	-1	1	1	1	1	1	1	1	1	1	1	1	1	1	1	1	1	1	1	1	1	1	1	1	1	1	1	1	1	1	1	1	1
1	-1	-1	-1	-1	-1	1	1	-1	-1	1	-1	-1	-1	-1	1	-1	-1	-1	-1	-1	-1	-1	-1	-1	-1	-1	1	1	1	1	1	1	1	1	1	1	1	1	1	1	1	1	1	1	1	1	1	1	1
1	-1	-1	-1	-1	-1	1	1	-1	-1	1	-1	-1	-1	-1	1	-1	-1	-1	-1	-1	-1	-1	-1	-1	-1	-1	1	1	1	1	1	1	1	1	1	1	1	1	1	1	1	1	1	1	1	1	1	1	1
1	-1	-1	-1	-1	-1	1	1	-1	-1	1	-1	-1	-1	-1	1	-1	-1	-1	-1	-1	-1	-1	-1	-1	-1	-1	1	1	1	1	1	1	1	1	1	1	1	1	1	1	1	1	1	1	1	1	1	1	1
0	-1	-1	-1	1	-1	-1	-1	1	-1	1	1	1	-1	1	1	1	1	1	0	0	1	0	0	1	1	0	1	1	1	1	1	1	1	1	0	0	0	1	1	1	1	1	1	1	1	1	1	1	1
-1	-1	-1	-1	1	-1	-1	-1	1	-1	1	1	1	-1	1	1	1	1	1	-1	-1	-1	-1	-1	-1	-1	-1	1	1	1	1	1	1	1	1	-1	-1	-1	1	1	1	1	1	1	1	1	1	1	1	1
1	-1	-1	-1	-1	-1	1	1	-1	-1	1	-1	-1	-1	-1	1	-1	-1	-1	-1	-1	-1	-1	-1	-1	-1	-1	-1	-1	-1	-1	-1	1	1	1	1	1	1	1	1	1	1	1	1	1	1	1	1	1	1
0	0	-1	-1	-1	-1	0	0	0	-1	1	-1	-1	-1	0	0	-1	0	0	-1	-1	-1	-1	-1	-1	-1	-1	1	1	1	1	1	1	1	1	-1	-1	-1	1	1	1	1	1	1	1	1	1	1	1	1
1	-1	-1	-1	-1	-1	1	1	-1	-1	1	-1	-1	-1	-1	1	-1	-1	-1	-1	-1	-1	-1	-1	-1	-1	-1	1	1	1	1	1	1	1	1	-1	-1	-1	1	1	1	1	1	1	1	1	1	1	1	1
1	-1	-1	-1	-1	-1	1	1	-1	-1	1	-1	-1	-1	-1	1	-1	-1	-1	-1	-1	-1	-1	-1	-1	-1	-1	1	1	1	1	1	1	1	1	-1	-1	-1	1	1	1	1	1	1	1	1	1	1	1	1
1	-1	-1	-1	-1	-1	1	1	-1	-1	1	-1	-1	-1	-1	1	-1	-1	-1	-1	-1	-1	-1	-1	-1	-1	-1	1	1	1	1	1	1	1	1	-1	-1	-1	1	1	1	1	1	1	1	1	1	1	1	1
1	-1	-1	-1	-1	-1	1	1	-1	-1	1	-1	-1	-1	-1	1	-1	-1	-1	-1	-1	-1	-1	-1	-1	-1	-1	0	0	0	0	0	1	1	1	0	0	1	1	1	1	1	1	1	1	1	1	1	1	1
1	-1	-1	-1	-1	-1	1	1	-1	-1	1	-1	-1	-1	-1	1	-1	-1	-1	-1	-1	-1	-1	-1	-1	-1	-1	1	1	1	1	1	1	1	1	-1	-1	-1	1	1	1	1	1	1	1	1	1	1	1	1
1	-1	-1	-1	-1	-1	1	1	-1	-1	1	-1	-1	-1	-1	1	-1	-1	-1	-1	-1	-1	-1	-1	-1	-1	-1	-1	-1	-1	-1	-1	1	1	1	1	1	1	1	1	1	1	1	1	1	1	1	1	1	1
-1	1	-1	-1	-1	-1	-1	-1	1	-1	1	-1	-1	-1	1	-1	-1	1	1	-1	-1	-1	-1	-1	-1	-1	-1	1	1	1	1	1	1	1	1	-1	-1	-1	1	1	1	1	1	1	1	1	1	1	1	1
-1	-1	-1	-1	-1	-1	-1	-1	1	1	-1	-1	-1	-1	1	-1	-1	1	-1	-1	-1	-1	-1	-1	-1	-1	-1	-1	-1	-1	-1	1	1	1	1	-1	-1	-1	1	1	1	1	1	1	1	1	1	1	1	1
1	-1	-1	-1	-1	-1	1	1	-1	-1	1	-1	-1	-1	-1	1	-1	-1	-1	-1	-1	-1	-1	-1	-1	-1	-1	1	1	1	1	1	1	1	1	-1	-1	-1	1	1	1	1	1	1	1	1	1	1	1	1
1	-1	-1	-1	-1	0	1	0	-1	0	1	0	0	0	0	1	-1	0	-1	-1	-1	-1	-1	-1	-1	-1	-1	1	1	1	1	1	1	1	1	-1	-1	-1	1	1	1	1	1	1	1	1	1	1	1	1
1	-1	-1	-1	-1	-1	1	1	-1	-1	1	-1	-1	-1	-1	1	-1	1	-1	-1	-1	-1	-1	-1	-1	-1	-1	-1	-1	-1	-1	-1	1	1	1	0	0	0	1	1	1	1	1	1	1	1	1	1	1	1
1	-1	-1	-1	-1	-1	1	1	-1	-1	1	-1	-1	-1	-1	1	-1	1	-1	-1	-1	-1	-1	-1	-1	-1	-1	1	1	1	1	1	1	1	1	-1	-1	-1	1	1	1	1	1	1	1	1	1	1	1	1
0	-1	-1	-1	-1	-1	-1	-1	1	1	-1	-1	-1	-1	1	-1	-1	1	0	-1	-1	-1	-1	-1	-1	-1	-1	-1	-1	-1	-1	0	1	0	1	-1	-1	0	1	1	1	1	1	1	1	1	1	1	1	1
1	-1	-1	-1	-1	1	1	1	1	1	-1	-1	-1	-1	1	-1	-1	1	1	-1	-1	-1	-1	-1	-1	-1	-1	-1	-1	-1	-1	1	1	1	1	-1	-1	-1	1	1	1	1	1	1	1	1	1	1	1	1
0	-1	-1	-1	-1	0	0	0	1	1	-1	-1	-1	-1	1	-1	-1	1	0	-1	-1	-1	-1	-1	-1	-1	-1	-1	-1	-1	-1	1	1	1	1	-1	-1	-1	1	1	1	1	1	1	1	1	1	1	1	1
0	-1	-1	-1	-1	-1	-1	-1	1	1	-1	-1	-1	-1	1	-1	-1	1	0	-1	-1	-1	-1	-1	-1	-1	-1	-1	-1	-1	-1	0	1	1	1	0	0	0	1	1	1	1	1	1	1	1	1	1	1	1
-1	-1	-1	-1	-1	-1	-1	-1	1	1	-1	-1	-1	-1	1	-1	-1	1	-1	-1	-1	-1	-1	-1	-1	-1	-1	-1	-1	-1	-1	1	1	1	1	-1	-1	-1	1	1	1	1	1	1	1	1	1	1	1	1
1	-1	-1	-1	-1	1	1	1	1	1	-1	-1	-1	-1	1	-1	-1	1	1	-1	-1	-1	-1	-1	-1	-1	-1	-1	-1	-1	-1	1	1	1	1	-1	-1	-1	1	1	1	1	1	1	1	1	1	1	1	1
0	-1	-1	-1	-1	0	0	1	1	1	-1	-1	-1	-1	1	-1	-1	1	0	-1	-1	-1	-1	-1	-1	-1	-1	0	0	0	0	0	1	1	1	0	0	0	1	0	0	0	1	1	1	1	1	0	0	0
1	-1	-1	-1	-1	-1	1	1	-1	-1	1	-1	-1	-1	1	-1	-1	-1	-1	-1	-1	-1	-1	-1	-1	-1	-1	-1	-1	-1	-1	-1	1	1	1	1	1	1	1	-1	1	1	1	1	1	1	1	1	1	1
-1	-1	-1	-1	-1	-1	-1	-1	1	1	-1	-1	-1	-1	1	-1	-1	1	-1	-1	-1	-1	0	-1	-1	-1	0	-1	-1	-1	0	-1	0	0	0	0	0	1	1	0	0	0	1	1	1	1	1	0	0	0
-1	-1	-1	-1	-1	-1	-1	-1	1	1	-1	-1	-1	-1	1	-1	-1	1	-1	-1	-1	-1	-1	-1	-1	-1	-1	-1	-1	-1	-1	-1	1	1	1	1	1	1	1	-1	0	0	1	1	1	1	1	0	0	0
-1	-1	-1	-1	-1	-1	0	0	0	0	0	-1	-1	-1	0	0	-1	0	-1	-1	-1	-1	0	-1	-1	-1	0	-1	-1	-1	0	-1	0	0	0	-1	0	1	1	0	0	0	1	1	1	1	1	0	0	0
-1	-1	-1	-1	-1	-1	-1	-1	1	1	-1	-1	-1	-1	1	-1	-1	1	-1	-1	-1	-1	-1	-1	-1	-1	-1	-1	-1	-1	-1	-1	1	1	1	1	1	1	1	-1	-1	-1	1	1	1	1	1	-1	-1	-1
-1	-1	-1	-1	-1	-1	0	0	0	0	-1	-1	-1	-1	0	0	-1	0	-1	-1	-1	-1	0	-1	-1	-1	0	-1	-1	-1	0	-1	0	0	0	-1	0	1	1	1	1	1	1	1	1	1	1	1	1	1
-1	-1	-1	-1	-1	-1	-1	-1	1	1	-1	-1	-1	-1	1	1	-1	-1	-1	-1	-1	-1	1	-1	-1	-1	1	-1	-1	-1	1	-1	-1	-1	-1	-1	-1	1	1	1	1	1	1	1	1	1	1	1	1	1
-1	-1	-1	-1	-1	-1	-1	-1	1	1	-1	-1	-1	-1	1	-1	-1	-1	-1	-1	-1	-1	1	-1	-1	-1	1	-1	-1	-1	1	-1	-1	-1	-1	-1	-1	1	1	1	1	1	1	1	1	1	1	1	1	1
-1	-1	-1	-1	-1	-1	-1	-1	1	0	0	-1	-1	-1	1	-1	-1	-1	-1	-1	-1	-1	1	-1	-1	-1	1	-1	-1	-1	1	-1	-1	-1	-1	-1	-1	1	1	1	1	1	1	1	1	1	1	1	1	1
-1	0	-1	-1	-1	0	1	1	0	0	0	-1	-1	-1	1	-1	-1	1	1	-1	-1	-1	-1	-1	-1	-1	-1	-1	-1	-1	-1	1	1	1	1	-1	-1	-1	1	1	1	1	1	1	1	1	1	1	1	1
-1	1	-1	-1	-1	1	1	1	1	1	-1	-1	-1	-1	1	-1	-1	1	1	-1	-1	-1	-1	-1	-1	-1	-1	-1	-1	-1	-1	0	0	0	0	-1	-1	-1	1	1	1	1	1	1	1	1	1	1	1	1
1	-1	-1	-1	-1	-1	1	1	-1	-1	1	-1	-1	-1	-1	1	-1	-1	-1	-1	-1	-1	1	-1	-1	-1	1	-1	-1	-1	1	-1	-1	-1	-1	-1	-1	-1	1	1	1	1	1	1	1	1	1	1	1	1
0	-1	-1	-1	-1	-1	1	1	-1	-1	1	-1	-1	-1	-1	1	-1	-1	-1	-1	-1	-1	1	-1	-1	-1	1	-1	-1	-1	1	-1	-1	-1	-1	-1	-1	-1	1	1	1	1	1	1	1	1	1	1	1	1
1	-1	-1	-1	-1	1	1	1	1	1	-1	-1	-1	-1	1	-1	-1	1	1	-1	-1	-1	-1	-1	-1	-1	-1	-1	-1	-1	-1	1	1	1	1	-1	-1	-1	1	1	1	1	1	1	1	1	1	1	1	1
-1	-1	-1	-1	-1	-1	1	1	-1	-1	1	-1	-1	-1	-1	1	-1	-1	-1	-1	-1	-1	1	-1	-1	-1	1	-1	-1	-1	1	-1	-1	-1	-1	-1	-1	1	1	1	1	1	1	1	1	1	1	1	1	1
-1	-1	-1	-1	-1	-1	1	1	-1	-1	1	-1	-1	-1	-1	1	-1	-1	1	-1	-1	-1	-1	-1	-1	-1	-1	-1	-1	-1	-1	1	1	1	1	-1	-1	-1	1	1	1	1	1	1	1	1	1	1	1	1
-1	-1	-1	-1	-1	-1	1	1	-1	-1	1	-1	-1	-1	1	-1	-1	1	1	-1	-1	-1	-1	-1	-1	-1	-1	-1	-1	-1	-1	1	1	1	1	-1	-1	-1	1	1	1	1	1	1	1	1	1	1	1	1
-1	-1	-1	-1	-1	-1	1	1	-1	-1	1	-1	-1	-1	1	-1	-1	1	1	-1	-1	-1	-1	-1	-1	-1	-1	1	1	1	1	1	1	1	1	-1	-1	-1	1	1	1	1	1	1	1	1	1	1	1	1
-1	0	-1	-1	-1	-1	0	1	-1	-1	1	-1	-1	-1	0	0	-1	0	-1	-1	-1	-1	-1	-1	-1	-1	-1	-1	-1	-1	-1	1	1	1	1	-1	-1	-1	1	1	1	1	1	1	1	1	1	1	1	1
1	-1	-1	-1	-1	-1	1	1	-1	-1	1	-1	-1	-1	-1	1	-1	-1	-1	-1	-1	-1	1	-1	-1	-1	0	-1	-1	-1	1	-1	-1	1	1	-1	-1	-1	1	1	1	1	1	1	1	1	1	1	1	1
-1	1	-1	-1	-1	-1	-1	-1	1	-1	1	-1	-1	-1	1	-1	-1	1	-1	-1	-1	-1	1	-1	-1	-1	1	-1	-1	-1	1	-1	-1	-1	-1	-1	-1	-1	1	1	1	1	1	1	1	1	1	1	1	1
-1	0	-1	-1	-1	-1	-1	-1	1	-1	1	-1	-1	-1	1	-1	-1	1	0	-1	-1	-1	1	-1	-1	-1	0	-1	-1	-1	1	-1	-1	-1	-1	-1	-1	-1	1	1	1	1	1	1	1	1	1	1	1	1
-1	1	-1	-1	-1	-1	-1	-1	1	-1	1	-1	-1	-1	1	-1	-1	1	-1	-1	-1	-1	1	-1	-1	-1	1	-1	-1	-1	1	-1	-1	-1	-1	-1	-1	1	1	1	1	1	1	1	1	1	1	1	1	1
1	-1	-1	-1	-1	-1	1	1	-1	-1	1	-1	-1	-1	-1	1	-1	-1	-1	-1	-1	-1	1	-1	-1	-1	1	-1	-1	-1	1	-1	-1	-1	-1	-1	-1	1	1	1	1	1	1	1	1	1	1	1	1	1
1	-1	-1	-1	-1	-1	1	1	-1	-1	1	-1	-1	-1	-1	1	-1	-1	-1	-1	-1	-1	1	-1	-1	-1	1	-1	-1	-1	1	-1	-1	-1	-1	-1	-1	1	1	1	1	1	1	1	1	1	1	1	1	1
1	-1	-1	-1	-1	-1	1	1	-1	-1	1	-1	-1	-1	-1	1	-1	-1	-1	-1	-1	-1	-1	-1	-1	-1	-1	-1	-1	-1	-1	-1	1	1	1	1	1	1	1	-1	-1	-1	1	1	1	1	1	-1	-1	-1
0	-1	-1	0	0	0	0	-1	0	1	0	0	0	0	1	0	-1	1	-1	-1	-1	-1	-1	-1	-1	-1	-1	-1	-1	-1	-1	-1	1	1	1	1	1	1	1	-1	-1	-1	1	1	1	1	1	-1	-1	-1
1	-1	-1	-1	-1	1	1	1	1	1	-1	-1	-1	-1	1	-1	-1	1	1	-1	-1	-1	-1	-1	-1	-1	-1	-1	-1	-1	-1	1	1	1	1	1	1	1	1	-1	-1	-1	1	1	1	1	1	-1	-1	-1
-1	-1	-1	-1	-1	-1	-1	-1	1	1	-1	-1	-1	-1	1	-1	-1	-1	-1	-1	-1	-1	1	-1	-1	-1	1	-1	-1	-1	1	-1	-1	-1	-1	-1	-1	1	1	1	-1	-1	1	1	1	1	1	-1	-1	-1
1	-1	-1	-1	-1	-1	1	1	-1	-1	1	-1	-1	-1	-1	1	-1	-1	-1	-1	-1	-1	-1	-1	-1	-1	-1	1	1	1	1	1	1	1	1	-1	-1	-1	1	1	1	1	1	1	1	1	1	1	1	1
-1	1	-1	-1	-1	-1	-1	-1	1	1	-1	-1	-1	-1	1	-1	-1	1	1	-1	-1	-1	-1	-1	-1	-1	-1	1	1	1	1	1	1	1	1	-1	-1	-1	1	1	1	1	1	1	1	1	1	1	1	1
-1	-1	-1	-1	-1	-1	-1	-1	1	1	-1	-1	-1	-1	1	-1	-1	1	1	-1	-1	-1	-1	-1	-1	-1	-1	-1	-1	-1	-1	-1	1	1	1	-1	-1	-1	1	1	1	1	1	1	1	1	1	1	1	1
0	0	0	0	1	-1	-1	-1	1	0	0	0	0	-1	1	-1	-1	1	1	-1	-1	1	0	0	1	1	0	0	0	0	0	-1	0	0	0	-1	-1	-1	1	1	1	1	1	1	1	1	1	1	1	1
1	-1	-1	1	1	1	1	-1	-1	1	1	1	1	1	1	1	1	1	-1	1	1	1	1	1	1	1	1	1	1	1	1	-1	1	1	1	-1	-1	-1	1	1	1	1	1	1	1	1	1	1	1	1
1	1	1	1	1	-1	-1	-1	1	1	-1	-1	-1	-1	1	-1	-1	1	1	-1	-1	-1	-1	-1	-1	-1	-1	-1	-1	-1	-1	-1	1	1	1	-1	-1	-1	1	1	1	1	1	1	1	1	1	1	1	1
1	-1	1	1	1	-1	-1	-1	1	1	0	0	-1	-1	1	-1	-1	1	1	-1	-1	-1	-1	-1	-1	-1	-1	-1	-1	-1	-1	-1	1	1	1	-1	-1	-1	1	1	1	1	1	1	1	1	1	1	1	1
1	-1	-1	1	1	1	1	-1	-1	1	1	1	1	1	1	1	-1	1	-1	-1	-1	-1	-1	-1	-1	-1	-1	-1	-1	-1	-1	-1	1	1	1	-1	-1	-1	1	1	1	1	1	1	1	1	1	1	1	1
1	1	1	1	1	-1	-1	-1	1	1	-1	-1	-1	-1	-1	-1	1	1	1	1	1	1	1	0	1	1	1	1	1	1	1	-1	-1	-1	-1	-1	-1	-1	1	1	1	1	1	1	1	1	1	1	1	1
-1	-1	-1	-1	-1	-1	-1	-1	1	1	-1	-1	-1	-1	-1	1	-1	1	1	-1	-1	-1	-1	-1	-1	-1	-1	-1	-1	-1	-1	-1	1	1	1	-1	-1	-1	1	1	1	1	1	1	1	1	1	1	1	1
0	-1	-1	0	0	0	-1	-1	1	1	-1	-1	0	-1	1	-1	-1	1	1	-1	-1	-1	-1	-1	-1	-1	-1	-1	-1	-1	-1	-1	1	1	1	-1	-1	-1	1	1	1	1	1	1	1	1	1	1	1	1
-1	-1	-1	-1	-1	-1	-1	-1	1	1	-1	-1	-1	-1	1	-1	-1	1	1	-1	-1	-1	-1	-1	-1	-1	-1	-1	-1	-1	-1	-1	1	1	1	-1	-1	-1	1	1	1	1	1	1	1	1	1	1	1	1
1	0	1	1	1	-1	-1	-1	1	1	0	-1	-1	-1	1	-1	-1	1	1	-1	-1	-1	-1	-1	-1	-1	-1	-1	-1	-1	-1	-1	1	1	1	-1	-1	0	1	1	1	1	1	1	1	1	1	1	1	1
1	-1	-1	0	-1	1	1	1	1	1	-1	-1	0	-1	-1	-1	1	1	1	1	1	1	1	0	1	-1	-1	-1	-1	-1	-1	1	-1	-1	-1	-1	-1	-1	1	1	1	1	1	1	1	1	1	-1	1	-1
1	-1	-1	1	1	1	1	-1	-1	1	1	1	1	1	1	1	-1	1	-1	-1	-1	-1	-1	-1	-1	-1	-1	-1	-1	-1	-1	-1	1	1	1	1	1	1	1	1	0	0	1	1	1	1	1	0	0	0
1	-1	-1	1	1	1	1	-1	-1	1	1	1	1	1	1	1	-1	0	-1	-1	-1	-1	0	-1	-1	-1	0	-1	-1	-1	0	-1	0	0	-1	-1	0	1	1	0	0	0	0	0	0	0	0	0	0	0
1	-1	-1	1	1	1	1	-1	-1	1	1	1	1	1	1	1	-1	1	-1	-1	-1	-1	-1	-1	-1	-1	-1	-1	-1	-1	-1	-1	1	1	1	1	1	1	1	1	1	1	1	1	1	1	1	1	1	1
1	-1	-1	0	0	0	1	0	-1	0	1	0	0	0	0	1	-1	-1	-1	-1	-1	-1	1	-1	-1	-1	0	-1	-1	-1	1	-1	0	0	-1	0	0	1	1	0	0	0	0	0	0	0	0	0	0	0
1	-1	-1	1	1	1	1	-1	-1	1	1	1	1	1	1	1	-1	-1	-1	-1	-1	-1	1	-1	-1	-1	1	-1	-1	-1	1	-1	-1	-1	-1	-1	-1	1	1	1	1	1	1	1	1	1	1	1	1	1
1	-1	-1	1	1	1	1	-1	-1	1	1	1	1	1	1	1	-1	0	-1	-1	-1	-1	0	-1	-1	-1	0	-1	-1	-1	0	-1	1	1	1	1	1	1	1	1	1	1	1	1	1	1	1	1	1	1
1	-1	-1	1	1	1	1	-1	-1	1	1	1	1	1	1	1	-1	0	-1	-1	-1	-1	0	-1	-1	-1	-1	-1	-1	-1	0	-1	1	1	-1	0	1	1	1	1	1	1	1	1	1	1	1	1	1	1
1	-1	-1	0	-1	-1	1	1	-1	-1	1	-1	-1	-1	-1	1	-1	-1	-1	-1	-1	-1	1	-1	-1	-1	1	-1	-1	-1	1	-1	-1	-1	-1	-1	-1	1	1	1	1	1	1	1	1	1	1	1	1	1
1	-1	-1	-1	-1	-1	1	1	-1	-1	1	-1	-1	-1	-1	1	-1	-1	-1	-1	-1	-1	1	-1	-1	-1	1	-1	-1	-1	1	-1	-1	-1	-1	-1	-1	1	1	1	1	1	1	1	1	1	1	1	1	1
1	-1	-1	-1	-1	-1	1	1	-1	-1	1	-1	-1	-1	-1	1	-1	-1	-1	-1	-1	-1	1	-1	-1	-1	1	-1	-1	-1	1	-1	-1	-1	-1	-1	-1	1	1	1	1	1	1	1	1	1	1	1	1	1
1	-1	-1	-1	-1	-1	1	1	-1	-1	1	-1	-1	-1	-1	1	-1	-1	-1	-1	-1	-1	1	-1	-1	-1	1	-1	-1	-1	1	-1	1	1	1	1	1	1	1	-1	-1	-1	-1	-1	-1	-1	-1	-1	-1	-1
1	-1	-1	1	1	1	1	-1	-1	1	1	1	1	1	1	1	-1	1	-1	-1	-1	-1	-1	-1	-1	-1	-1	-1	-1	-1	-1	-1	1	1	1	1	1	1	1	-1	-1	-1	-1	-1	-1	-1	-1	-1	-1	-1
1	-1	-1	-1	-1	-1	1	1	-1	-1	1	-1	-1	-1	-1	1	-1	-1	-1	-1	-1	-1	1	-1	-1	-1	1	-1	-1	-1	1	-1	-1	-1	-1	-1	-1	1	1	1	1	1	1	1	1	1	1	1	1	1
1	-1	-1	1	1	1	1	-1	-1	1	1	1	1	1	1	1	-1	1	-1	-1	-1	-1	1	-1	-1	-1	1	-1	-1	-1	1	-1	-1	-1	-1	-1	-1	1	1	1	1	1	1	1	1	1	1	1	1	1
0	-1	-1	-1	-1	-1	0	0	0	-1	1	-1	-1	-1	-1	1	-1	-1	-1	-1	-1	-1	0	-1	-1	-1	0	-1	-1	-1	0	-1	-1	-1	-1	-1	-1	0	1	1	1	1	1	1	1	1	1	1	1	1
1	-1	-1	-1	-1	-1	1	1	-1	-1	1	-1	-1	-1	-1	1	-1	-1	-1	-1	-1	-1	1	-1	-1	-1	1	-1	-1	-1	1	-1	-1	-1	-1	-1	-1	1	1	1	1	1	1	1	1	1	1	1	1	1
-1	-1	-1	-1	-1	-1	-1	-1	1	-1	-1	1	-1	-1	1	1	-1	-1	-1	-1	-1	-1	1	-1	-1	-1	1	-1	-1	-1	1	-1	-1	-1	-1	-1	-1	1	1	1	1	1	1	1	1	1	1	1	1	1
1	-1	-1	-1	-1	-1	1	1	-1	-1	1	-1	-1	-1	-1	1	-1	-1	-1	-1	-1	-1	1	-1	-1	-1	1	-1	-1	-1	1	-1	-1	-1	-1	-1	-1	1	1	1	1	1	1	1	1	1	1	1	1	1
1	-1	-1	0	0	0	1	0	-1	0	1	0	0	0	0	1	-1	0	0	-1	-1	-1	1	-1	-1	-1	1	-1	-1	-1	1	-1	-1	-1	-1	-1	-1	1	1	1	1	1	1	1	1	1	1	1	1	1
1	-1	-1	-1	-1	-1	1	1	-1	-1	1	-1	-1	-1	-1	1	-1	-1	-1	-1	-1	-1	1	-1	-1	-1	1	-1	-1	-1	1	-1	-1	-1	-1	-1	-1	1	1	1	1	1	1	1	1	1	1	1	1	1
-1	-1	-1	-1	-1	-1	-1	-1	1	-1	1	-1	-1	-1	-1	1	-1	-1	-1	-1	-1	-1	1	-1	-1	-1	1	-1	-1	-1	1	-1	-1	-1	-1	-1	-1	1	1	1	1	1	1	1	1	1	1	1	1	1
1	-1	-1	-1	-1	-1	1	1	-1	-1	1	-1	-1	-1	1	1	-1	-1	-1	-1	-1	-1	1	-1	-1	-1	1	-1	-1	-1	1	-1	-1	-1	-1	-1	-1	1	1	1	1	1	1	1	1	1	1	1	1	1
1	-1	-1	-1	-1	-1	1	1	-1	-1	1	-1	-1	-1	-1	1	-1	-1	-1	-1	-1	-1	1	-1	-1	-1	1	-1	-1	-1	1	-1	-1	-1	-1	-1	-1	1	1	1	1	1	1	1	1	1	1	1	1	1
-1	-1	-1	-1	-1	-1	1	1	-1	-1	1	-1	-1	-1	1	1	-1	-1	-1	-1	-1	-1	-1	1	-1	-1	-1	-1	-1	-1	-1	-1	-1	-1	-1	-1	-1	1	1	1	1	1	1	1	1	1	1	1	1	1
1	-1	-1	-1	-1	-1	-1	-1	1	-1	-1	1	-1	-1	1	1	-1	-1	-1	-1	-1	-1	-1	0	-1	-1	-1	-1	-1	-1	-1	-1	1	1	1	1	1	1	1	1	1	1	1	1	1	1	1	1	1	1
1	-1	-1	-1	-1	-1	1	1	-1	-1	1	-1	-1	-1	-1	1	-1	-1	-1	-1	-1	-1	-1	1	-1	-1	-1	-1	-1	-1	-1	-1	1	1	1	1	1	1	1	1	1	1	1	1	1	1	1	1	1	1
0	-1	-1	-1	-1	-1	0	0	0	-1	1	-1	-1	-1	-1	1	-1	-1	-1	-1	-1	-1	1	-1	-1	-1	1	-1	-1	-1	1	-1	-1	-1	-1	-1	-1	1	1	1	1	1	1	1	1	1	1	1	1	1
1	-1	-1	-1	-1	-1	1	1	-1	-1	1	-1	-1	-1	-1	1	-1	-1	-1	-1	-1	-1	1	-1	-1	-1	1	-1	-1	-1	1	-1	-1	-1	-1	-1	-1	1	1	1	1	1	1	1	1	1	1	1	1	1
1	-1	-1	-1	-1	-1	1	1	-1	-1	1	-1	-1	-1	-1	1	-1	-1	-1	-1	-1	-1	-1	0	-1	-1	-1	-1	-1	-1	-1	-1	1	1	1	1	1	1	1	1	1	1	1	1	1	1	1	1	1	1
1	-1	-1	-1	-1	-1	1	1	-1	-1	1	-1	-1	-1	-1	1	-1	0	0	0	0	-1	1	-1	-1	-1	1	-1	-1	-1	1	-1	0	0	0	0	0	1	1	0	0	0	0	0	0	0	0	0	0	0
1	-1	-1	0	0	0	1	0	-1	0	1	0	0	0	0	1	-1	0	0	-1	-1	-1	1	-1	-1	-1	1	-1	-1	-1	1	-1	-1	-1	-1	-1	-1	1	1	1	1	1	1	1	1	1	1	1	1	1
1	-1	-1	1	1	1	1	-1	-1	1	1	1	1	1	1	1	1	1	1	-1	-1	-1	-1	-1	-1	-1	-1	-1	-1	-1	-1	-1	1	1	1	1	1	1	1	-1	-1	-1	-1	-1	-1	-1	-1	-1	-1	-1
1	-1	-1	-1	-1	-1	1	1	-1	-1	1	-1	-1	-1	-1	1	-1	-1	-1	-1	-1	-1	1	-1	-1	-1	-1	-1	-1	-1	-1	-1	1	1	1	1	1	1	1	-1	-1	-1	-1	-1	-1	-1	-1	-1	-1	-1
1	-1	-1	1	1	-1	1	1	-1	-1	1	-1	-1	-1	-1	1	-1	-1	-1	-1	-1	-1	1	-1	-1	-1	-1	-1	-1	-1	-1	-1	1	1	1	1	1	1	1	-1	-1	-1	-1	-1	-1	-1	-1	-1	-1	-1
-1	1	-1	-1	-1	1	1	1	1	1	-1	-1	-1	-1	1	-1	-1	1	1	-1	-1	-1	-1	-1	-1	-1	-1	-1	-1	-1	-1	-1	1	1	1	0	1	1	1	-1	-1	-1	1	1	1	1	1	-1	-1	-1
-1	1	-1	-1	-1	1	1	1	1	1	-1	-1	-1	-1	1	-1	-1	1	1	-1	-1	-1	-1	-1	-1	-1	-1	-1	-1	-1	-1	-1	-1	-1	-1	-1	-1	-1	1	-1	-1	-1	1	1	1	1	1	-1	-1	-1
-1	1	-1	-1	-1	1	1	1	1	1	-1	-1	-1	-1	1	-1	-1	1	0	-1	-1	-1	-1	-1	-1	-1	-1	-1	-1	-1	-1	-1	0	0	0	0	0	0	1	0	0	0	1	1	1	1	1	0	0	0
1	-1	-1	-1	-1	1	1	1	1	1	-1	-1	-1	-1	1	-1	-1	1	1	-1	-1	-1	-1	-1	-1	-1	-1	-1	-1	-1	-1	-1	-1	-1	-1	-1	-1	-1	1	1	1	1	1	1	1	1	1	1	1	1
1	-1	-1	-1	-1	1	1	1	1	1	-1	-1	-1	-1	1	-1	-1	1	1	-1	-1	-1	-1	-1	-1	-1	-1	-1	-1	-1	-1	-1	1	1	1	1	1	1	1	-1	-1	-1	1	1	1	1	1	-1	-1	-1
1	-1	-1	-1	-1	1	1	1	1	1	-1	-1	-1	-1	1	-1	-1	1	1	-1	-1	-1	-1	-1	-1	-1	-1	-1	-1	-1	-1	-1	-1	-1	-1	-1	-1	-1	1	-1	-1	-1	1	1	1	1	1	-1	-1	-1
1	-1	-1	-1	-1	1	1	1	1	1	-1	-1	-1	-1	1	-1	-1	1	1	-1	-1	-1	-1	-1	-1	-1	-1	-1	-1	-1	-1	-1	1	1	1	1	1	1	1	-1	-1	-1	1	1	1	1	1	-1	-1	-1
1	-1	-1	-1	-1	1	1	1	0	1	-1	-1	-1	-1	1	-1	-1	1	1	-1	-1	-1	-1	-1	-1	-1	-1	-1	-1	-1	-1	-1	1	1	1	0	0	0	1	0	0	0	1	1	1	1	1	0	0	0
1	-1	-1	1	1	1	1	-1	-1	1	1	1	1	1	1	1	0	1	-1	-1	-1	-1	-1	-1	-1	-1	-1	-1	-1	-1	-1	-1	1	1	1	1	1	1	1	-1	-1	-1	1	1	1	1	1	-1	-1	-1
-1	1	-1	-1	-1	1	1	1	1	1	-1	-1	-1	-1	1	-1	-1	1	1	-1	-1	-1	-1	-1	-1	-1	-1	-1	-1	-1	-1	-1	0	0	0	0	0	0	1	0	0	0	1	1	1	1	1	0	0	0
-1	1	-1	-1	-1	1	1	1	1	1	-1	-1	-1	-1	1	-1	-1	1	1	-1	-1	-1	-1	-1	-1	-1	-1	-1	-1	-1	-1	-1	0	0	0	0	0	0	1	0	1	1	1	1	1	1	1	1	1	1
-1	1	-1	-1	-1	1	1	1	1	1	-1	-1	-1	-1	1	-1	-1	1	1	-1	-1	-1	-1	-1	-1	-1	-1	-1	-1	-1	-1	-1	-1	-1	-1	-1	-1	1	1	1	1	1	1	1	1	1	1	1	1	1
0	-1	-1	1	1	0	0	0	-1	1	1	0	0	0	1	0	-1	1	-1	-1	-1	-1	-1	-1	-1	-1	-1	-1	-1	-1	-1	-1	-1	-1	-1	-1	-1	-1	1	-1	-1	-1	-1	-1	-1	-1	-1	-1	-1	-1
1	-1	-1	1	1	1	1	-1	-1	1	1	1	1	1	1	1	-1	1	-1	-1	-1	-1	-1	-1	-1	-1	-1	-1	-1	-1	-1	-1	1	1	1	1	1	1	1	-1	-1	-1	-1	-1	-1	-1	-1	-1	-1	-1
1	-1	-1	1	1	1	1	-1	-1	1	1	1	1	1	-1	1	-1	-1	-1	-1	-1	-1	-1	-1	-1	-1	-1	-1	-1	-1	-1	-1	-1	-1	-1	-1	-1	-1	1	-1	1	1	1	1	1	1	1	1	1	1
1	-1	-1	-1	-1	-1	1	1	-1	-1	1	-1	-1	-1	-1	1	-1	-1	-1	-1	-1	-1	1	-1	-1	-1	1	-1	-1	-1	1	-1	-1	-1	-1	-1	0	1	1	1	1	1	1	1	1	1	1	1	1	1
1	-1	-1	-1	-1	-1	1	1	-1	-1	1	-1	-1	-1	-1	1	-1	-1	-1	-1	-1	-1	1	-1	-1	-1	1	-1	-1	-1	1	-1	-1	-1	-1	-1	-1	1	1	1	1	1	1	1	1	1	1	1	1	1
1	-1	-1	-1	-1	-1	1	1	-1	-1	1	-1	-1	-1	-1	1	-1	-1	-1	-1	-1	-1	1	-1	-1	-1	1	-1	-1	-1	-1	-1	1	1	1	1	1	1	1	1	1	1	1	1	1	1	1	1	1	1
1	-1	-1	-1	-1	-1	1	1	-1	0	1	0	0	0	0	0	-1	0	0	-1	-1	0	0	-1	-1	-1	0	-1	-1	-1	0	-1	0	0	-1	0	0	1	1	1	1	1	-1	-1	-1	-1	-1	1	1	1
1	-1	-1	1	1	1	1	-1	-1	1	1	1	1	1	-1	1	-1	-1	-1	-1	-1	-1	-1	1	-1	-1	-1	-1	-1	-1	-1	-1	1	1	1	1	1	1	1	1	1	1	1	1	1	1	1	1	1	1
1	-1	-1	1	1	1	1	-1	-1	1	1	1	1	1	1	1	-1	1	-1	-1	-1	-1	1	-1	-1	-1	1	-1	-1	-1	1	-1	-1	-1	-1	-1	-1	1	1	-1	-1	-1	-1	-1	-1	-1	-1	-1	-1	-1
1	-1	-1	-1	-1	-1	1	1	-1	-1	1	-1	-1	-1	-1	1	-1	-1	-1	-1	-1	-1	1	-1	-1	-1	1	-1	-1	-1	1	-1	-1	-1	-1	-1	-1	1	1	1	1	1	1	1	1	1	1	1	1	1
1	-1	-1	-1	-1	-1	1	1	-1	-1	1	-1	-1	0	-1	1	0	0	0	0	0	0	1	0	0	0	1	0	0	0	1	0	0	0	0	0	0	1	1	1	1	1	1	1	1	1	1	1	1	1
1	-1	-1	1	1	1	1	-1	-1	1	1	1	1	1	1	1	-1	1	-1	-1	-1	-1	-1	-1	-1	-1	-1	-1	-1	-1	-1	-1	1	1	1	1	1	1	1	-1	-1	-1	-1	-1	-1	-1	-1	-1	-1	-1
1	-1	-1	-1	1	-1	-1	1	-1	1	1	-1	-1	-1	1	-1	-1	1	-1	-1	-1	-1	-1	-1	-1	-1	-1	-1	-1	-1	-1	-1	1	1	1	1	1	1	1	-1	-1	-1	-1	-1	-1	-1	-1	-1	-1	-1
1	-1	-1	-1	-1	-1	1	1	-1	-1	1	-1	-1	-1	-1	1	0	0	0	0	0	0	1	0	0	0	1	0	0	0	1	0	0	0	-1	0	0	1	1	1	1	1	1	1	1	1	1	1	1	1
-1	-1	-1	-1	-1	-1	-1	-1	1	-1	-1	1	-1	-1	-1	-1	-1	-1	-1	-1	-1	-1	-1	-1	-1	-1	-1	-1	-1	-1	-1	-1	1	1	1	1	1	1	1	1	1	1	1	1	1	1	1	1	1	1
1	-1	-1	1	1	1	1	1	1	1	-1	-1	-1	-1	-1	1	-1	-1	-1	-1	-1	-1	-1	-1	-1	-1	-1	-1	-1	-1	-1	-1	-1	-1	-1	-1	-1	-1	1	-1	-1	-1	-1	1	-1	-1	-1	-1	-1	-1
1	-1	-1	1	1	1	1	-1	-1	1	1	1	1	1	1	1	-1	0	-1	-1	-1	-1	0	-1	-1	-1	0	-1	-1	-1	0	-1	0	0	-1	-1	0	1	1	0	-1	0	0	0	0	0	0	0	-1	0
1	-1	-1	1	1	0	1	0	-1	0	1	0	0	0	0	1	-1	0	-1	-1	-1	-1	0	-1	-1	-1	0	-1	-1	-1	0	-1	-1	-1	-1	1	1	1	1	-1	-1	-1	-1	-1	-1	-1	-1	-1	-1	-1
1	-1	-1	1	1	1	1	-1	-1	1	1	1	1	1	1	1	-1	1	-1	-1	-1	-1	-1	-1	-1	-1	-1	-1	-1	-1	-1	-1	1	1	1	1	1	1	1	-1	-1	-1	-1	-1	-1	-1	-1	-1	-1	-1
1	-1	-1	1	1	1	1	-1	-1	1	1	1	1	1	1	1	-1	1	-1	-1	-1	-1	-1	-1	-1	-1	-1	-1	-1	-1	-1	-1	-1	-1	-1	-1	-1	-1	1	-1	-1	-1	-1	-1	-1	-1	-1	-1	-1	-1
1	-1	-1	-1	-1	0	1	1	0	0	0	-1	-1	-1	-1	0	0	0	0	0	0	0	1	1	1	1	1	1	1	1	1	-1	-1	-1	-1	-1	-1	-1	1	1	1	1	1	1	1	1	1	1	1	1
1	-1	-1	-1	-1	-1	1	1	-1	-1	1	-1	-1	0	-1	1	-1	-1	-1	-1	-1	-1	1	-1	-1	-1	1	-1	-1	-1	1	-1	-1	-1	-1	0	1	1	1	1	1	1	1	1	1	1	1	1	1	1
1	-1	-1	-1	-1	-1	1	1	-1	-1	1	-1	-1	-1	-1	1	-1	-1	-1	-1	-1	-1	1	-1	-1	-1	1	-1	-1	-1	1	-1	-1	-1	-1	-1	-1	0	1	1	1	1	1	1	1	1	1	1	1	1
1	-1	-1	1	1	1	1	-1	-1	1	1	1	1	1	1	1	-1	1	-1	-1	-1	-1	-1	-1	-1	-1	-1	-1	-1	-1	-1	-1	0	0	0	0	0	1	1	0	-1	0	1	1	1	1	1	0	-1	0
1	-1	-1	1	1	1	1	-1	-1	1	1	1	1	1	1	1	-1	1	-1	-1	-1	-1	-1	-1	-1	-1	-1	-1	-1	-1	-1	-1	1	1	1	1	1	1	1	-1	-1	-1	-1	-1	-1	-1	-1	-1	-1	-1
1	-1	-1	1	1	1	1	-1	-1	1	1	1	1	1	1	1	-1	1	-1	-1	-1	-1	-1	-1	-1	-1	-1	-1	-1	-1	-1	-1	1	1	1	-1	-1	-1	1	-1	-1	-1	-1	-1	-1	-1	-1	-1	-1	-1
1	-1	-1	-1	-1	-1	1	1	-1	-1	1	-1	-1	0	-1	1	-1	-1	-1	-1	-1	-1	1	-1	-1	-1	1	-1	-1	-1	1	-1	-1	-1	-1	0	0	1	1	1	1	1	1	1	1	1	1	1	1	1
1	-1	-1	0	0	-1	1	1	-1	-1	1	-1	-1	-1	-1	1	-1	-1	-1	-1	-1	-1	1	-1	-1	-1	1	-1	-1	-1	1	-1	-1	-1	-1	-1	-1	1	1	1	1	1	1	1	1	1	1	1	1	1
1	-1	-1	-1	-1	-1	1	1	-1	-1	1	-1	-1	-1	-1	1	-1	-1	-1	-1	-1	-1	1	-1	-1	-1	1	-1	-1	-1	1	-1	-1	-1	-1	-1	-1	1	1	-1	-1	-1	0	0	0	1	0	-1	-1	-1
-1	-1	-1	-1	1	-1	-1	1	-1	1	1	-1	-1	-1	1	-1	-1	1	-1	-1	-1	-1	-1	-1	-1	-1	-1	-1	-1	-1	-1	-1	1	1	1	1	1	1	1	-1	-1	-1	-1	-1	-1	-1	-1	-1	-1	-1
1	-1	-1	-1	-1	-1	1	1	-1	-1	1	-1	-1	1	-1	1	1	1	1	1	1	1	1	1	1	1	1	1	1	1	1	1	1	1	1	1	1	1	1	1	1	1	1	1	1	1	1	1	1	1
1	-1	-1	-1	-1	-1	1	1	-1	-1	1	-1	-1	-1	-1	1	-1	-1	-1	-1	-1	-1	1	-1	-1	-1	1	-1	-1	-1	1	-1	-1	-1	-1	-1	-1	1	1	-1	-1	-1	-1	-1	-1	-1	-1	-1	-1	-1
-1	-1	-1	-1	1	-1	-1	1	-1	1	1	-1	-1	-1	1	-1	-1	1	-1	-1	-1	-1	-1	-1	-1	-1	-1	-1	-1	-1	-1	-1	-1	-1	-1	-1	-1	-1	1	-1	-1	-1	-1	-1	-1	-1	-1	-1	-1	-1
1	-1	-1	1	1	1	1	-1	-1	1	1	1	1	1	1	1	-1	1	-1	-1	-1	-1	-1	-1	-1	-1	-1	-1	-1	-1	-1	-1	1	1	1	1	1	1	1	-1	-1	-1	-1	-1	-1	-1	-1	-1	-1	-1
1	-1	-1	-1	-1	-1	1	1	-1	-1	1	-1	-1	-1	-1	1	-1	-1	-1	-1	-1	-1	1	-1	-1	-1	1	-1	-1	-1	1	-1	-1	-1	-1	-1	-1	1	1	-1	-1	-1	-1	-1	-1	-1	-1	-1	-1	-1
1	-1	-1	1	1	1	1	-1	-1	1	1	1	1	1	1	1	-1	1	-1	-1	-1	-1	-1	-1	-1	-1	-1	-1	-1	-1	-1	-1	-1	-1	-1	-1	-1	-1	1	-1	-1	-1	-1	-1	-1	-1	-1	-1	-1	-1
1	-1	-1	1	1	1	1	-1	-1	1	1	1	1	1	1	1	-1	1	-1	-1	-1	-1	-1	-1	-1	-1	-1	-1	-1	-1	-1	-1	1	1	1	1	1	1	1	-1	-1	-1	1	1	1	1	1	-1	-1	-1
1	-1	-1	1	1	1	1	-1	-1	1	1	1	1	1	1	1	-1	1	-1	-1	-1	-1	-1	-1	-1	-1	-1	-1	-1	-1	-1	-1	1	1	1	1	1	1	1	1	1	1	1	1	1	1	1	1	1	1
-1	-1	-1	-1	-1	-1	-1	-1	1	1	-1	-1	-1	-1	1	-1	-1	1	-1	-1	-1	-1	-1	-1	-1	-1	-1	-1	-1	-1	-1	-1	1	1	1	1	1	1	1	-1	-1	-1	1	1	1	1	1	-1	-1	-1
1	-1	-1	1	1	1	1	-1	-1	1	1	1	1	1	1	1	-1	1	-1	-1	-1	-1	-1	-1	-1	-1	-1	-1	-1	-1	-1	-1	1	1	1	1	1	1	1	-1	-1	-1	-1	-1	-1	-1	-1	-1	-1	-1
1	-1	-1	-1	-1	1	1	1	1	1	-1	-1	-1	-1	1	-1	-1	1	1	-1	-1	-1	-1	-1	-1	-1	-1	1	1	1	1	1	1	1	1	-1	-1	-1	1	1	1	1	1	1	1	1	1	1	1	1
1	-1	-1	-1	-1	1	1	1	1	1	-1	-1	-1	-1	-1	1	-1	-1	-1	-1	-1	-1	-1	-1	-1	-1	-1	-1	-1	-1	-1	-1	-1	-1	-1	-1	-1	-1	1	1	1	1	1	1	1	1	1	1	1	1
1	-1	-1	-1	-1	-1	1	1	-1	-1	1	-1	-1	-1	-1	1	-1	-1	-1	-1	-1	-1	1	-1	-1	-1	1	-1	-1	-1	1	-1	-1	-1	-1	-1	-1	1	1	1	1	1	1	1	1	1	1	1	1	1
1	-1	-1	-1	-1	-1	1	1	-1	-1	1	-1	-1	-1	-1	1	-1	-1	-1	-1	-1	-1	1	-1	-1	-1	1	-1	-1	-1	1	-1	-1	-1	-1	-1	-1	1	1	1	1	1	1	1	1	1	1	1	1	1
-1	-1	-1	-1	-1	-1	-1	-1	1	1	-1	-1	-1	-1	1	-1	-1	1	1	-1	-1	-1	-1	-1	-1	-1	-1	1	1	1	1	1	1	1	1	-1	-1	-1	1	1	1	1	1	1	1	1	1	1	1	1
1	-1	-1	-1	-1	-1	1	1	-1	-1	1	-1	-1	-1	-1	1	-1	-1	-1	-1	-1	-1	-1	-1	-1	-1	-1	1	1	1	1	1	1	1	1	-1	-1	-1	1	1	1	1	1	1	1	1	1	1	1	1
1	-1	-1	-1	-1	1	1	1	1	1	-1	-1	-1	-1	-1	1	-1	-1	-1	-1	-1	-1	-1	-1	-1	-1	-1	1	1	1	1	1	1	1	1	-1	-1	-1	1	1	1	1	1	1	1	1	1	1	1	1
1	-1	-1	-1	-1	-1	-1	-1	1	1	-1	-1	-1	1	1	1	-1	1	1	-1	-1	-1	-1	-1	-1	-1	-1	1	1	1	1	1	1	1	1	-1	-1	-1	1	1	1	1	1	1	1	1	1	1	1	1
1	-1	-1	-1	-1	1	1	1	1	1	-1	-1	-1	-1	1	-1	-1	1	1	-1	-1	-1	-1	-1	-1	-1	-1	1	1	1	1	1	1	1	1	-1	-1	-1	1	1	1	1	1	1	1	1	1	1	1	1
1	-1	-1	1	1	1	1	-1	-1	1	1	1	1	1	1	1	-1	1	1	1	1	1	1	1	1	1	1	1	1	1	1	1	1	1	1	1	1	1	1	1	1	1	1	1	1	1	1	1	1	1
1	-1	-1	-1	-1	-1	-1	-1	1	1	-1	-1	-1	-1	1	-1	-1	1	1	-1	-1	-1	-1	-1	-1	-1	-1	1	1	1	1	1	1	1	1	-1	-1	-1	1	1	1	1	1	1	1	1	1	1	1	1
1	-1	-1	-1	-1	-1	1	1	-1	0	0	-1	-1	-1	0	0	-1	0	0	-1	-1	-1	-1	-1	-1	-1	-1	0	0	0	0	1	1	1	1	-1	-1	-1	1	1	1	1	1	1	1	1	1	1	1	1
-1	-1	-1	-1	-1	-1	1	1	-1	-1	1	-1	-1	-1	-1	1	-1	-1	-1	-1	-1	-1	-1	-1	-1	-1	-1	1	1	1	1	1	1	1	1	-1	-1	-1	1	1	1	1	1	1	1	1	1	1	1	1
1	-1	-1	-1	-1	1	1	1	1	1	-1	-1	-1	-1	-1	1	-1	-1	-1	-1	-1	-1	-1	-1	-1	-1	-1	1	1	1	1	1	1	1	1	-1	-1	-1	1	1	1	1	0	1	0	1	0	1	1	1
1	-1	-1	-1	-1	1	1	1	1	1	-1	-1	-1	-1	1	-1	-1	-1	-1	-1	-1	-1	-1	-1	-1	-1	-1	1	1	1	1	1	1	1	1	-1	-1	-1	1	1	1	1	1	1	1	1	1	1	1	1
0	-1	-1	1	0	0	0	-1	0	1	0	0	0	0	1	0	-1	1	1	-1	-1	-1	0	-1	-1	-1	0	0	0	0	1	0	0	0	-1	-1	-1	-1	1	1	1	1	1	1	1	1	1	1	1	1
1	-1	-1	-1	-1	1	1	1	1	1	-1	-1	-1	-1	1	-1	-1	1	-1	-1	-1	-1	-1	-1	-1	-1	-1	1	1	1	1	1	1	1	1	-1	-1	-1	1	1	1	1	1	1	1	1	1	1	1	1
-1	-1	-1	-1	-1	-1	-1	-1	1	1	-1	-1	-1	-1	1	-1	-1	1	-1	-1	-1	-1	-1	-1	-1	-1	-1	-1	-1	-1	-1	-1	1	1	1	1	1	1	1	-1	-1	-1	1	1	1	1	1	-1	-1	-1
-1	1	-1	-1	-1	-1	-1	-1	1	-1	1	-1	-1	-1	1	-1	-1	1	1	-1	-1	-1	-1	-1	-1	-1	-1	-1	-1	-1	-1	-1	1	1	1	1	1	1	1	-1	1	1	1	1	1	1	1	1	1	1
1	-1	-1	-1	-1	1	1	1	1	1	-1	-1	-1	-1	1	-1	-1	1	1	-1	-1	-1	-1	-1	-1	-1	-1	-1	-1	-1	-1	1	1	1	1	-1	-1	-1	1	1	1	1	1	1	1	1	1	1	1	1
1	-1	-1	-1	-1	-1	1	1	-1	-1	1	-1	-1	-1	-1	1	-1	-1	-1	-1	-1	-1	-1	-1	-1	-1	-1	1	1	1	1	1	1	1	1	-1	-1	-1	1	1	1	1	1	1	1	1	1	1	1	1
1	-1	-1	-1	-1	-1	1	1	-1	-1	1	-1	-1	-1	-1	1	-1	-1	-1	-1	-1	-1	-1	-1	-1	-1	-1	1	1	1	1	1	1	1	1	-1	-1	-1	1	1	1	1	1	1	1	1	1	1	1	1
1	-1	-1	-1	-1	-1	1	1	-1	-1	1	-1	-1	-1	-1	1	-1	-1	-1	-1	-1	-1	-1	-1	-1	-1	-1	1	1	1	1	1	1	1	1	-1	-1	-1	1	1	1	1	1	1	1	1	1	1	1	1
1	-1	-1	-1	-1	1	1	1	1	1	-1	-1	-1	-1	1	-1	-1	1	-1	-1	-1	-1	-1	-1	-1	-1	-1	1	1	1	1	1	1	1	1	-1	-1	-1	1	1	1	1	1	1	1	1	1	1	1	1
-1	-1	-1	-1	-1	-1	1	1	-1	-1	1	-1	-1	-1	-1	1	-1	-1	-1	-1	-1	-1	1	-1	-1	-1	1	-1	-1	-1	1	-1	1	1	1	-1	-1	-1	1	1	1	1	1	1	1	1	1	1	1	1
1	-1	-1	-1	-1	1	1	1	1	1	-1	-1	-1	-1	1	-1	-1	1	1	-1	-1	-1	-1	-1	-1	-1	-1	1	1	1	1	1	1	1	1	-1	-1	-1	1	1	1	1	1	1	1	1	1	1	1	1
-1	-1	-1	-1	-1	-1	1	1	-1	-1	1	-1	-1	-1	-1	1	-1	-1	-1	-1	-1	-1	1	-1	-1	-1	1	-1	-1	-1	1	-1	1	1	1	-1	-1	-1	1	1	1	1	1	1	1	1	1	1	1	1
0	0	-1	-1	-1	0	0	0	1	1	-1	-1	-1	-1	1	-1	1	1	1	-1	-1	-1	-1	-1	-1	-1	-1	1	1	1	1	1	1	1	1	-1	-1	-1	1	1	1	1	1	1	1	1	1	1	1	1
1	0	-1	-1	-1	-1	0	0	0	-1	0	-1	-1	-1	0	0	-1	0	0	-1	-1	-1	-1	-1	-1	-1	-1	1	1	1	1	1	1	1	1	-1	-1	-1	1	1	1	1	1	1	1	1	1	1	1	1
1	-1	-1	-1	-1	-1	1	1	-1	-1	1	-1	-1	-1	-1	1	-1	-1	-1	-1	-1	-1	1	-1	-1	-1	1	-1	-1	-1	1	-1	-1	-1	-1	-1	-1	1	1	1	1	1	1	1	1	1	1	1	1	1
1	-1	-1	-1	-1	1	1	1	1	1	-1	-1	-1	-1	-1	1	-1	-1	-1	-1	-1	-1	-1	-1	-1	-1	-1	-1	-1	-1	-1	-1	-1	-1	-1	-1	-1	-1	1	1	1	1	1	1	1	1	1	1	1	1
-1	1	-1	-1	-1	-1	-1	-1	1	1	-1	-1	-1	-1	1	-1	-1	1	1	-1	-1	-1	-1	-1	-1	-1	-1	1	1	1	1	1	1	1	1	-1	-1	-1	1	1	1	1	-1	1	-1	-1	-1	1	1	1
1	-1	-1	-1	-1	1	1	1	1	1	-1	-1	-1	-1	1	-1	-1	1	-1	-1	-1	-1	1	-1	-1	-1	1	-1	-1	-1	1	-1	-1	-1	1	-1	-1	-1	1	1	1	1	1	1	1	1	1	1	1	1
-1	-1	-1	-1	-1	-1	-1	-1	1	1	-1	-1	-1	-1	1	-1	-1	1	-1	-1	-1	-1	-1	-1	-1	-1	-1	-1	-1	-1	-1	-1	1	1	1	1	1	1	1	-1	-1	-1	1	1	1	1	1	-1	-1	-1
1	-1	-1	-1	-1	1	1	1	1	1	-1	-1	-1	-1	-1	1	-1	-1	-1	-1	-1	-1	-1	-1	-1	-1	-1	-1	-1	-1	-1	-1	-1	-1	-1	-1	-1	-1	1	1	1	1	1	1	1	1	1	1	1	1
-1	-1	-1	-1	-1	-1	-1	-1	1	1	-1	-1	-1	-1	1	-1	-1	1	1	-1	-1	-1	-1	-1	-1	-1	-1	1	1	1	1	1	1	1	1	-1	-1	-1	1	1	1	1	1	1	1	1	1	1	1	1
1	-1	-1	1	1	1	1	-1	-1	1	1	1	1	1	1	1	-1	1	-1	-1	-1	-1	1	-1	-1	-1	1	-1	-1	-1	1	-1	-1	-1	-1	-1	-1	1	1	1	1	1	1	1	1	1	1	1	1	1
-1	-1	-1	-1	-1	-1	-1	-1	1	1	-1	-1	-1	-1	1	-1	-1	1	1	-1	-1	-1	1	-1	-1	-1	1	-1	-1	-1	1	-1	-1	-1	-1	-1	-1	1	1	1	1	1	1	1	1	1	1	1	1	1
-1	1	-1	-1	-1	-1	-1	-1	1	-1	1	-1	-1	-1	1	-1	-1	1	1	-1	-1	-1	-1	1	1	1	1	1	1	1	1	-1	1	1	1	-1	-1	-1	1	-1	1	1	1	1	1	1	1	1	1	1
1	1	1	1	1	1	1	1	1	1	1	1	1	1	1	1	1	1	1	1	1	1	1	1	1	1	1	1	1	1	1	1	1	1	1	1	1	1	1	1	1	1	1	1	1	1	1	1	1	1
1	-1	-1	1	1	-1	-1	-1	1	-1	1	-1	-1	-1	1	0	-1	1	0	-1	-1	-1	-1	0	0	-1	-1	0	0	0	0	-1	0	0	-1	-1	-1	-1	1	-1	1	1	1	1	1	1	1	1	1	1
1	-1	-1	-1	-1	-1	1	1	-1	-1	1	-1	-1	-1	-1	1	-1	-1	-1	-1	-1	-1	0	-1	-1	-1	-1	0	0	1	1	0	0	0	0	-1	-1	0	1	1	1	1	1	1	1	1	1	1	1	1
1	-1	-1	-1	-1	-1	1	1	-1	-1	1	-1	-1	-1	-1	1	-1	-1	-1	-1	-1	-1	-1	-1	-1	-1	-1	1	1	1	1	1	1	1	1	-1	-1	-1	1	1	1	1	1	1	1	1	1	1	1	1
1	-1	-1	-1	-1	0	1	1	0	0	0	-1	-1	-1	-1	1	-1	-1	-1	-1	-1	-1	-1	-1	-1	-1	-1	1	1	1	1	1	1	1	1	-1	-1	-1	1	1	1	1	1	1	1	1	1	1	1	1
0	-1	-1	0	0	0	0	-1	0	1	0	0	0	0	1	0	-1	1	1	-1	-1	-1	0	-1	-1	-1	-1	0	0	1	1	0	0	0	0	-1	-1	0	1	1	1	1	1	1	1	1	1	1	1	1
-1	1	-1	-1	-1	-1	-1	-1	1	1	-1	-1	-1	-1	1	-1	-1	1	1	-1	-1	-1	-1	-1	-1	-1	-1	1	1	1	1	1	1	1	1	-1	-1	-1	1	1	1	1	1	1	1	1	1	1	1	1
-1	1	-1	-1	-1	-1	-1	-1	1	1	-1	-1	-1	-1	1	-1	-1	1	1	-1	-1	-1	-1	-1	-1	-1	-1	1	1	1	1	1	1	1	1	-1	-1	-1	1	1	1	1	-1	1	-1	-1	-1	1	1	1
-1	1	-1	-1	-1	1	1	1	1	1	-1	-1	-1	-1	1	-1	-1	1	1	-1	-1	-1	-1	-1	-1	-1	-1	-1	-1	-1	-1	-1	1	1	1	1	1	1	1	1	1	1	1	1	1	1	1	1	1	1
-1	1	-1	-1	-1	-1	-1	-1	1	-1	1	-1	-1	-1	1	-1	-1	1	1	-1	-1	-1	-1	-1	-1	-1	-1	-1	-1	-1	-1	-1	1	1	1	1	1	1	1	-1	1	1	1	1	1	1	1	1	1	1
1	-1	-1	-1	-1	-1	1	1	-1	-1	1	-1	-1	-1	-1	1	-1	-1	-1	-1	-1	-1	-1	-1	-1	-1	-1	1	1	1	1	1	1	1	1	-1	-1	-1	1	1	1	1	1	1	1	1	1	1	1	1
-1	-1	-1	-1	-1	-1	1	1	-1	-1	1	-1	-1	-1	-1	1	-1	-1	-1	-1	-1	-1	1	-1	-1	-1	1	-1	-1	-1	1	-1	-1	-1	-1	-1	-1	1	1	1	1	1	1	1	1	1	1	1	1	1
0	0	-1	0	0	0	0	-1	0	0	1	0	0	0	1	0	-1	1	1	-1	-1	-1	-1	-1	-1	-1	-1	0	0	0	0	0	1	1	1	0	0	0	1	0	1	1	1	1	1	1	1	1	1	1
1	-1	-1	-1	-1	-1	1	1	-1	-1	1	-1	-1	-1	-1	1	-1	-1	-1	-1	-1	-1	-1	-1	-1	-1	-1	1	1	1	1	1	1	1	1	-1	-1	-1	1	1	1	1	1	1	1	1	1	1	1	1
-1	1	-1	-1	-1	-1	-1	-1	1	-1	1	-1	-1	-1	1	-1	-1	1	1	-1	-1	-1	-1	-1	-1	-1	-1	-1	-1	-1	-1	-1	-1	-1	-1	-1	-1	-1	1	1	1	1	1	1	1	1	1	1	1	1
-1	-1	-1	-1	-1	-1	1	1	-1	-1	1	-1	-1	-1	-1	1	-1	-1	0	-1	-1	-1	0	-1	-1	-1	0	0	0	0	1	-1	1	1	1	-1	-1	-1	1	1	1	1	1	1	1	1	1	1	1	1
1	-1	-1	-1	-1	-1	1	1	-1	-1	1	-1	-1	-1	-1	1	-1	-1	-1	-1	-1	-1	-1	-1	-1	-1	-1	1	1	1	1	1	1	1	1	-1	-1	-1	1	1	1	1	1	1	1	1	1	1	1	1
1	-1	-1	-1	-1	-1	1	1	-1	-1	1	-1	-1	-1	-1	1	-1	-1	-1	-1	-1	-1	-1	-1	-1	-1	-1	1	1	1	1	1	1	1	1	-1	-1	-1	1	1	1	1	1	1	1	1	1	1	1	1
-1	-1	-1	-1	-1	-1	-1	-1	1	1	-1	-1	-1	-1	-1	1	-1	-1	-1	-1	-1	-1	1	-1	-1	-1	1	-1	-1	-1	1	-1	-1	-1	-1	-1	-1	1	1	1	1	1	1	1	1	1	1	1	1	1
-1	-1	-1	-1	-1	0	1	0	-1	0	1	0	0	1	1	1	-1	1	1	-1	-1	-1	-1	-1	-1	-1	-1	1	1	1	1	1	1	1	1	-1	-1	-1	1	1	1	1	1	1	1	1	1	1	1	1
1	1	-1	-1	-1	-1	-1	-1	1	-1	-1	-1	-1	-1	1	-1	-1	1	1	-1	-1	-1	-1	-1	-1	-1	-1	-1	-1	-1	-1	-1	1	1	1	1	-1	-1	1	1	1	1	1	1	1	1	1	1	1	1
1	-1	-1	-1	-1	1	1	1	1	1	-1	-1	-1	-1	-1	-1	1	1	1	1	1	1	1	1	1	-1	-1	-1	1	1	1	1	1	1	1	-1	-1	-1	1	1	1	1	1	1	1	1	1	1	1	1
1	-1	-1	-1	-1	1	1	1	1	1	-1	-1	-1	-1	1	-1	-1	1	1	-1	-1	-1	-1	-1	-1	-1	-1	1	1	1	1	1	1	1	1	-1	-1	-1	1	1	1	1	1	1	1	1	1	1	1	1
-1	-1	-1	-1	-1	-1	-1	-1	1	1	-1	-1	-1	-1	1	-1	-1	1	1	-1	-1	-1	-1	-1	-1	-1	-1	1	1	1	1	1	1	1	1	-1	-1	-1	1	1	1	1	1	1	1	1	1	1	1	1
-1	-1	-1	-1	-1	-1	-1	-1	1	1	-1	-1	-1	-1	0	0	-1	0	0	-1	-1	-1	1	-1	-1	-1	1	-1	-1	-1	1	1	1	1	1	-1	-1	-1	1	1	1	1	1	1	1	1	1	1	1	1
1	-1	-1	1	1	1	0	-1	0	1	1	1	1	1	1	-1	-1	1	1	-1	-1	-1	-1	-1	-1	-1	-1	1	1	1	1	1	1	1	1	-1	-1	-1	1	1	1	1	1	1	1	1	1	1	1	1
1	-1	-1	-1	-1	1	1	1	1	1	-1	-1	-1	-1	1	-1	-1	0	0	-1	-1	-1	-1	-1	-1	-1	-1	1	1	1	1	1	1	1	1	-1	-1	-1	1	1	1	1	1	1	1	1	1	1	1	1
1	1	1	1	1	1	1	1	1	1	-1	-1	-1	-1	1	0	-1	1	0	-1	-1	-1	-1	-1	-1	-1	-1	-1	-1	-1	-1	-1	1	1	1	1	1	1	1	-1	-1	-1	-1	-1	-1	-1	-1	-1	-1	-1
1	-1	-1	-1	-1	1	1	1	-1	-1	1	-1	-1	-1	-1	1	-1	-1	-1	-1	-1	-1	-1	-1	-1	-1	-1	-1	-1	-1	-1	-1	-1	-1	-1	-1	-1	1	1	1	1	1	1	1	1	1	1	1	1	1
1	-1	-1	-1	-1	1	1	1	1	1	-1	-1	-1	-1	-1	-1	0	0	0	0	0	1	1	0	0	-1	-1	-1	-1	-1	0	0	-1	-1	-1	-1	-1	0	1	0	-1	0	1	1	1	1	1	0	-1	-1
1	1	1	1	1	1	1	1	1	1	-1	-1	-1	-1	1	-1	-1	1	1	-1	-1	-1	-1	-1	-1	-1	-1	-1	-1	-1	-1	-1	1	1	1	1	1	1	1	-1	-1	-1	-1	-1	-1	-1	-1	-1	-1	-1
1	-1	-1	-1	-1	1	1	1	1	1	-1	-1	-1	-1	1	-1	-1	1	1	-1	-1	-1	-1	-1	-1	-1	-1	-1	-1	-1	-1	-1	-1	-1	-1	-1	-1	-1	1	-1	-1	-1	1	1	1	1	1	-1	-1	-1
1	-1	-1	-1	-1	1	1	1	1	1	-1	-1	-1	-1	-1	-1	1	1	1	1	1	1	1	1	1	-1	-1	-1	-1	-1	-1	1	-1	-1	-1	-1	-1	-1	1	1	1	1	1	1	1	1	1	-1	1	-1
1	-1	-1	-1	-1	-1	1	1	-1	-1	1	-1	-1	-1	-1	1	-1	-1	-1	-1	-1	-1	1	-1	-1	-1	1	-1	-1	-1	1	-1	-1	-1	-1	-1	-1	1	1	1	1	1	1	1	1	1	1	1	1	1
1	1	-1	-1	-1	-1	-1	-1	1	-1	-1	-1	-1	-1	-1	1	-1	-1	-1	-1	-1	-1	1	-1	-1	-1	1	-1	-1	-1	-1	-1	1	1	1	1	-1	-1	1	1	1	1	1	1	1	1	1	-1	1	1
1	-1	-1	-1	-1	-1	1	1	-1	-1	1	-1	-1	-1	-1	1	-1	-1	-1	-1	-1	-1	1	-1	-1	-1	1	-1	-1	-1	1	-1	-1	-1	1	1	-1	-1	1	1	1	1	1	1	1	1	1	-1	1	1
1	-1	-1	-1	-1	1	1	1	1	1	-1	-1	-1	-1	-1	-1	1	1	1	1	1	1	1	1	1	1	1	1	1	1	1	-1	-1	-1	-1	-1	-1	-1	1	-1	-1	-1	-1	-1	-1	-1	-1	-1	-1	-1
1	-1	-1	-1	-1	1	1	1	1	1	-1	-1	-1	-1	1	-1	-1	1	1	-1	-1	-1	-1	-1	-1	-1	-1	-1	-1	-1	-1	-1	0	0	-1	-1	-1	-1	1	0	-1	-1	0	0	0	1	0	-1	-1	-1
1	-1	-1	-1	-1	-1	1	1	-1	-1	1	-1	-1	-1	1	1	-1	1	-1	-1	-1	-1	-1	-1	-1	-1	-1	-1	-1	-1	-1	-1	-1	-1	-1	-1	-1	-1	1	-1	-1	-1	-1	-1	-1	-1	-1	-1	-1	-1
0	-1	-1	-1	-1	-1	1	1	0	0	0	-1	-1	-1	0	0	-1	0	0	0	0	0	1	0	0	-1	1	0	0	0	1	-1	-1	-1	-1	-1	-1	1	1	1	1	1	1	1	1	1	1	1	1	1
-1	1	-1	-1	-1	1	1	1	1	1	-1	-1	-1	-1	1	-1	-1	1	1	-1	-1	-1	-1	-1	-1	-1	-1	-1	-1	-1	-1	-1	-1	-1	-1	-1	-1	-1	1	-1	-1	-1	-1	-1	-1	-1	-1	-1	-1	-1
1	-1	-1	-1	-1	1	1	1	1	1	-1	-1	-1	-1	-1	-1	1	1	1	1	1	1	1	1	1	-1	-1	-1	-1	-1	-1	1	-1	-1	-1	-1	-1	-1	1	1	1	1	1	1	1	1	1	-1	1	-1
1	-1	-1	-1	-1	1	1	1	1	1	-1	-1	-1	-1	-1	-1	1	1	1	1	1	1	1	1	1	-1	-1	-1	-1	-1	-1	1	-1	-1	-1	-1	-1	-1	1	1	1	1	1	1	1	1	1	-1	1	-1
1	-1	-1	-1	-1	1	1	1	1	1	-1	-1	-1	-1	1	-1	-1	1	1	-1	-1	-1	-1	-1	-1	-1	-1	-1	-1	-1	-1	-1	-1	-1	-1	-1	-1	-1	1	-1	-1	-1	-1	-1	-1	-1	-1	-1	-1	-1
1	-1	-1	-1	-1	-1	1	1	-1	-1	1	-1	-1	-1	-1	1	-1	-1	-1	-1	-1	-1	0	-1	-1	-1	0	-1	-1	-1	0	-1	-1	-1	-1	-1	-1	-1	1	-1	-1	-1	-1	1	-1	-1	-1	-1	-1	-1
1	-1	-1	-1	-1	1	1	1	1	1	-1	-1	-1	-1	-1	-1	1	1	1	1	1	1	1	1	1	-1	-1	-1	-1	-1	-1	1	-1	-1	-1	-1	-1	-1	1	-1	-1	-1	1	1	1	1	1	-1	-1	-1
-1	1	-1	-1	-1	1	1	1	1	1	-1	-1	-1	-1	1	-1	-1	1	1	-1	-1	1	1	1	1	-1	-1	-1	-1	-1	-1	1	-1	-1	-1	-1	-1	-1	1	1	1	1	1	1	1	1	1	-1	1	-1
1	-1	-1	-1	-1	-1	1	1	-1	-1	1	-1	-1	-1	-1	1	-1	-1	-1	-1	-1	-1	1	-1	-1	-1	1	-1	-1	-1	1	-1	-1	-1	-1	-1	-1	1	1	1	1	1	1	1	1	1	1	1	1	1
1	-1	-1	-1	-1	1	1	1	1	1	-1	-1	-1	-1	0	1	-1	-1	-1	-1	-1	-1	0	-1	-1	-1	0	-1	-1	-1	0	-1	-1	-1	-1	-1	-1	0	1	1	1	1	1	1	1	1	1	1	1	1
1	-1	-1	-1	-1	1	1	1	-1	-1	1	-1	-1	-1	-1	1	-1	-1	-1	-1	-1	-1	1	-1	-1	-1	1	-1	-1	-1	1	-1	-1	-1	-1	-1	-1	1	1	1	1	1	1	1	1	1	1	1	1	1
1	-1	-1	-1	-1	-1	1	1	0	-1	1	-1	-1	-1	-1	0	-1	0	0	-1	-1	0	1	0	-1	-1	-1	-1	-1	-1	-1	-1	-1	-1	-1	-1	-1	-1	1	-1	-1	-1	-1	-1	-1	-1	-1	-1	-1	-1
1	-1	-1	-1	-1	1	1	1	1	1	-1	-1	-1	-1	1	-1	-1	1	1	-1	-1	-1	-1	-1	-1	-1	-1	-1	-1	-1	-1	-1	1	1	1	1	-1	-1	1	1	-1	-1	-1	-1	-1	-1	-1	-1	-1	-1
1	1	1	1	1	1	1	1	1	1	-1	-1	-1	-1	1	1	-1	1	-1	-1	-1	-1	-1	-1	-1	-1	-1	-1	-1	-1	-1	-1	1	1	1	1	1	1	1	-1	-1	-1	-1	-1	-1	-1	-1	-1	-1	-1
1	-1	-1	-1	-1	1	1	1	1	1	-1	-1	-1	-1	1	-1	-1	1	1	-1	-1	-1	-1	-1	-1	-1	-1	-1	-1	-1	-1	-1	-1	-1	-1	-1	-1	-1	1	0	-1	-1	1	1	1	1	1	-1	-1	-1
1	-1	-1	1	1	-1	1	1	-1	-1	1	-1	-1	-1	1	-1	-1	1	1	-1	-1	-1	-1	-1	-1	-1	-1	-1	-1	-1	-1	-1	-1	-1	-1	-1	-1	-1	1	-1	-1	-1	1	1	1	1	1	-1	-1	-1
1	-1	-1	-1	-1	1	1	1	1	1	-1	-1	-1	-1	1	-1	-1	1	1	-1	-1	-1	-1	-1	-1	-1	-1	-1	-1	-1	-1	-1	-1	-1	-1	-1	-1	-1	1	1	-1	-1	0	0	0	1	0	-1	-1	-1
1	-1	-1	1	1	-1	1	1	-1	-1	1	-1	-1	-1	-1	1	-1	-1	-1	-1	-1	-1	1	-1	-1	-1	1	-1	-1	-1	-1	-1	-1	-1	-1	-1	-1	-1	1	-1	-1	-1	1	1	1	1	1	-1	-1	-1
1	1	-1	-1	-1	-1	-1	-1	1	-1	-1	-1	-1	-1	1	-1	-1	1	1	-1	-1	-1	-1	-1	-1	-1	-1	-1	-1	-1	-1	-1	1	1	1	-1	-1	1	1	1	1	1	1	1	1	1	1	1	1	1
1	-1	-1	-1	-1	-1	1	1	-1	-1	1	-1	-1	-1	-1	1	-1	-1	-1	-1	-1	-1	1	-1	-1	-1	1	-1	-1	-1	1	-1	-1	-1	-1	-1	-1	1	1	1	1	1	1	1	1	1	1	1	1	1
1	-1	-1	-1	-1	1	1	1	1	1	-1	-1	-1	-1	1	-1	-1	1	1	-1	-1	-1	-1	-1	-1	-1	-1	-1	-1	-1	-1	-1	-1	-1	-1	-1	-1	-1	1	-1	-1	-1	1	1	1	1	1	-1	-1	-1
1	-1	-1	-1	-1	1	1	1	1	1	-1	-1	-1	-1	1	-1	-1	1	1	-1	-1	-1	-1	-1	-1	-1	-1	-1	-1	-1	-1	-1	0	0	0	0	0	-1	0	1	0	0	1	1	1	1	1	0	0	0
1	-1	-1	-1	-1	-1	1	1	-1	0	0	-1	-1	-1	-1	-1	1	1	1	1	1	1	1	1	1	1	1	1	1	1	1	-1	-1	-1	-1	-1	-1	-1	1	1	1	1	1	1	1	1	1	1	1	1
1	-1	-1	1	1	1	1	-1	-1	1	1	1	1	1	1	1	1	1	-1	1	1	1	1	1	1	1	1	1	1	1	1	1	1	1	1	0	0	0	0	1	1	1	0	1	0	1	0	0	1	0
1	-1	-1	-1	-1	1	1	1	1	1	-1	-1	-1	-1	-1	-1	1	1	1	1	1	1	1	1	1	1	1	1	1	1	1	-1	-1	-1	-1	-1	-1	-1	1	-1	-1	-1	-1	-1	-1	-1	-1	-1	-1	-1
1	-1	-1	-1	-1	1	1	1	1	1	-1	-1	-1	-1	-1	1	-1	-1	-1	-1	-1	-1	-1	-1	-1	-1	-1	-1	-1	-1	-1	-1	-1	-1	-1	-1	-1	-1	1	-1	-1	-1	-1	1	-1	-1	-1	-1	-1	-1
-1	1	-1	1	1	1	-1	-1	1	1	-1	-1	1	-1	-1	1	-1	-1	-1	-1	-1	-1	-1	1	-1	-1	-1	-1	-1	-1	1	1	-1	1	1	1	1	1	1	1	1	1	1	1	1	1	1	1	1	1
1	-1	-1	-1	-1	1	1	1	1	1	-1	-1	-1	-1	1	-1	-1	1	1	-1	-1	-1	-1	-1	-1	-1	-1	-1	-1	-1	-1	-1	1	1	1	1	-1	-1	1	1	-1	-1	-1	-1	-1	-1	-1	-1	-1	-1
1	1	-1	-1	-1	-1	-1	-1	1	-1	-1	-1	-1	-1	1	-1	-1	1	1	-1	-1	-1	-1	-1	-1	-1	-1	-1	-1	-1	-1	-1	1	1	1	1	-1	-1	1	1	1	1	1	1	1	1	1	-1	1	1
1	-1	-1	-1	-1	-1	1	1	-1	-1	1	-1	-1	-1	-1	1	-1	-1	-1	-1	-1	-1	1	-1	-1	-1	1	-1	-1	-1	1	-1	-1	-1	-1	-1	-1	-1	-1	-1	-1	-1	-1	-1	-1	-1	-1	-1	-1	-1
1	-1	-1	-1	-1	1	1	1	1	1	-1	-1	-1	-1	1	-1	-1	1	1	-1	-1	-1	-1	-1	-1	-1	-1	-1	-1	-1	-1	-1	0	0	0	0	0	-1	0	0	0	0	1	1	1	1	1	0	0	0
1	-1	-1	-1	-1	-1	1	1	-1	0	0	-1	-1	-1	-1	-1	1	1	1	1	1	1	1	1	1	1	1	1	1	1	1	-1	-1	-1	-1	-1	-1	-1	1	1	1	1	1	1	1	1	1	1	1	1
-1	-1	-1	-1	1	-1	-1	-1	0	0	1	0	1	-1	1	-1	0	1	1	0	0	1	1	1	1	1	1	1	1	1	1	0	0	0	-1	-1	0	0	1	0	-1	-1	0	0	-1	0	0	-1	-1	-1
1	-1	-1	-1	-1	-1	1	1	-1	-1	1	-1	-1	-1	-1	1	-1	-1	-1	-1	-1	-1	1	-1	-1	-1	-1	-1	-1	-1	-1	-1	1	1	1	1	1	1	1	-1	-1	-1	-1	-1	-1	-1	-1	-1	-1	-1
1	-1	-1	-1	-1	1	1	1	0	0	0	-1	-1	0	1	0	-1	0	-1	-1	-1	-1	-1	-1	-1	-1	-1	-1	-1	-1	-1	-1	1	1	1	1	1	1	1	1	1	1	1	1	1	1	1	1	1	1
1	-1	-1	-1	-1	1	1	1	1	1	-1	-1	-1	-1	-1	1	-1	1	1	-1	-1	-1	-1	-1	-1	-1	-1	-1	-1	-1	-1	-1	-1	-1	-1	-1	-1	-1	1	-1	-1	-1	-1	-1	-1	-1	-1	-1	-1	-1
1	-1	-1	-1	-1	1	1	1	1	1	-1	-1	-1	-1	-1	-1	1	1	1	1	1	1	1	1	1	-1	-1	-1	-1	-1	-1	1	-1	-1	-1	-1	-1	-1	1	1	1	1	1	1	1	1	1	-1	1	-1
1	-1	-1	-1	-1	1	1	1	1	1	-1	-1	-1	1	1	1	-1	1	-1	-1	-1	-1	-1	-1	-1	-1	-1	-1	-1	-1	-1	-1	1	1	1	1	1	1	1	1	1	1	1	1	1	1	1	1	1	1
-1	-1	-1	-1	1	-1	-1	-1	1	-1	1	1	1	-1	1	1	1	1	1	1	1	1	1	1	1	1	1	1	1	1	1	1	1	1	1	1	1	1	1	1	1	1	1	1	1	1	1	1	1	1
1	-1	-1	-1	-1	1	1	1	1	1	-1	-1	0	1	1	1	-1	1	-1	-1	-1	-1	-1	-1	-1	-1	-1	-1	-1	-1	-1	-1	1	1	1	1	1	1	1	1	1	1	1	1	1	1	1	1	1	1
1	-1	-1	-1	-1	-1	1	1	-1	-1	1	-1	-1	-1	-1	1	-1	-1	-1	-1	-1	-1	1	-1	-1	-1	1	-1	-1	-1	1	-1	-1	-1	-1	-1	-1	1	1	1	1	1	1	1	1	1	1	1	1	1
0	-1	-1	0	0	1	0	0	0	1	0	0	0	0	1	0	-1	1	0	-1	-1	-1	-1	-1	-1	-1	-1	-1	-1	-1	-1	-1	1	1	1	1	1	1	1	0	1	1	1	1	1	1	1	1	1	1
[truncated: 3,712 more columns]
