# Supplementary material for: Genomic prediction of optimal cross combinations to accelerate genetic improvement of soybean (Glycine max)
Source: Front Plant Sci. 2023 May 10;14:1171135. doi: 10.3389/fpls.2023.1171135 (PMC10206060; doi:10.3389/fpls.2023.1171135)
Supplement: Supplementary file 1 [file DataSheet_1.zip › Supplemental Materials Code/OCS scripts needed to recreate experiment.R]

##### Scripts that let us perform OCS

####These functions calculate the accuracy for OCS
#####

MeanOCSAnalysis <- function(OCS, phenos) {
  crossNames <- c(OCS[[1]][[1]][[1]])
  crossValue <- c(mean(OCS[[1]][[2]]))
  for (i in 2:length(OCS)) {
    crossNames <- c(OCS[[i]][[1]][[1]],crossNames)
    crossValue <- c(mean(OCS[[i]][[2]]),crossValue)
  }
  phenos$pedigree <- str_to_upper(phenos$pedigree)
  realValues <- phenos %>%
    group_by(pedigree) %>%
    summarise(value = mean(yBLUP))
  predictions <- data.frame(name = crossNames, value = crossValue)
  predictions$name <- str_to_upper(as.character(predictions$name))
  realValues <- realValues %>%
    filter(pedigree %in% predictions$name)
  #print("real values")
  #print(nrow(realValues))
  realNames <- realValues$pedigree[order(realValues$pedigree)]
  #print(realNames)
  #print("predicted vlaues")
  #print(nrow(predictions))
  predNames <- predictions$name[order(predictions$name)]
  #print(predNames)
  if(nrow(realValues) != nrow(predictions)) {
    print("ERROR: predicted cross(es) have no progeny")
    return()
  }
  realValues2 <- realValues[order(realValues$pedigree),]
  predictions2 <- predictions[order(predictions$name),]
  #print(length(realValues2))
  #print(length(predictions2))
  return(cor(realValues2$value, predictions2$value,method = "spearman"))
}

highOCSAnalysis <- function(OCS, phenos) {
  crossNames <- c(OCS[[1]][[1]][[1]])
  crossScores <- OCS[[1]][[2]]
  crossValue <- c(mean(crossScores[order(crossScores)[451:500]]))
  for (i in 2:length(OCS)) {
    crossNames <- c(OCS[[i]][[1]][[1]],crossNames)
    crossScores <- OCS[[i]][[2]]
    crossValue <- c(mean(crossScores[order(crossScores)[451:500]]), crossValue)
  }
  realValues <- phenos %>%
    group_by(pedigree) %>%
    summarise(value = mean(yBLUP))
  predictions <- data.frame(name = crossNames, value = crossValue)
  predictions$name <- str_to_upper(as.character(predictions$name))
  realValues$pedigree <- str_to_upper(realValues$pedigree)
  realValues <- realValues %>%
    filter(pedigree %in% predictions$name)
  if(nrow(realValues) != nrow(predictions)) {
    print("ERROR: predicted cross(es) have no progeny")
    return()
  }
  realValues2 <- realValues[order(realValues$pedigree),]
  predictions2 <- predictions[order(predictions$name),]
  #print(length(realValues2))
  #print(length(predictions2))
  return(cor(realValues2$value, predictions2$value,method = "spearman"))
}

twoOCSAnalysis <- function(OCS, phenos) {
  crossNames <- c(OCS[[1]][[1]][[1]])
  crossScores <- OCS[[1]][[2]]
  crossValue <- c(mean(crossScores[order(crossScores)[401:500]]))
  for (i in 2:length(OCS)) {
    crossNames <- c(OCS[[i]][[1]][[1]],crossNames)
    crossScores <- OCS[[i]][[2]]
    crossValue <- c(mean(crossScores[order(crossScores)[401:500]]), crossValue)
  }
  realValues <- phenos %>%
    group_by(pedigree) %>%
    summarise(value = mean(yBLUP))
  predictions <- data.frame(name = crossNames, value = crossValue)
  predictions$name <- str_to_upper(as.character(predictions$name))
  realValues$pedigree <- str_to_upper(realValues$pedigree)
  realValues <- realValues %>%
    filter(pedigree %in% predictions$name)
  if(nrow(realValues) != nrow(predictions)) {
    print("ERROR: predicted cross(es) have no progeny")
    return()
  }
  realValues2 <- realValues[order(realValues$pedigree),]
  predictions2 <- predictions[order(predictions$name),]
  #print(length(realValues2))
  #print(length(predictions2))
  return(cor(realValues2$value, predictions2$value,method = "spearman"))
}

##### These functions create progeny from our crosses of interest (they simulate the crosses)
#####

#now we'll make a program that will generate a list of lists, the 
#primary list will have an entry for each pairing and the internal
#list will contain the cross name (variety1 x variety2) and then
#a 500 x marker# matrix which contains progeny genotypes

#first the function which makes the matrix
#geno1 and 2 are a vector of parent marker calls coded -1, 0, and 1 
genProgMatrix <- function(geno1, geno2,markerMap) {
  ####First we generate our genotype distributions by parent
  crossGenos <- sim.cross(map = markerMap, n.ind = 500, 
                          type = "riself", map.function = "morgan")$geno
  progGenos <- crossGenos[[1]][[1]]
  for (i in 2:20) {
    progGenos <- cbind(progGenos,crossGenos[[i]][[1]])
  }
  print(typeof(progGenos))
  print(dim(progGenos))
  parentalGenos <- as.matrix(rbind(geno1,geno2))
  print(ncol(progGenos))
  print(nrow(progGenos))
  ### Now we have to convert these over to match whatever the parents are
  for (i in 1:ncol(progGenos)) {
    print("marker")
    print(i)
    if ((parentalGenos[1,i] == parentalGenos[2,i]) & (parentalGenos[1,i] != 0)) {
      progGenos[,i] <- parentalGenos[1,i]
    } else {
      for (j in 1:nrow(progGenos)) {
        print("individual")
        print(j)
        if(progGenos[j,i] == 1) {
          if(parentalGenos[1,i] == 1) {
            X = runif(1)
            progGenos[j,i] <- case_when(X < 1/16 ~ 0,
                                        X < 17/32 ~  -1,
                                        TRUE ~ 1)
          } else {
            progGenos[j,i] <- parentalGenos[1,i]
          }
        } else {
          if(parentalGenos[2,i] == 1) {
            X = runif(1)
            progGenos[j,i] <- case_when(X < 1/16 ~ 0,
                                        X < 17/32 ~  -1,
                                        TRUE ~ 1)
          } else {
            progGenos[j,i] <- parentalGenos[2,i]
          }
        }
      }
    }
  }
  return(progGenos)
}


#This function makes a list whose first element is the name of the cross,
#a second element is a matrix of 500 simulated progeny from that cross,
#line1 and line2 are strings whihc represent the line names
#geno1 and 2 are a vector of parent marker calls coded -1, 0, and 1 
crossEntry <- function(line1,line2,geno1,geno2,markerMap) {
  result <- list(paste(line1,"x",line2), genProgMatrix(geno1,geno2,markerMap))
  return(result)
} 

#This is the user function and returns a list of lists, each internal list 
#contains the first element which is the name of the predicted cross and 
#a second element which is a genotype matrix for 500 predicted progeny
#takes two genotype matricies, genos is a matrix of genotypes 
#coded -1, 0, and 1 of the lines to be crossed. names is a vector of line
#names in the same order as genos (first element of names is name of first
#row of genos).
genCrosses <- function(genos, names) {
  nCrosses <- (length(names) * (length(names) - 1)) / 2 
  result <- rep(list(-9),nCrosses)
  x <- 1
  for (i in 1:(length(names) - 1)) {
    geno1 <- genos[i,]
    line1 <- names[i]
    for (j in (i+1):length(names)) {
      geno2 <- genos[j,]
      line2 <- names[j]
      print(paste("executing cross", x))
      result[[x]] <- crossEntry(line1,line2,geno1,geno2)
      x <- x + 1
    }
  }
  return(result)
}

#####

#####These functions score the progeny of the crosses
#####
EG_cross_by_cross <- function(cross,genos,phenos,trait){
  bigGenos <- rbind(genos,cross[[1]][[2]])
  kin <- A.mat(bigGenos)
  epi <- kin * kin
  kinList <- list(kin,epi)
  samples <- nrow(phenos) + 500
  ###fails at model
  print("running model")
  model <- emmremlMultiKernel(y = phenos[["yBLUP"]],
                              X = matrix(rep(1, nrow(phenos)), ncol = 1),
                              Zlist = list(diag(samples)[1:nrow(phenos),],
                                           diag(samples)[1:nrow(phenos),]),
                              Klist = kinList)
  mUhat <- matrix(model$uhat, ncol = 2)
  mUhatSums <- rowSums(mUhat)
  scores <- mUhatSums[(nrow(phenos)+1):length(mUhatSums)]
  parent1 <- str_extract(cross[[1]][[1]], "^\\S*(?=\\s)")
  parent2 <- str_extract(cross[[1]][[1]], "(?<=\\s)\\S*$")
  parent1Pheno <- filter(phenos, name == parent1)
  parent2Pheno <- filter(phenos, name == parent2)
  result <- list(cross[[1]], scores,
                 c(mUhatSums[parent1Pheno$index],
                   mUhatSums[parent2Pheno$index]))
  return(result)
}

fullCrossNumberTester <- function(crosses, sample_sizes, genos, testPhenos, fullPhenos, trait, n_tests) {
  results <- vector(mode = "list", length = length(sample_sizes))
  
  theFullTest <- function(crosses, n_samples, genos, testPhenos, trait, fullPhenos, number) {
    set.seed(j * 5)
    testCrosses <- crosses[sort(sample(1:length(crosses),n_samples))]
    #get the results
    validationBayesB_test <- crossPredictionBayesB(testCrosses,as.matrix(genos),testPhenos,trait)
    validationRR_test <- crossPredictionRRBLUP(testCrosses,as.matrix(genos),testPhenos,trait)
    validationBayesRR_test <- crossPredictionBayesRR(testCrosses,as.matrix(genos),testPhenos,trait)
    
    meanPBBScore_test <- MeanOCSAnalysis(validationBayesB_test, fullPhenos)
    meanPRRScore_test <- MeanOCSAnalysis(validationRR_test, fullPhenos)
    meanPBRRScore_test <- MeanOCSAnalysis(validationBayesRR_test,fullPhenos)
    highPBBScore_test <- highOCSAnalysis(validationBayesB_test, fullPhenos)
    highPRRScore_test <- highOCSAnalysis(validationRR_test, fullPhenos)
    highPBRRScore_test <- highOCSAnalysis(validationBayesRR_test,fullPhenos)
    maxPBBScore_test <- maxOCSAnalysis(validationBayesB_test, fullPhenos)
    maxPRRScore_test <- maxOCSAnalysis(validationRR_test, fullPhenos)
    maxPBRRScore_test <- maxOCSAnalysis(validationBayesRR_test,fullPhenos)
    Tests <- c(meanPBBScore_test,meanPRRScore_test,meanPBRRScore_test,
               highPBBScore_test,highPRRScore_test,highPBRRScore_test,
               maxPBBScore_test,maxPRRScore_test,maxPBRRScore_test)
    
    TestString <- c("Mean BayesB","Mean rrBLUP","Mean BayesRR",
                    "Ten BayesB","Ten rrBLUP","Ten BayesRR",
                    "Twenty BayesB", "Twenty rrBLUP", "Twenty BayesRR")
    return(data.frame(Accuracy = Tests, Model = TestString, 
                      Rep = number, Crosses = n_samples))
    
  }
  
  crossPredictionBayesB <- function(crosses,genos,phenos,trait) {
    #first we need to create a unified data set which contains all the genotypes of all the
    #lines together
    #stop("ERROR here?")
    bigGenos <- rbind(genos,crosses[[1]][[2]])
    for (i in 2:length(crosses)) {
      bigGenos <- rbind(bigGenos, crosses[[i]][[2]])
    }
    mydata <- c(phenos[[trait]], rep(NA,length(crosses) * 500))
    ###fails at model
    #print("running model")
    model <- wgr(y = mydata, iv = TRUE, pi = .95, X = bigGenos + 1)
    #print("calc scores")
    scores <- model$hat[(nrow(phenos)+1):length(mydata)]
    result <- rep(list(-9), length(crosses))
    #print("generating results")
    for (i in 1:length(crosses)) {
      bot_ind <- ((i-1) * 500) + 1
      top_ind <- i * 500
      parent1 <- str_extract(crosses[[i]][[1]], "^\\S*(?=\\s)")
      parent2 <- str_extract(crosses[[i]][[1]], "(?<=\\s)\\S*$")
      parent1Pheno <- filter(phenos, name == parent1)
      parent2Pheno <- filter(phenos, name == parent2)
      result[[i]] <- list(crosses[[i]], scores[bot_ind:top_ind],
                          c(model$hat[parent1Pheno$index[1]],
                            model$hat[parent2Pheno$index[1]]))
    }
    return(result)
  }
  
  crossPredictionBayesRR <- function(crosses,genos,phenos,trait) {
    #first we need to create a unified data set which contains all the genotypes of all the
    #lines together
    #stop("ERROR here?")
    bigGenos <- rbind(genos,crosses[[1]][[2]])
    for (i in 2:length(crosses)) {
      bigGenos <- rbind(bigGenos, crosses[[i]][[2]])
    }
    mydata <- c(phenos[[trait]], rep(NA,length(crosses) * 500))
    ###fails at model
    #print("running model")
    model <- wgr(y = mydata, iv = F, pi = 0, X = bigGenos + 1)
    #print("calc scores")
    scores <- model$hat[(nrow(phenos)+1):length(mydata)]
    result <- rep(list(-9), length(crosses))
    #print("generating results")
    for (i in 1:length(crosses)) {
      bot_ind <- ((i-1) * 500) + 1
      top_ind <- i * 500
      parent1 <- str_extract(crosses[[i]][[1]], "^\\S*(?=\\s)")
      parent2 <- str_extract(crosses[[i]][[1]], "(?<=\\s)\\S*$")
      parent1Pheno <- filter(phenos, name == parent1)
      parent2Pheno <- filter(phenos, name == parent2)
      result[[i]] <- list(crosses[[i]], scores[bot_ind:top_ind],
                          c(model$hat[parent1Pheno$index[1]],
                            model$hat[parent2Pheno$index[1]]))
    }
    return(result)
  }
  
  crossPredictionRRBLUP <- function(crosses,genos,phenos,trait) {
    #first we need to create a unified data set which contains all the genotypes of all the
    #lines together
    #stop("ERROR here?")
    bigGenos <- rbind(genos,crosses[[1]][[2]])
    for (i in 2:length(crosses)) {
      bigGenos <- rbind(bigGenos, crosses[[i]][[2]])
    }
    mydata <- c(phenos[[trait]], rep(NA,length(crosses) * 500))
    ###fails at model
    #print("running model")
    model <- mixed.solve(y = mydata, Z = bigGenos)
    markerScores <- model$u
    #print("calc scores")
    values <- as.vector((bigGenos %*% markerScores)) + model$beta
    star <- nrow(phenos[trait]) + 1
    fin <- length(values)
    scores <- values[star:fin]
    result <- rep(list(-9), length(crosses))
    #print("generating results")
    for (i in 1:length(crosses)) {
      bot_ind <- ((i-1) * 500) + 1
      top_ind <- i * 500
      parent1 <- str_extract(crosses[[i]][[1]], "^\\S*(?=\\s)")
      parent2 <- str_extract(crosses[[i]][[1]], "(?<=\\s)\\S*$")
      parent1Pheno <- filter(phenos, name == parent1)
      parent2Pheno <- filter(phenos, name == parent2)
      result[[i]] <- list(crosses[[i]], scores[bot_ind:top_ind],
                          c(values[parent1Pheno$index[1]],
                            values[parent2Pheno$index[1]]))
    }
    return(result)
  }
  
  MeanOCSAnalysis <- function(OCS, phenos) {
    crossNames <- c(OCS[[1]][[1]][[1]])
    crossValue <- c(mean(OCS[[1]][[2]]))
    for (i in 2:length(OCS)) {
      crossNames <- c(OCS[[i]][[1]][[1]],crossNames)
      crossValue <- c(mean(OCS[[i]][[2]]),crossValue)
    }
    phenos$pedigree <- str_to_upper(phenos$pedigree)
    realValues <- phenos %>%
      group_by(pedigree) %>%
      summarise(value = mean(yBLUP))
    predictions <- data.frame(name = crossNames, value = crossValue)
    predictions$name <- str_to_upper(as.character(predictions$name))
    realValues <- realValues %>%
      filter(pedigree %in% predictions$name)
    #print("real values")
    #print(nrow(realValues))
    realNames <- realValues$pedigree[order(realValues$pedigree)]
    #print(realNames)
    #print("predicted vlaues")
    #print(nrow(predictions))
    predNames <- predictions$name[order(predictions$name)]
    #print(predNames)
    if(nrow(realValues) != nrow(predictions)) {
      stop("ERROR: predicted cross(es) have no progeny")
      return()
    }
    realValues2 <- realValues[order(realValues$pedigree),]
    predictions2 <- predictions[order(predictions$name),]
    #print(length(realValues2))
    #print(length(predictions2))
    return(cor(realValues2$value, predictions2$value, method = "spearman"))
  }
  
  highOCSAnalysis <- function(OCS, phenos) {
    crossNames <- c(OCS[[1]][[1]][[1]])
    crossScores <- OCS[[1]][[2]]
    crossValue <- c(mean(crossScores[order(crossScores)[451:500]]))
    for (i in 2:length(OCS)) {
      crossNames <- c(OCS[[i]][[1]][[1]],crossNames)
      crossScores <- OCS[[i]][[2]]
      crossValue <- c(mean(crossScores[order(crossScores)[451:500]]), crossValue)
    }
    realValues <- phenos %>%
      group_by(pedigree) %>%
      summarise(value = mean(yBLUP))
    predictions <- data.frame(name = crossNames, value = crossValue)
    predictions$name <- str_to_upper(as.character(predictions$name))
    realValues$pedigree <- str_to_upper(realValues$pedigree)
    realValues <- realValues %>%
      filter(pedigree %in% predictions$name)
    if(nrow(realValues) != nrow(predictions)) {
      stop("ERROR: predicted cross(es) have no progeny")
      return()
    }
    realValues2 <- realValues[order(realValues$pedigree),]
    predictions2 <- predictions[order(predictions$name),]
    #print(length(realValues2))
    #print(length(predictions2))
    return(cor(realValues2$value, predictions2$value, method = "spearman"))
  }
  
  maxOCSAnalysis <- function(OCS, phenos) {
    crossNames <- c(OCS[[1]][[1]][[1]])
    crossScores <- OCS[[1]][[2]]
    crossValue <- c(mean(crossScores[order(crossScores)[401:500]]))
    for (i in 2:length(OCS)) {
      crossNames <- c(OCS[[i]][[1]][[1]],crossNames)
      crossScores <- OCS[[i]][[2]]
      crossValue <- c(mean(crossScores[order(crossScores)[401:500]]), crossValue)
    }
    realValues <- phenos %>%
      group_by(pedigree) %>%
      summarise(value = mean(yBLUP))
    predictions <- data.frame(name = crossNames, value = crossValue)
    predictions$name <- str_to_upper(as.character(predictions$name))
    realValues$pedigree <- str_to_upper(realValues$pedigree)
    realValues <- realValues %>%
      filter(pedigree %in% predictions$name)
    if(nrow(realValues) != nrow(predictions)) {
      stop("ERROR: predicted cross(es) have no progeny")
      return()
    }
    realValues2 <- realValues[order(realValues$pedigree),]
    predictions2 <- predictions[order(predictions$name),]
    #print(length(realValues2))
    #print(length(predictions2))
    return(cor(realValues2$value, predictions2$value, method = "spearman"))
  }
  
  
  for (i in 1:length(sample_sizes)) {
    print(paste("Testing Sample Size", sample_sizes[i]))
    
    n_samples <- sample_sizes[i]
    
    results2 <- foreach(j = 1:n_tests, .packages = c("rrBLUP","bWGR","tidyverse"),.combine = 'rbind') %dopar% theFullTest(crosses, n_samples, 
                                                                                                                          genos, testPhenos, 
                                                                                                                          trait, fullPhenos, j) 
    results <-rbind(results, results2)
  }
  return(results)
}


noFullSibCrossNumberTester <- function(crosses, sample_sizes, genos, testPhenos, fullPhenos, trait, n_tests) {
  results <- vector(mode = "list", length = length(sample_sizes))
  
  theFullTest <- function(crosses,n_samples, genos, testPhenos, trait,fullPhenos,rep) {
    
    set.seed(rep * 5)
    
    testCrosses <- crosses[sort(sample(1:length(crosses),n_samples))]
    
    ##Filter out full sibs
    crossing_list <- testCrosses[[1]][[1]][[1]]
    for (j in 2:length(testCrosses)) {
      crossing_list <- c(crossing_list, testCrosses[[j]][[1]][[1]])
    }
    
    selectionIndex <- !(testPhenos$pedigree %in% str_to_upper(crossing_list))
    
    filteredGenos <- genos[selectionIndex,]
    filteredPhenos <- testPhenos[selectionIndex,]
    
    #get the results
    validationBayesB_test <- crossPredictionBayesB(testCrosses,as.matrix(filteredGenos),filteredPhenos,trait)
    validationRR_test <- crossPredictionRRBLUP(testCrosses,as.matrix(filteredGenos),filteredPhenos,trait)
    validationBayesRR_test <- crossPredictionBayesRR(testCrosses,as.matrix(filteredGenos),filteredPhenos,trait)
    
    meanPBBScore_test <- MeanOCSAnalysis(validationBayesB_test, fullPhenos)
    meanPRRScore_test <- MeanOCSAnalysis(validationRR_test, fullPhenos)
    meanPBRRScore_test <- MeanOCSAnalysis(validationBayesRR_test,fullPhenos)
    highPBBScore_test <- highOCSAnalysis(validationBayesB_test, fullPhenos)
    highPRRScore_test <- highOCSAnalysis(validationRR_test, fullPhenos)
    highPBRRScore_test <- highOCSAnalysis(validationBayesRR_test,fullPhenos)
    maxPBBScore_test <- maxOCSAnalysis(validationBayesB_test, fullPhenos)
    maxPRRScore_test <- maxOCSAnalysis(validationRR_test, fullPhenos)
    maxPBRRScore_test <- maxOCSAnalysis(validationBayesRR_test,fullPhenos)
    Tests <- c(meanPBBScore_test,meanPRRScore_test,meanPBRRScore_test,
               highPBBScore_test,highPRRScore_test,highPBRRScore_test,
               maxPBBScore_test,maxPRRScore_test,maxPBRRScore_test)
    
    TestString <- c("Mean BayesB","Mean rrBLUP","Mean BayesRR",
                    "Ten BayesB","Ten rrBLUP","Ten BayesRR",
                    "Twenty BayesB", "Twenty rrBLUP", "Twenty BayesRR")
    
    results <- data.frame(Accuracy = Tests, Model = TestString, 
                          Rep = rep, Crosses = n_samples, TScount = sum(selectionIndex))
  }
  
  crossPredictionBayesB <- function(crosses,genos,phenos,trait) {
    #first we need to create a unified data set which contains all the genotypes of all the
    #lines together
    #stop("ERROR here?")
    bigGenos <- rbind(genos,crosses[[1]][[2]])
    for (i in 2:length(crosses)) {
      bigGenos <- rbind(bigGenos, crosses[[i]][[2]])
    }
    mydata <- c(phenos[[trait]], rep(NA,length(crosses) * 500))
    ###fails at model
    #print("running model")
    model <- wgr(y = mydata, iv = TRUE, pi = .95, X = bigGenos + 1)
    #print("calc scores")
    scores <- model$hat[(nrow(phenos)+1):length(mydata)]
    result <- rep(list(-9), length(crosses))
    #print("generating results")
    for (i in 1:length(crosses)) {
      bot_ind <- ((i-1) * 500) + 1
      top_ind <- i * 500
      parent1 <- str_extract(crosses[[i]][[1]], "^\\S*(?=\\s)")
      parent2 <- str_extract(crosses[[i]][[1]], "(?<=\\s)\\S*$")
      parent1Pheno <- filter(phenos, name == parent1)
      parent2Pheno <- filter(phenos, name == parent2)
      result[[i]] <- list(crosses[[i]], scores[bot_ind:top_ind],
                          c(model$hat[parent1Pheno$index[1]],
                            model$hat[parent2Pheno$index[1]]))
    }
    return(result)
  }
  
  crossPredictionBayesRR <- function(crosses,genos,phenos,trait) {
    #first we need to create a unified data set which contains all the genotypes of all the
    #lines together
    #stop("ERROR here?")
    bigGenos <- rbind(genos,crosses[[1]][[2]])
    for (i in 2:length(crosses)) {
      bigGenos <- rbind(bigGenos, crosses[[i]][[2]])
    }
    mydata <- c(phenos[[trait]], rep(NA,length(crosses) * 500))
    ###fails at model
    #print("running model")
    model <- wgr(y = mydata, iv = F, pi = 0, X = bigGenos + 1)
    #print("calc scores")
    scores <- model$hat[(nrow(phenos)+1):length(mydata)]
    result <- rep(list(-9), length(crosses))
    #print("generating results")
    for (i in 1:length(crosses)) {
      bot_ind <- ((i-1) * 500) + 1
      top_ind <- i * 500
      parent1 <- str_extract(crosses[[i]][[1]], "^\\S*(?=\\s)")
      parent2 <- str_extract(crosses[[i]][[1]], "(?<=\\s)\\S*$")
      parent1Pheno <- filter(phenos, name == parent1)
      parent2Pheno <- filter(phenos, name == parent2)
      result[[i]] <- list(crosses[[i]], scores[bot_ind:top_ind],
                          c(model$hat[parent1Pheno$index[1]],
                            model$hat[parent2Pheno$index[1]]))
    }
    return(result)
  }
  
  crossPredictionRRBLUP <- function(crosses,genos,phenos,trait) {
    #first we need to create a unified data set which contains all the genotypes of all the
    #lines together
    #stop("ERROR here?")
    bigGenos <- rbind(genos,crosses[[1]][[2]])
    for (i in 2:length(crosses)) {
      bigGenos <- rbind(bigGenos, crosses[[i]][[2]])
    }
    mydata <- c(phenos[[trait]], rep(NA,length(crosses) * 500))
    ###fails at model
    #print("running model")
    model <- mixed.solve(y = mydata, Z = bigGenos)
    markerScores <- model$u
    #print("calc scores")
    values <- as.vector((bigGenos %*% markerScores)) + model$beta
    star <- nrow(phenos[trait]) + 1
    fin <- length(values)
    scores <- values[star:fin]
    result <- rep(list(-9), length(crosses))
    #print("generating results")
    for (i in 1:length(crosses)) {
      bot_ind <- ((i-1) * 500) + 1
      top_ind <- i * 500
      parent1 <- str_extract(crosses[[i]][[1]], "^\\S*(?=\\s)")
      parent2 <- str_extract(crosses[[i]][[1]], "(?<=\\s)\\S*$")
      parent1Pheno <- filter(phenos, name == parent1)
      parent2Pheno <- filter(phenos, name == parent2)
      result[[i]] <- list(crosses[[i]], scores[bot_ind:top_ind],
                          c(values[parent1Pheno$index[1]],
                            values[parent2Pheno$index[1]]))
    }
    return(result)
  }
  
  MeanOCSAnalysis <- function(OCS, phenos) {
    crossNames <- c(OCS[[1]][[1]][[1]])
    crossValue <- c(mean(OCS[[1]][[2]]))
    for (i in 2:length(OCS)) {
      crossNames <- c(OCS[[i]][[1]][[1]],crossNames)
      crossValue <- c(mean(OCS[[i]][[2]]),crossValue)
    }
    phenos$pedigree <- str_to_upper(phenos$pedigree)
    realValues <- phenos %>%
      group_by(pedigree) %>%
      summarise(value = mean(yBLUP))
    predictions <- data.frame(name = crossNames, value = crossValue)
    predictions$name <- str_to_upper(as.character(predictions$name))
    realValues <- realValues %>%
      filter(pedigree %in% predictions$name)
    #print("real values")
    #print(nrow(realValues))
    realNames <- realValues$pedigree[order(realValues$pedigree)]
    #print(realNames)
    #print("predicted vlaues")
    #print(nrow(predictions))
    predNames <- predictions$name[order(predictions$name)]
    #print(predNames)
    if(nrow(realValues) != nrow(predictions)) {
      stop("ERROR: predicted cross(es) have no progeny")
      return()
    }
    realValues2 <- realValues[order(realValues$pedigree),]
    predictions2 <- predictions[order(predictions$name),]
    #print(length(realValues2))
    #print(length(predictions2))
    return(cor(realValues2$value, predictions2$value, method = "spearman"))
  }
  
  highOCSAnalysis <- function(OCS, phenos) {
    crossNames <- c(OCS[[1]][[1]][[1]])
    crossScores <- OCS[[1]][[2]]
    crossValue <- c(mean(crossScores[order(crossScores)[451:500]]))
    for (i in 2:length(OCS)) {
      crossNames <- c(OCS[[i]][[1]][[1]],crossNames)
      crossScores <- OCS[[i]][[2]]
      crossValue <- c(mean(crossScores[order(crossScores)[451:500]]), crossValue)
    }
    realValues <- phenos %>%
      group_by(pedigree) %>%
      summarise(value = mean(yBLUP))
    predictions <- data.frame(name = crossNames, value = crossValue)
    predictions$name <- str_to_upper(as.character(predictions$name))
    realValues$pedigree <- str_to_upper(realValues$pedigree)
    realValues <- realValues %>%
      filter(pedigree %in% predictions$name)
    if(nrow(realValues) != nrow(predictions)) {
      stop("ERROR: predicted cross(es) have no progeny")
      return()
    }
    realValues2 <- realValues[order(realValues$pedigree),]
    predictions2 <- predictions[order(predictions$name),]
    #print(length(realValues2))
    #print(length(predictions2))
    return(cor(realValues2$value, predictions2$value, method = "spearman"))
  }
  
  maxOCSAnalysis <- function(OCS, phenos) {
    crossNames <- c(OCS[[1]][[1]][[1]])
    crossScores <- OCS[[1]][[2]]
    crossValue <- c(mean(crossScores[order(crossScores)[401:500]]))
    for (i in 2:length(OCS)) {
      crossNames <- c(OCS[[i]][[1]][[1]],crossNames)
      crossScores <- OCS[[i]][[2]]
      crossValue <- c(mean(crossScores[order(crossScores)[401:500]]), crossValue)
    }
    realValues <- phenos %>%
      group_by(pedigree) %>%
      summarise(value = mean(yBLUP))
    predictions <- data.frame(name = crossNames, value = crossValue)
    predictions$name <- str_to_upper(as.character(predictions$name))
    realValues$pedigree <- str_to_upper(realValues$pedigree)
    realValues <- realValues %>%
      filter(pedigree %in% predictions$name)
    if(nrow(realValues) != nrow(predictions)) {
      stop("ERROR: predicted cross(es) have no progeny")
      return()
    }
    realValues2 <- realValues[order(realValues$pedigree),]
    predictions2 <- predictions[order(predictions$name),]
    #print(length(realValues2))
    #print(length(predictions2))
    return(cor(realValues2$value, predictions2$value, method = "spearman"))
  }
  
  for (i in 1:length(results)) {
    print(paste("Testing Sample Size", sample_sizes[i]))
    
    n_samples <- sample_sizes[i]
    
    
    results2 <- foreach(j = 1:n_tests, .packages = c("rrBLUP","bWGR","tidyverse"),.combine = 'rbind') %dopar% theFullTest(crosses, n_samples, 
                                                                                                                          genos, testPhenos, 
                                                                                                                          trait, fullPhenos, j) 
    results <-rbind(results, results2)
    
  }
  return(results)
}


ReducedTSTester <- function(crosses, sample_sizes, genos, testPhenos, fullPhenos, trait, n_tests) {
  results <- vector(mode = "list", length = length(sample_sizes))
  
  theFullTest <- function(crosses, genos, n_crosses, testPhenos,trait,fullPhenos,rep) {
    
    set.seed(rep * 5)
    
    testCrosses <- crosses[sort(sample(1:length(crosses),n_samples))]
    
    ##Filter out full sibs
    crossing_list <- testCrosses[[1]][[1]][[1]]
    for (j in 2:length(testCrosses)) {
      crossing_list <- c(crossing_list, testCrosses[[j]][[1]][[1]])
    }
    selectionIndex <- !(testPhenos$pedigree %in% str_to_upper(crossing_list))
    unrelated <- testPhenos$name[selectionIndex]
    
    removedNames <- sample(unrelated, sum(!selectionIndex))
    removedLines <- (testPhenos$name %in% str_to_upper(removedNames))
    filteredGenos <- genos[!removedLines,]
    filteredPhenos <- testPhenos[!removedLines,]
    
    #get the results
    validationBayesB_test <- crossPredictionBayesB(testCrosses,as.matrix(filteredGenos),filteredPhenos,trait)
    validationRR_test <- crossPredictionRRBLUP(testCrosses,as.matrix(filteredGenos),filteredPhenos,trait)
    validationBayesRR_test <- crossPredictionBayesRR(testCrosses,as.matrix(filteredGenos),filteredPhenos,trait)
    
    meanPBBScore_test <- MeanOCSAnalysis(validationBayesB_test, fullPhenos)
    meanPRRScore_test <- MeanOCSAnalysis(validationRR_test, fullPhenos)
    meanPBRRScore_test <- MeanOCSAnalysis(validationBayesRR_test,fullPhenos)
    highPBBScore_test <- highOCSAnalysis(validationBayesB_test, fullPhenos)
    highPRRScore_test <- highOCSAnalysis(validationRR_test, fullPhenos)
    highPBRRScore_test <- highOCSAnalysis(validationBayesRR_test,fullPhenos)
    maxPBBScore_test <- maxOCSAnalysis(validationBayesB_test, fullPhenos)
    maxPRRScore_test <- maxOCSAnalysis(validationRR_test, fullPhenos)
    maxPBRRScore_test <- maxOCSAnalysis(validationBayesRR_test,fullPhenos)
    Tests <- c(meanPBBScore_test,meanPRRScore_test,meanPBRRScore_test,
               highPBBScore_test,highPRRScore_test,highPBRRScore_test,
               maxPBBScore_test,maxPRRScore_test,maxPBRRScore_test)
    
    TestString <- c("Mean BayesB","Mean rrBLUP","Mean BayesRR",
                    "Ten BayesB","Ten rrBLUP","Ten BayesRR",
                    "Twenty BayesB", "Twenty rrBLUP", "Twenty BayesRR")
    
    results <- data.frame(Accuracy = Tests, Model = TestString, 
                          Rep = rep, Crosses = n_samples, TScount = sum(selectionIndex))
  }
  
  crossPredictionBayesB <- function(crosses,genos,phenos,trait) {
    #first we need to create a unified data set which contains all the genotypes of all the
    #lines together
    #stop("ERROR here?")
    bigGenos <- rbind(genos,crosses[[1]][[2]])
    for (i in 2:length(crosses)) {
      bigGenos <- rbind(bigGenos, crosses[[i]][[2]])
    }
    mydata <- c(phenos[[trait]], rep(NA,length(crosses) * 500))
    ###fails at model
    #print("running model")
    model <- wgr(y = mydata, iv = TRUE, pi = .95, X = bigGenos + 1)
    #print("calc scores")
    scores <- model$hat[(nrow(phenos)+1):length(mydata)]
    result <- rep(list(-9), length(crosses))
    #print("generating results")
    for (i in 1:length(crosses)) {
      bot_ind <- ((i-1) * 500) + 1
      top_ind <- i * 500
      parent1 <- str_extract(crosses[[i]][[1]], "^\\S*(?=\\s)")
      parent2 <- str_extract(crosses[[i]][[1]], "(?<=\\s)\\S*$")
      parent1Pheno <- filter(phenos, name == parent1)
      parent2Pheno <- filter(phenos, name == parent2)
      result[[i]] <- list(crosses[[i]], scores[bot_ind:top_ind],
                          c(model$hat[parent1Pheno$index[1]],
                            model$hat[parent2Pheno$index[1]]))
    }
    return(result)
  }
  
  crossPredictionBayesRR <- function(crosses,genos,phenos,trait) {
    #first we need to create a unified data set which contains all the genotypes of all the
    #lines together
    #stop("ERROR here?")
    bigGenos <- rbind(genos,crosses[[1]][[2]])
    for (i in 2:length(crosses)) {
      bigGenos <- rbind(bigGenos, crosses[[i]][[2]])
    }
    mydata <- c(phenos[[trait]], rep(NA,length(crosses) * 500))
    ###fails at model
    #print("running model")
    model <- wgr(y = mydata, iv = F, pi = 0, X = bigGenos + 1)
    #print("calc scores")
    scores <- model$hat[(nrow(phenos)+1):length(mydata)]
    result <- rep(list(-9), length(crosses))
    #print("generating results")
    for (i in 1:length(crosses)) {
      bot_ind <- ((i-1) * 500) + 1
      top_ind <- i * 500
      parent1 <- str_extract(crosses[[i]][[1]], "^\\S*(?=\\s)")
      parent2 <- str_extract(crosses[[i]][[1]], "(?<=\\s)\\S*$")
      parent1Pheno <- filter(phenos, name == parent1)
      parent2Pheno <- filter(phenos, name == parent2)
      result[[i]] <- list(crosses[[i]], scores[bot_ind:top_ind],
                          c(model$hat[parent1Pheno$index[1]],
                            model$hat[parent2Pheno$index[1]]))
    }
    return(result)
  }
  
  crossPredictionRRBLUP <- function(crosses,genos,phenos,trait) {
    #first we need to create a unified data set which contains all the genotypes of all the
    #lines together
    #stop("ERROR here?")
    bigGenos <- rbind(genos,crosses[[1]][[2]])
    for (i in 2:length(crosses)) {
      bigGenos <- rbind(bigGenos, crosses[[i]][[2]])
    }
    mydata <- c(phenos[[trait]], rep(NA,length(crosses) * 500))
    ###fails at model
    #print("running model")
    model <- mixed.solve(y = mydata, Z = bigGenos)
    markerScores <- model$u
    #print("calc scores")
    values <- as.vector((bigGenos %*% markerScores)) + model$beta
    star <- nrow(phenos[trait]) + 1
    fin <- length(values)
    scores <- values[star:fin]
    result <- rep(list(-9), length(crosses))
    #print("generating results")
    for (i in 1:length(crosses)) {
      bot_ind <- ((i-1) * 500) + 1
      top_ind <- i * 500
      parent1 <- str_extract(crosses[[i]][[1]], "^\\S*(?=\\s)")
      parent2 <- str_extract(crosses[[i]][[1]], "(?<=\\s)\\S*$")
      parent1Pheno <- filter(phenos, name == parent1)
      parent2Pheno <- filter(phenos, name == parent2)
      result[[i]] <- list(crosses[[i]], scores[bot_ind:top_ind],
                          c(values[parent1Pheno$index[1]],
                            values[parent2Pheno$index[1]]))
    }
    return(result)
  }
  
  MeanOCSAnalysis <- function(OCS, phenos) {
    crossNames <- c(OCS[[1]][[1]][[1]])
    crossValue <- c(mean(OCS[[1]][[2]]))
    for (i in 2:length(OCS)) {
      crossNames <- c(OCS[[i]][[1]][[1]],crossNames)
      crossValue <- c(mean(OCS[[i]][[2]]),crossValue)
    }
    phenos$pedigree <- str_to_upper(phenos$pedigree)
    realValues <- phenos %>%
      group_by(pedigree) %>%
      summarise(value = mean(yBLUP))
    predictions <- data.frame(name = crossNames, value = crossValue)
    predictions$name <- str_to_upper(as.character(predictions$name))
    realValues <- realValues %>%
      filter(pedigree %in% predictions$name)
    #print("real values")
    #print(nrow(realValues))
    realNames <- realValues$pedigree[order(realValues$pedigree)]
    #print(realNames)
    #print("predicted vlaues")
    #print(nrow(predictions))
    predNames <- predictions$name[order(predictions$name)]
    #print(predNames)
    if(nrow(realValues) != nrow(predictions)) {
      stop("ERROR: predicted cross(es) have no progeny")
      return()
    }
    realValues2 <- realValues[order(realValues$pedigree),]
    predictions2 <- predictions[order(predictions$name),]
    #print(length(realValues2))
    #print(length(predictions2))
    return(cor(realValues2$value, predictions2$value, method = "spearman"))
  }
  
  highOCSAnalysis <- function(OCS, phenos) {
    crossNames <- c(OCS[[1]][[1]][[1]])
    crossScores <- OCS[[1]][[2]]
    crossValue <- c(mean(crossScores[order(crossScores)[451:500]]))
    for (i in 2:length(OCS)) {
      crossNames <- c(OCS[[i]][[1]][[1]],crossNames)
      crossScores <- OCS[[i]][[2]]
      crossValue <- c(mean(crossScores[order(crossScores)[451:500]]), crossValue)
    }
    realValues <- phenos %>%
      group_by(pedigree) %>%
      summarise(value = mean(yBLUP))
    predictions <- data.frame(name = crossNames, value = crossValue)
    predictions$name <- str_to_upper(as.character(predictions$name))
    realValues$pedigree <- str_to_upper(realValues$pedigree)
    realValues <- realValues %>%
      filter(pedigree %in% predictions$name)
    if(nrow(realValues) != nrow(predictions)) {
      stop("ERROR: predicted cross(es) have no progeny")
      return()
    }
    realValues2 <- realValues[order(realValues$pedigree),]
    predictions2 <- predictions[order(predictions$name),]
    #print(length(realValues2))
    #print(length(predictions2))
    return(cor(realValues2$value, predictions2$value, method = "spearman"))
  }
  
  maxOCSAnalysis <- function(OCS, phenos) {
    crossNames <- c(OCS[[1]][[1]][[1]])
    crossScores <- OCS[[1]][[2]]
    crossValue <- c(mean(crossScores[order(crossScores)[401:500]]))
    for (i in 2:length(OCS)) {
      crossNames <- c(OCS[[i]][[1]][[1]],crossNames)
      crossScores <- OCS[[i]][[2]]
      crossValue <- c(mean(crossScores[order(crossScores)[401:500]]), crossValue)
    }
    realValues <- phenos %>%
      group_by(pedigree) %>%
      summarise(value = mean(yBLUP))
    predictions <- data.frame(name = crossNames, value = crossValue)
    predictions$name <- str_to_upper(as.character(predictions$name))
    realValues$pedigree <- str_to_upper(realValues$pedigree)
    realValues <- realValues %>%
      filter(pedigree %in% predictions$name)
    if(nrow(realValues) != nrow(predictions)) {
      stop("ERROR: predicted cross(es) have no progeny")
      return()
    }
    realValues2 <- realValues[order(realValues$pedigree),]
    predictions2 <- predictions[order(predictions$name),]
    #print(length(realValues2))
    #print(length(predictions2))
    return(cor(realValues2$value, predictions2$value, method = "spearman"))
  }
  
  
  for (i in 1:length(results)) {
    print(paste("Testing Sample Size", sample_sizes[i]))
    
    n_samples <- sample_sizes[i]
    
    results2 <- foreach(j = 1:n_tests, .packages = c("rrBLUP","bWGR","tidyverse"),.combine = 'rbind') %dopar% theFullTest(crosses, genos, n_crosses, 
                                                                                                                          testPhenos, trait, 
                                                                                                                          fullPhenos, j) 
    results <-rbind(results, results2)
    
  }
  return(results)
}
