# Supplementary material for: Genomic prediction of optimal cross combinations to accelerate genetic improvement of soybean (Glycine max)
Source: Front Plant Sci. 2023 May 10;14:1171135. doi: 10.3389/fpls.2023.1171135 (PMC10206060; doi:10.3389/fpls.2023.1171135)
Supplement: Supplementary file 1 [file DataSheet_1.zip › Supplemental Materials Code/OCS_6k_genos_formatted.csv]

filler	Gm01_138835_A_G	Gm01_281790_T_C	Gm01_402061_A_C	Gm01_565991_A_C	Gm01_688663_A_G	Gm01_901691_C_T	Gm01_963847_T_C	Gm01_1013695_A_G	Gm01_1059407_T_C	Gm01_1279146_C_T	Gm01_1344976_A_G	Gm01_1428598_T_G	Gm01_1502816_G_A	Gm01_1653315_T_C	Gm01_2099803_A_G	Gm01_2267573_T_C	Gm01_2585749_A_C	Gm01_2708722_C_T	Gm01_2813785_C_T	Gm01_3016694_A_G	Gm01_3063603_T_G	Gm01_3327321_A_C	Gm01_3372977_A_C	Gm01_3458582_T_C	Gm01_3519206_T_C	Gm01_3585713_C_A	Gm01_3596804_A_C	Gm01_3638269_G_A	Gm01_3770764_A_C	Gm01_3832790_G_T	Gm01_3905200_A_G	Gm01_4002275_A_G	Gm01_4120447_C_T	Gm01_4213351_T_C	Gm01_4264556_A_G	Gm01_4365237_T_C	Gm01_4474392_A_G	Gm01_4642545_A_G	Gm01_5936538_C_T	Gm01_8484147_T_C	Gm01_11835461_T_C	Gm01_12853172_C_T	Gm01_18915610_T_C	Gm01_20542501_C_T	Gm01_23586582_C_A	Gm01_21804377_G_T	Gm01_21883574_G_A	Gm01_27164384_T_G	Gm01_27463902_G_T
	1	1	1	1	1	1	1	1	1	1	1	1	1	1	1	1	1	1	1	1	1	1	1	1	1	1	1	1	1	1	1	1	1	1	1	1	1	1	1	1	1	1	1	1	1	1	1	1	1
	0	0.351	0.919	2.226	3.07736274	4.546067208	5.052054984	5.424984488	5.740272011	7.217680941	7.671717596	8.251157479	9.002	10.59709428	14.811	16.505	19.036	20.183	21.245	23.338	23.827	28.2541114	28.906	29.38684532	30.13799929	30.658	30.794	31.386	31.772	31.87	32.051	33.40855096	34.788	35.16808884	35.404	36.68823266	37.581	38.203	43.048	45.27854594	46.745	46.755	47.211	47.211	47.258	47.263	47.263	47.65201114	47.66142054
3452	A	A	A	A	A	A	A	A	A	A	A	A	A	A	A	A	A	A	A	A	A	A	A	A	A	A	A	A	A	A	A	A	A	A	A	A	A	A	A	A	A	A	A	A	A	A	A	A	A
[truncated: 3,713 more columns]
