# Supplementary material for: Genomic prediction of optimal cross combinations to accelerate genetic improvement of soybean (Glycine max)
Source: Front Plant Sci. 2023 May 10;14:1171135. doi: 10.3389/fpls.2023.1171135 (PMC10206060; doi:10.3389/fpls.2023.1171135)
Supplement: Supplementary file 1 [file DataSheet_1.zip › Supplemental Materials Code/OCS_execution.R]

#### this code lets us test all the OCS methods and TS

library(tidyverse)
library(bWGR)
library(lme4)
library(EMMREML)
library(rrBLUP)
library(parallel)
library(doParallel)
library(snow)
library(qtl)

####Load in the list of crosses we will use for validation

Cross_list <- read_csv("Example_Crosses.csv")

####Load in genotypic data and a vector of genotype names 

genosOrder <- read_csv("Example_Names.csv")
genosOrder<- genosOrder$name

validationGenos <- read_csv("validationGenos.csv")

###Genetic map to determine linkage

OCS_6k_map <- read.cross(format = "csv",dir = ".", file = "OCS_6k_genos_formatted.csv")

### Some markers are in the same position cM-wise, so use jittermap to seperate them out a bit

genoMap <- pull.map(OCS_6k_map)
genoMapFinal <- jittermap(genoMap)
summary(genoMapFinal)

mapSNPOrder <- names(genoMapFinal[[1]])

for (i in 2:20) {
  mapSNPOrder <- c(mapSNPOrder, names(genoMapFinal[[i]]))
}

### Make sure everything lines up

validationGenos <- validationGenos[,mapSNPOrder]
sum(colnames(validationGenos) == mapSNPOrder)

### Set up multicore processes and simulate out the crosses
detectCores()
workers <- makeCluster(3,type = "SOCK")
registerDoParallel(workers)

### create cross objects for our crosses
validationCrosses <- foreach(i = 1:7, .packages = c("qtl","tidyverse")) %dopar% crossEntry(Cross_list$parent1[i],Cross_list$parent2[i],
                                                                                            validationGenos[match(Cross_list$parent1[i],genosOrder),],
                                                                                            validationGenos[match(Cross_list$parent2[i],genosOrder),],
                                                                                            markerMap = genoMapFinal)
####Now to evaluate the crosses we have generated
### We will load in the TS genotypic and phenotypic data
sGenos <- read_csv("Genotype data.csv")

### Phenotypic data with pedigree data relivent to this data set
pPhenos <- read_csv("Phenos with pedigree data.csv")

### Phenotypic data for determining actual value of crosses
fAnalysisPhenos <- read_csv("fAnalysisPhenos.csv")

### Now to do validation for all non EGBLUP models

FTS_test <- fullCrossNumberTester(validationCrosses, sample_sizes = c(4),as.matrix(sGenos),pPhenos,
                                      fAnalysisPhenos,"yBLUP",n_tests = 10)

WFS_test <- noFullSibCrossNumberTester(validationCrosses,sample_sizes = c(4),sGenos,
                                           pPhenos,fAnalysisPhenos,"yBLUP",n_tests = 10)

RTS_test <- ReducedTSTester(validationCrosses, sample_sizes = c(4),sGenos,
                            pPhenos,fAnalysisPhenos,"yBLUP",n_tests = 10)

write_csv(FTS_test, "FTS_results.csv")
write_csv(WFS_test, "WFS_results.csv")
write_csv(RTS_test, "RTS_results.csv")

####### Due to the computational complexity of EGBLUP it needs to be parallelized differently, but otherwise the
####### same process as the other methods

FTSmean <- c(0)
FTSten <- c(0)
FTStwenty <- c(0)
FTS_time_start <- Sys.time()
for (i in 1:10) {
  print("rep")
  print(i)
  runstart <- Sys.time()
  crosses_to_do <- validationCrosses[sample(1:7,4)]
  finished_crosses <- foreach(j = 1:length(crosses_to_do), .packages = c("rrBLUP","bWGR","tidyverse","EMMREML")) %dopar% EG_cross_by_cross(cross = crosses_to_do[j],
                                                                                                                                           genos = EG_test_genos,
                                                                                                                                           phenos = EG_test_phenos,
                                                                                                                                           trait = "yBLUP")
  FTSmean <- c(FTSmean, MeanOCSAnalysis(finished_crosses,fAnalysisPhenos))
  FTSten <- c(FTSten, highOCSAnalysis(finished_crosses,fAnalysisPhenos))
  FTStwenty <- c(FTStwenty, twoOCSAnalysis(finished_crosses,fAnalysisPhenos))
  runend <- Sys.time()
  print(runend - runstart)
}
FTS_time_end <- Sys.time()

FTS_time_end - FTS_time_start

FTSten == FTStwenty

WFSmean <- c(0)
WFSten <- c(0)
WFStwenty <- c(0)
WFS_nlines <- c(0)
WFS_time_start <- Sys.time()
for (i in 1:10) {
  print("rep")
  print(i)
  crosses_to_do <- validationCrosses[sample(1:7,4)]
  
  crossing_list <- crosses_to_do[[1]][[1]][[1]]
  for (j in 2:length(crosses_to_do)) {
    crossing_list <- c(crossing_list, crosses_to_do[[j]][[1]][[1]])
  }
  
  selectionIndex <- !(EG_test_phenos$pedigree %in% str_to_upper(crossing_list))
  
  EG_filteredGenos <- EG_test_genos[selectionIndex,]
  EG_filteredPhenos <- EG_test_phenos[selectionIndex,]
  WFS_nlines <- c(WFS_nlines, nrow(EG_filteredPhenos))
  
  RunStart <- Sys.time()
  WFS_finished_crosses <- foreach(j = 1:length(crosses_to_do), .packages = c("rrBLUP","bWGR","tidyverse","EMMREML")) %dopar% EG_cross_by_cross(cross = crosses_to_do[j],
                                                                                                                                               genos = EG_filteredGenos,
                                                                                                                                               phenos = EG_filteredPhenos,
                                                                                                                                               trait = "yBLUP")
  WFSmean <- c(WFSmean, MeanOCSAnalysis(WFS_finished_crosses,fAnalysisPhenos))
  WFSten <- c(WFSten, highOCSAnalysis(WFS_finished_crosses,fAnalysisPhenos))
  WFStwenty <- c(WFStwenty, twoOCSAnalysis(WFS_finished_crosses,fAnalysisPhenos))
  RunEnd <- Sys.time()
  print(RunEnd - RunStart)
}
WFS_time_end <- Sys.time()
print(WFS_time_end - WFS_time_start)


RTSmean <- c(0)
RTSten <- c(0)
RTStwenty <- c(0)
RTS_time_start <- Sys.time()
RTS_nlines <- c(0)
for (i in 1:10) {
  print("rep")
  print(i)
  crosses_to_do <- validationCrosses[sample(1:7,4)]
  
  crossing_list <- crosses_to_do[[1]][[1]][[1]]
  for (j in 2:length(crosses_to_do)) {
    crossing_list <- c(crossing_list, crosses_to_do[[j]][[1]][[1]])
  }
  
  selectionIndex <- !(EG_test_phenos$pedigree %in% str_to_upper(crossing_list))
  unrelated <- EG_test_phenos$name[selectionIndex]
  
  removedNames <- sample(unrelated, sum(!selectionIndex))
  removedLines <- (EG_test_phenos$name %in% str_to_upper(removedNames))
  EG_filteredGenos <- EG_test_genos[!removedLines,]
  EG_filteredPhenos <- EG_test_phenos[!removedLines,]
  
  RTS_nlines <- c(RTS_nlines, nrow(EG_filteredPhenos))
  
  RunStart <- Sys.time()
  RTS_finished_crosses <- foreach(j = 1:length(crosses_to_do), .packages = c("rrBLUP","bWGR","tidyverse","EMMREML")) %dopar% EG_cross_by_cross(cross = crosses_to_do[j],
                                                                                                                                               genos = EG_filteredGenos,
                                                                                                                                               phenos = EG_filteredPhenos,
                                                                                                                                               trait = "yBLUP")
  RTSmean <- c(RTSmean, MeanOCSAnalysis(RTS_finished_crosses,fAnalysisPhenos))
  RTSten <- c(RTSten, highOCSAnalysis(RTS_finished_crosses,fAnalysisPhenos))
  RTStwenty <- c(RTStwenty, twoOCSAnalysis(RTS_finished_crosses,fAnalysisPhenos))
  RunEnd <- Sys.time()
  print(RunEnd - RunStart)
}
RTS_time_end <- Sys.time()
print(RTS_time_end - RTS_time_start)


####### Save the data and export it

EG_FTS <- data.frame(Mean = FTSmean, Ten = FTSten, Twenty = FTStwenty)[2:51,]
write_csv(EG_FTS,"EG_FTS.csv")

EG_WFS <- data.frame(Mean = WFSmean, Ten = WFSten, Twenty = WFStwenty,lines = WFS_nlines)[2:51,]
write_csv(EG_WFS,"EG_WFS.csv")

EG_RTS <- data.frame(Mean = RTSmean, Ten = RTSten, Twenty = RTStwenty, lines = RTS_nlines)[2:51,]
write_csv(EG_RTS,"EG_RTS.csv")

#######
