# Supplementary material for: Genomic prediction of optimal cross combinations to accelerate genetic improvement of soybean (Glycine max)
Source: Front Plant Sci. 2023 May 10;14:1171135. doi: 10.3389/fpls.2023.1171135 (PMC10206060; doi:10.3389/fpls.2023.1171135)
Supplement: Supplementary file 1 [file DataSheet_1.zip › Supplemental Materials Code/OCS_Phenos.csv]

name	yBLUP
G-001	35.53220344
G-002	36.46366227
G-003	30.00373298
G-004	37.73662528
G-005	31.64127302
G-006	31.83897047
G-007	34.81489909
G-008	39.5896727
G-009	29.16692436
G-010	29.69868943
G-011	29.60383265
G-012	30.15448875
G-013	31.22551018
G-014	31.64866139
G-015	32.88845507
G-016	35.61069341
G-017	34.96547197
G-018	23.24830052
G-019	32.01130698
G-020	31.37022883
G-021	31.42746914
G-022	30.807
G-023	38.03628536
G-024	35.8206985
G-025	27.71308879
G-026	35.34865086
G-027	31.98442556
G-028	38.90415357
G-029	37.6700017
G-030	36.94233215
G-031	32.37783873
G-032	33.56409369
G-033	34.82368905
G-034	33.17483756
G-035	30.56423775
G-036	38.66891473
G-037	39.34129647
G-038	46.43457573
G-039	43.97852796
G-040	36.93641726
G-041	43.36327781
G-042	36.7271654
G-043	31.38906176
G-044	40.90489535
G-045	36.69923988
G-046	35.50425887
G-047	19.78017313
G-048	28.23150128
G-049	29.70319352
G-050	27.23668365
G-051	33.54831748
G-052	24.47082641
G-053	26.82726769
G-054	27.31356186
G-055	28.22131096
G-056	34.09470918
G-057	27.55068945
G-058	34.76822372
G-059	23.40097924
G-060	35.90600641
G-061	31.86985096
G-062	26.70777956
G-063	40.38191287
G-064	27.53865047
G-065	33.50721357
G-066	24.33095765
G-067	28.92250343
G-068	25.98792325
G-069	36.76503594
G-070	30.92232899
G-071	32.25153304
G-072	24.89228135
G-073	26.21129508
G-074	28.5624233
G-075	35.81401301
G-076	33.62287307
G-077	27.40774077
G-078	24.24388913
G-079	22.20145364
G-080	33.6131567
G-081	30.39157624
G-082	32.73782721
G-083	27.76743641
G-084	31.23633479
G-085	27.56272843
G-086	26.29651494
G-087	32.7729059
G-088	24.7848322
G-089	25.67035201
G-090	35.92474722
G-091	37.21173352
G-092	22.74054804
G-093	19.47820631
G-094	23.11939306
G-095	20.3211162
G-096	31.42397475
G-097	19.1540102
G-098	18.40835915
G-099	19.67272398
G-100	21.66051056
G-101	21.03434764
G-102	22.56825967
G-103	27.65826428
G-104	20.41837503
G-105	23.44358917
G-106	25.78799148
G-107	25.84264038
G-108	20.3211162
G-109	22.957295
G-110	22.36355169
G-111	23.53065769
G-112	34.11163667
G-113	23.94007365
G-114	17.73773764
G-115	28.16376535
G-116	21.10937718
G-117	22.50342045
G-118	22.44877154
G-119	17.91002601
G-120	21.91986745
G-121	24.54585594
G-122	25.03215011
G-123	25.89728929
G-124	23.73536567
G-125	24.64311478
G-126	27.0745856
G-127	24.84782276
G-128	27.13942482
G-129	32.75683703
G-130	24.62088548
G-131	23.86504411
G-132	23.81039521
G-133	22.3959713
G-134	17.04673549
G-135	20.37391644
G-136	17.92206499
G-137	26.01492875
G-138	21.36873407
G-139	17.55525895
G-140	23.72517535
G-141	27.57351546
G-142	21.39096336
G-143	15.5656237
G-144	21.58548103
G-145	21.00192803
G-146	24.23185015
G-147	22.80538726
G-148	18.84000441
G-149	20.06175931
G-150	18.19161219
G-151	25.291507
G-152	21.84483792
G-153	31.76975158
G-154	19.28368865
G-155	26.8050384
G-156	24.84782276
G-157	24.84782276
G-158	21.53083212
G-159	26.15479751
G-160	26.83560934
G-161	24.38375789
G-162	35.90310703
G-163	34.19486104
G-164	29.98031161
G-165	27.57107008
G-166	27.91749549
G-167	25.5388249
G-168	28.8030153
G-169	29.13740172
G-170	26.97732677
G-171	26.45280887
G-172	25.84264038
G-173	27.14961514
G-174	24.04937146
G-175	37.9999945
G-176	29.60331526
G-177	33.02775504
G-178	25.57309318
G-179	27.81004634
G-180	29.21427992
G-181	27.17184443
G-182	26.81522871
G-183	32.15896141
G-184	29.18186031
G-185	31.1696469
G-186	27.12738584
G-187	33.78544507
G-188	28.32691145
G-189	28.60849763
G-190	33.16947246
G-191	23.50842839
G-192	27.96010541
G-193	26.24186603
G-194	32.61833908
G-195	30.41380553
G-196	29.91752714
G-197	27.43120132
G-198	26.46880331
G-199	21.82563415
G-200	26.30670525
G-201	32.37936282
G-202	26.97732677
G-203	26.84764832
G-204	28.16666206
G-205	33.5362785
G-206	27.47381125
G-207	20.13678885
G-208	39.50148692
G-209	37.82585747
G-210	31.24467644
G-211	40.05262031
G-212	36.17245731
G-213	28.53346809
G-214	38.6888292
G-215	26.66332097
G-216	26.80318973
G-217	37.3703654
G-218	26.18721712
G-219	31.25671542
G-220	30.14240966
G-221	30.66112344
G-222	33.21208239
G-223	35.70965398
G-224	29.55885666
G-225	24.66349541
G-226	28.19908167
G-227	31.37435488
G-228	31.64575075
G-229	30.98531955
G-230	34.45421792
G-231	31.76523888
G-232	33.79563539
G-233	29.70057409
G-234	29.88305277
G-235	31.89306866
G-236	31.8078488
G-237	24.89043268
G-238	34.3837416
G-239	30.88806072
G-240	38.9561014
G-241	34.60612566
G-242	29.69038377
G-243	32.59610978
G-244	39.02605813
G-245	32.32656258
G-246	33.96792376
G-247	28.16481339
G-248	30.86768008
G-249	36.39939458
G-250	33.88085524
G-251	30.47679609
G-252	31.1696469
G-253	34.72376513
G-254	31.05200744
G-255	33.97811407
G-256	35.43699657
G-257	35.38419633
G-258	33.94569446
G-259	42.91500974
G-260	32.53127056
G-261	37.35160228
G-262	32.73675284
G-263	28.12220347
G-264	32.96291582
G-265	42.51651074
G-266	30.91029001
G-267	33.244502
G-268	34.2694297
G-269	35.56852368
G-270	30.98531955
G-271	34.3893787
G-272	29.10498211
G-273	37.49147104
G-274	34.54128644
G-275	24.98954018
G-276	30.9547486
G-277	28.36117972
G-278	33.51404921
G-279	34.84325326
G-280	31.99032749
G-281	31.40677449
G-282	30.28227842
G-283	35.50368446
G-284	35.95571034
G-285	35.10261014
G-286	29.27911915
G-287	34.05499228
G-288	37.29695338
G-289	31.15760792
G-290	41.57854022
G-291	33.50570756
G-292	30.67316242
G-293	30.69539171
G-294	30.98716821
G-295	48.68642715
G-296	32.85546667
G-297	35.28693749
G-298	34.44402761
G-299	36.1400377
G-300	37.62114949
G-301	38.88551431
G-302	38.47424969
G-303	41.87767923
G-304	33.93550415
G-305	36.64839567
G-306	34.89790216
G-307	37.36798364
G-308	45.73624255
G-309	38.7984458
G-310	35.75285103
G-311	29.37637798
G-312	31.44104277
G-313	34.45606659
G-314	33.09259426
G-315	35.93532971
G-316	41.68379117
G-317	35.81584159
G-318	40.20882232
G-319	31.78561951
G-320	39.47925763
G-321	30.44622514
G-322	30.42399585
G-323	30.71577235
G-324	33.93550415
G-325	33.244502
G-326	30.18686825
G-327	35.74081205
G-328	39.15506152
G-329	25.17201887
G-330	43.17509328
G-331	45.82331106
G-332	34.04480196
G-333	36.85326914
G-334	36.894025
G-335	41.82717899
G-336	38.91793392
G-337	40.01001038
G-338	34.08741189
G-339	34.58574503
G-340	40.63617331
G-341	32.50904126
G-342	32.28210399
G-343	33.77340609
G-344	35.77323166
G-345	33.56869811
G-346	35.73062173
G-347	28.77059569
G-348	35.80565127
G-349	32.20707445
G-350	32.73597854
G-351	29.66815448
G-352	36.84307882
G-353	30.77042125
G-354	33.89289422
G-355	32.28210399
G-356	35.07019053
G-357	34.17448041
G-358	33.90308454
G-359	26.30670525
G-360	37.28999877
G-361	42.62395989
G-362	35.91065473
G-363	29.86440462
G-364	35.03482483
G-365	32.7737856
G-366	32.68901949
G-367	34.46883351
G-368	29.69628034
G-369	28.83728357
G-370	29.63016528
G-371	35.8342365
G-372	28.9021228
G-373	25.28484169
G-374	37.40625119
G-375	30.42584451
G-376	33.24635067
G-377	23.42320854
G-378	25.99454812
G-379	27.7350168
G-380	32.07525204
G-381	31.921759
G-382	38.81621753
G-383	22.51545943
G-384	30.75004062
G-385	32.23673055
G-386	31.23062938
G-387	35.43201128
G-388	31.13907595
G-389	29.34395837
G-390	31.17149556
G-391	33.21393106
G-392	29.04199155
G-393	33.8502843
G-394	34.79230168
G-395	29.48382713
G-396	30.91213868
G-397	23.25926182
G-398	27.45343062
G-399	28.53346809
G-400	39.41069982
G-401	36.59576091
G-402	30.63055249
G-403	29.98216027
G-404	26.73000886
G-405	29.52828572
G-406	37.91477465
G-407	45.77678558
G-408	26.18906579
G-409	36.49721934
G-410	37.01721586
G-411	26.70777956
G-412	32.28688805
G-413	35.95755901
G-414	29.57189755
G-415	29.52828572
G-416	32.04624751
G-417	28.55200006
G-418	27.19407373
G-419	26.24186603
G-420	35.59075297
G-421	29.18186031
G-422	33.22412137
G-423	28.19908167
G-424	29.58293463
G-425	26.2214854
G-426	33.49366857
G-427	35.73062173
G-428	35.51174072
G-429	26.64294034
G-430	29.48567579
G-431	35.29897647
G-432	27.60164103
G-433	29.48382713
G-434	40.04583346
G-435	30.95289994
G-436	33.33157052
G-437	31.55034058
G-438	26.88006793
G-439	37.93515528
G-440	30.6629721
G-441	29.08460148
G-442	32.59610978
G-443	31.29932534
G-444	27.26910327
G-445	23.69275574
G-446	30.57590359
G-447	31.9236396
G-448	29.21427992
G-449	29.69038377
G-450	29.98216027
G-451	28.39175067
G-452	34.03410235
G-453	28.99819381
G-454	35.50368446
G-455	30.41380553
G-456	26.45861299
G-457	31.89491732
G-458	24.19943054
G-459	33.57054678
G-460	31.88287834
G-461	29.91732105
G-462	26.74019917
G-463	28.92250343
G-464	37.19569302
G-465	28.35098941
G-466	30.49824999
G-467	37.44886111
G-468	35.48711829
G-469	28.27411121
G-470	28.75336932
G-471	34.6589259
G-472	28.77244435
G-473	27.42108375
G-474	32.71374925
G-475	33.36214147
G-476	39.69600459
G-477	24.23369881
G-478	36.69117108
G-479	43.83552448
G-480	35.17948835
G-481	35.31935711
G-482	32.68132963
G-483	32.37102117
G-484	26.45861299
G-485	30.5092157
G-486	36.22525755
G-487	34.49867652
G-488	25.57309318
G-489	34.39650337
G-490	30.19705857
G-491	31.86989909
G-492	32.53127056
G-493	29.36618766
G-494	33.04998434
G-495	29.24669954
G-496	31.57906286
G-497	31.09958561
G-498	32.38955314
G-499	29.39860728
G-500	29.56362589
G-501	32.23949406
G-502	29.86267214
G-503	30.29467211
G-504	29.05218187
G-505	28.14443276
G-506	29.90713074
G-507	35.82788057
G-508	31.71058997
G-509	25.85467936
G-510	31.77542919
G-511	33.16947246
G-512	30.2943174
G-513	28.38340902
G-514	25.56290286
G-515	28.74002474
G-516	35.15541038
G-517	30.75004062
G-518	31.35397425
G-519	29.38841696
G-520	34.55147676
G-521	36.5086924
G-522	29.86267214
G-523	27.83227563
G-524	20.69996122
G-525	28.22131096
G-526	37.80547684
G-527	30.92732488
G-528	26.32893455
G-529	34.88586318
G-530	29.94974066
G-531	28.29449184
G-532	27.57291874
G-533	26.44842268
G-534	31.19187619
G-535	25.0766087
G-536	29.92751137
G-537	29.31153876
G-538	30.00438957
G-539	29.12721141
G-540	26.25390501
G-541	28.10182284
G-542	28.15647174
G-543	36.05481784
G-544	38.88551431
G-545	31.94771756
G-546	29.09664046
G-547	27.08662458
G-548	35.08222951
G-549	30.03680918
G-550	30.19890723
G-551	29.24669954
G-552	32.31637226
G-553	36.01035925
G-554	30.82507016
G-555	25.41099512
G-556	29.00957194
G-557	33.81601602
G-558	31.65859637
G-559	30.84729945
G-560	40.12949851
G-561	28.80486396
G-562	31.40862316
G-563	30.32673701
G-564	36.15207668
G-565	32.35898219
G-566	31.8078488
G-567	31.46327206
G-568	37.51185167
G-569	31.90510764
G-570	29.21427992
G-571	34.20690002
G-572	35.51387477
G-573	32.94253519
G-574	21.04638662
G-575	36.71340038
G-576	25.74538155
G-577	34.27173924
G-578	34.8738242
G-579	30.80284086
G-580	27.93972478
G-581	26.77760042
G-582	37.02740617
G-583	29.79783292
G-584	33.28896059
G-585	34.83658595
G-586	30.2067367
G-587	33.47143928
G-588	34.40141768
G-589	25.84264038
G-590	31.5605309
G-591	26.46046166
G-592	30.54348397
G-593	31.64575075
G-594	29.03180124
G-595	30.67316242
G-596	34.15225111
G-597	27.22649334
G-598	27.72297782
G-599	29.70057409
G-600	33.5362785
G-601	27.7739294
G-602	34.32453948
G-603	35.41661594
G-604	30.18686825
G-605	33.31953154
G-606	35.36011837
G-607	37.94349693
G-608	35.21190796
G-609	35.01739029
G-610	26.76242847
G-611	24.48101672
G-612	28.64276591
G-613	35.39438664
G-614	33.71041554
G-615	34.49314274
G-616	33.11570001
G-617	27.72297782
G-618	32.32656258
G-619	30.98531955
G-620	33.35010249
G-621	30.41380553
G-622	31.94412066
G-623	27.62571899
G-624	33.34176083
G-625	25.76761084
G-626	37.45905143
G-627	34.58389637
G-628	33.13705285
G-629	31.61333114
G-630	35.35177672
G-631	35.89271979
G-632	32.76839815
G-633	31.1696469
G-634	26.45861299
G-635	35.73062173
G-636	31.22429581
G-637	29.05218187
G-638	32.9527255
G-639	35.73062173
G-640	34.75399362
G-641	31.53645294
G-642	27.60794118
G-643	32.55349986
G-644	27.98957342
G-645	33.86047461
G-646	31.86531272
G-647	31.21410549
G-648	30.44622514
G-649	32.1218546
G-650	27.75539743
G-651	34.82287263
G-652	33.0907456
G-653	29.29081524
G-654	29.62369589
G-655	22.53584006
G-656	32.81100808
G-657	32.76839815
G-658	30.67868611
G-659	35.22209827
G-660	31.22429581
G-661	32.53127056
G-662	26.33912486
G-663	35.82788057
G-664	36.61614154
G-665	33.49366857
G-666	24.44859711
G-667	34.74599442
G-668	29.53847603
G-669	27.32577779
G-670	37.62114949
G-671	32.6063001
G-672	33.5362785
G-673	36.60595123
G-674	34.57370605
G-675	30.25170748
G-676	27.30125447
G-677	25.71296194
G-678	32.92215456
G-679	35.70839244
G-680	33.92531383
G-681	32.75820784
G-682	28.313512
G-683	28.48066785
G-684	35.43884523
G-685	30.80284086
G-686	31.09461736
G-687	32.49885095
G-688	27.58310906
G-689	33.33991217
G-690	32.33738829
G-691	34.34676878
G-692	22.52564975
G-693	28.78841988
G-694	25.01176948
G-695	30.94455829
G-696	27.15532211
G-697	30.59813288
G-698	33.30934122
G-699	28.28961353
G-700	31.20206651
G-701	26.08161664
G-702	23.43339885
G-703	30.19705857
G-704	35.64355321
G-705	28.70214227
G-706	33.30934122
G-707	32.63871971
G-708	29.30134844
G-709	27.81004634
G-710	32.08943499
G-711	28.92250343
G-712	26.93471684
G-713	30.71762101
G-714	30.27393677
G-715	29.42083657
G-716	28.16666206
G-717	23.87708309
G-718	28.19908167
G-719	30.32858568
G-720	34.4662569
G-721	33.8058257
G-722	32.13019625
G-723	32.9527255
G-724	27.96195408
G-725	33.6401589
G-726	19.54032686
G-727	33.14724317
G-728	34.04480196
G-729	27.90730517
G-730	30.63302741
G-731	27.99990529
G-732	30.46590273
G-733	30.34896631
G-734	30.82507016
G-735	27.13789309
G-736	27.92953447
G-737	26.23167571
G-738	32.27376234
G-739	26.35116384
G-740	23.49823808
G-741	27.63386713
G-742	32.18669382
G-743	35.37400601
G-744	22.3413224
G-745	29.64592518
G-746	32.3914018
G-747	28.0267933
G-748	31.86064904
G-749	34.30231018
G-750	31.23448612
G-751	29.42083657
G-752	28.588117
G-753	26.32893455
G-754	30.07940786
G-755	29.04199155
G-756	26.53549119
G-757	32.80266643
G-758	33.40660006
G-759	37.51370034
G-760	29.19066773
G-761	34.60612566
G-762	33.81786468
G-763	37.17561658
G-764	32.0996253
G-765	33.26163238
G-766	30.09795107
G-767	27.25891295
G-768	25.44341473
G-769	32.66415918
G-770	36.29194543
G-771	30.93251931
G-772	30.96493892
G-773	28.74002474
G-774	33.30749256
G-775	30.26374646
G-776	27.57291874
G-777	30.32858568
G-778	31.79765849
G-779	29.12906007
G-780	26.86987762
G-781	28.18889135
G-782	33.46124896
G-783	34.47644722
G-784	25.11921863
G-785	32.14408389
G-786	19.13178091
G-787	30.65278179
G-788	32.22930375
G-789	27.34598147
G-790	26.98936575
G-791	34.92847311
G-792	28.67518552
G-793	29.64407652
G-794	26.89210691
G-795	29.62554455
G-796	41.70636058
G-797	34.30217505
G-798	29.34467971
G-799	40.60480396
G-800	39.1494522
G-801	43.53150494
G-802	32.66722455
G-803	30.57540715
G-804	36.63941996
G-805	34.55175046
G-806	34.07154421
G-807	27.21518059
G-808	29.88601076
G-809	38.4591892
G-810	37.59758322
G-811	31.03349125
G-812	36.72105712
G-813	35.27744595
G-814	40.04977196
G-815	37.36344394
G-816	24.41120518
G-817	39.11955026
G-818	42.92178533
G-819	31.81092195
G-820	41.23683283
G-821	34.56577783
G-822	29.3579972
G-823	31.53011114
G-824	32.51288978
G-825	33.4752878
G-826	32.50269947
G-827	28.4057895
G-828	29.5951248
G-829	34.68500372
G-830	34.12368002
G-831	30.91413853
G-832	35.87433901
G-833	32.04303598
G-834	31.91914647
G-835	31.82188764
G-836	33.31318974
G-837	35.86230003
G-838	29.9415502
G-839	31.27075425
G-840	37.11647454
G-841	33.35579967
G-842	28.38540887
G-843	34.11164104
G-844	32.36098204
G-845	31.77742905
G-846	35.74466057
G-847	34.51271535
G-848	32.44805056
G-849	32.22111329
G-850	34.94436061
G-851	30.18886811
G-852	32.03678593
G-853	32.57772901
G-854	29.74418146
G-855	29.36818752
G-856	29.99435044
G-857	33.51789772
G-858	31.98398569
G-859	33.38821928
G-860	25.41299498
G-861	31.0864269
G-862	29.62754441
G-863	31.4004327
G-864	31.89691718
G-865	30.55752281
G-866	30.00638942
G-867	36.29579395
G-868	32.53511908
G-869	31.24852496
G-870	33.73464469
G-871	32.73982706
G-872	28.34095028
G-873	32.87969582
G-874	33.64757617
G-875	33.48547811
G-876	36.52273123
G-877	30.94655814
G-878	26.90429708
G-879	35.75485088
G-880	31.57272107
G-881	33.24835052
G-882	29.3033483
G-883	31.24630056
G-884	29.57903343
G-885	28.11963553
G-886	27.87691157
G-887	24.42559656
G-888	27.81186603
G-889	29.63854844
G-890	25.36429133
G-891	25.76003343
G-892	28.52638883
G-893	32.98247226
G-894	31.75640875
G-895	28.45304747
G-896	26.59686359
G-897	32.44747664
G-898	21.26062219
G-899	27.48364587
G-900	26.44949154
G-901	32.3304111
G-902	34.25335846
G-903	28.4502481
G-904	26.02741766
G-905	27.54148937
G-906	27.76943626
G-907	33.85413281
G-908	35.50753298
G-909	23.04242083
G-910	29.64158599
G-911	23.31424184
G-912	24.93559315
G-913	31.38330482
G-914	27.59530052
G-915	30.8168797
G-916	35.61498212
G-917	28.15139307
G-918	31.23230089
G-919	33.63038961
G-920	28.18813964
G-921	35.18289017
G-922	34.67001671
G-923	31.94071146
G-924	25.17537457
G-925	28.7465245
G-926	21.24552481
G-927	31.3113461
G-928	30.49266351
G-929	30.5715354
G-930	32.59001145
G-931	31.09932898
G-932	32.41907289
G-933	27.9177568
G-934	33.7670643
G-935	25.30961357
G-936	35.33524461
G-937	29.38459008
G-938	29.72047448
G-939	31.27896776
G-940	34.9888192
G-941	22.55922216
G-942	26.90572686
G-943	25.40329397
G-944	22.25727206
G-945	35.35562524
G-946	27.15346366
G-947	35.09007638
G-948	31.17349542
G-949	37.88195078
G-950	33.64035692
G-951	23.70679458
G-952	28.25573043
G-953	29.49786596
G-954	32.08124453
G-955	28.31892008
G-956	33.02141324
G-957	36.76494997
G-958	25.3150325
G-959	28.4177266
G-960	33.36842432
G-961	28.62749448
G-962	25.92151844
G-963	21.73938862
G-964	22.76477719
G-965	26.46061285
G-966	23.69660426
G-967	27.21645421
G-968	23.55488684
G-969	29.17371245
G-970	26.82926755
G-971	27.45727914
G-972	25.31758481
G-973	26.88206779
G-974	27.47765977
G-975	27.72497767
G-976	23.12324158
G-977	23.73736552
G-978	25.72700077
G-979	30.16848748
G-980	27.60846305
G-981	23.44558902
G-982	29.3579972
G-983	25.22866763
G-984	28.31037934
G-985	24.39779672
G-986	24.28849891
G-987	24.13843983
G-988	32.63237791
G-989	25.00173035
G-990	30.7907656
G-991	29.9415502
G-992	18.29087088
G-993	27.95191495
G-994	26.9913656
G-995	18.91888247
G-996	27.99637354
G-997	21.05857679
G-998	28.35298926
G-999	27.07658545
G-1000	27.40078156
G-1001	29.79149113
G-1002	29.42283643
G-1003	32.76205636
G-1004	15.59170151
G-1005	22.73235758
G-1006	33.66980546
G-1007	25.29350685
G-1008	17.88145491
G-1009	17.93248099
G-1010	23.65214567
G-1011	22.01912614
G-1012	22.74439656
G-1013	24.22365969
G-1014	22.80923578
G-1015	22.5498789
G-1016	26.20310462
G-1017	23.97634178
G-1018	33.69018609
G-1019	25.36853639
G-1020	28.1176494
G-1021	26.82926755
G-1022	20.00911026
G-1023	23.57526747
G-1024	27.51007938
G-1025	19.49039648
G-1026	23.02413408
G-1027	19.01429263
G-1028	34.66462309
G-1029	27.22849319
G-1030	27.36836195
G-1031	31.01139736
G-1032	28.24369145
G-1033	31.20591503
G-1034	30.68720125
G-1035	31.07623659
G-1036	31.43285231
G-1037	20.7223417
G-1038	28.12605199
G-1039	32.8917348
G-1040	33.19555028
G-1041	32.82689558
G-1042	30.97897775
G-1043	28.61234615
G-1044	33.41044858
G-1045	31.74500944
G-1046	31.34578379
G-1047	31.3782034
G-1048	27.85465612
G-1049	28.06121276
G-1050	28.76425389
G-1051	30.07122864
G-1052	32.37302102
G-1053	31.9395271
G-1054	39.47291583
G-1055	36.58757045
G-1056	35.74466057
G-1057	42.06648471
G-1058	39.03942191
G-1059	37.65741762
G-1060	39.53775505
G-1061	38.92178244
G-1062	37.85193528
G-1063	35.35033374
G-1064	37.9167745
G-1065	33.81572567
G-1066	42.29342199
G-1067	39.79711194
G-1068	40.51034338
G-1069	35.59227779
G-1070	42.9093946
G-1071	39.63501389
G-1072	39.21355894
G-1073	38.63000595
G-1074	36.65240967
G-1075	39.63501389
G-1076	39.68435673
G-1077	36.04920983
G-1078	38.14371178
G-1079	39.11630011
G-1080	40.70486105
G-1081	44.01166137
G-1082	39.42845724
G-1083	39.40807661
G-1084	42.29342199
G-1085	38.792104
G-1086	40.96421794
G-1087	41.70986899
G-1088	32.02659562
G-1089	34.3506173
G-1090	37.77032105
G-1091	28.06955441
G-1092	34.93417029
G-1093	31.69124024
G-1094	36.01420777
G-1095	29.9415502
G-1096	28.21127184
G-1097	34.08107009
G-1098	37.02940603
G-1099	30.8168797
G-1100	35.60479181
G-1101	27.60733821
G-1102	34.65258411
G-1103	23.79016576
G-1104	28.82724445
G-1105	32.21092297
G-1106	32.35079173
G-1107	29.17366985
G-1108	30.49268359
G-1109	29.03380109
G-1110	33.61515656
G-1111	35.64021912
G-1112	27.72497767
G-1113	34.42564683
G-1114	30.49268359
G-1115	33.79948391
G-1116	30.68720125
G-1117	28.79482484
G-1118	34.51271535
G-1119	29.95174052
G-1120	32.80466628
G-1121	33.28077013
G-1122	29.98231146
G-1123	38.43548828
G-1124	31.55049177
G-1125	30.2110974
G-1126	31.83022929
G-1127	30.71962086
G-1128	30.90407729
G-1129	33.25854084
G-1130	26.05953853
G-1131	33.59278756
G-1132	22.39612249
G-1133	35.87546845
G-1134	34.911941
G-1135	28.1584716
G-1136	32.14608375
G-1137	30.37508017
G-1138	39.24597855
G-1139	32.00722871
G-1140	34.50067637
G-1141	31.0864269
G-1142	22.22568279
G-1143	32.2535329
G-1144	32.79447597
G-1145	31.91593241
G-1146	24.45059696
G-1147	28.00471519
G-1148	23.54284786
G-1149	26.00673829
G-1150	24.12640085
G-1151	34.74984294
G-1152	27.40078156
G-1153	24.43855798
G-1154	34.25335846
G-1155	35.06384874
G-1156	27.54973929
G-1157	32.82458243
G-1158	31.08581692
G-1159	25.32592646
G-1160	38.30580984
G-1161	29.54047589
G-1162	35.50753298
G-1163	30.60013274
G-1164	18.37609073
G-1165	36.88953727
G-1166	35.5723722
G-1167	27.94172464
G-1168	31.03177799
G-1169	37.74448613
G-1170	31.21382159
G-1171	32.06612961
G-1172	31.77742905
G-1173	36.1336959
G-1174	30.5251032
G-1175	27.29148375
G-1176	32.61764081
G-1177	28.36133091
G-1178	34.80449185
G-1179	36.10127629
G-1180	23.81239506
G-1181	24.36352845
G-1182	26.90244842
G-1183	24.8396323
G-1184	22.25625373
G-1185	27.05435616
G-1186	25.26108724
G-1187	33.86344173
G-1188	29.88472261
G-1189	27.51007938
G-1190	23.87723428
G-1191	20.33330637
G-1192	31.25871527
G-1193	25.42318529
G-1194	35.52791361
G-1195	20.82979085
G-1196	26.37354433
G-1197	20.44075552
G-1198	33.07421349
G-1199	20.44075552
G-1200	32.04882492
G-1201	31.31336418
G-1202	21.8894477
G-1203	27.69255806
G-1204	35.22385786
G-1205	31.70570793
G-1206	31.12903683
G-1207	26.07157751
G-1208	25.59547366
G-1209	32.95657402
G-1210	34.66462309
G-1211	25.65012257
G-1212	25.58528335
G-1213	28.24369145
G-1214	24.28849891
G-1215	29.18386017
G-1216	36.73762953
G-1217	29.61550543
G-1218	28.27611106
G-1219	32.08124453
G-1220	31.60514068
G-1221	25.48802452
G-1222	24.51543619
G-1223	29.98416013
G-1224	20.74272233
G-1225	32.44805056
G-1226	31.59715976
G-1227	33.15701795
G-1228	29.11902095
G-1229	19.45797687
G-1230	27.95191495
G-1231	29.14999112
G-1232	33.37802897
G-1233	28.14643262
G-1234	23.00190478
G-1235	22.32109295
G-1236	28.30853067
G-1237	26.0391579
G-1238	23.02413408
G-1239	26.39577362
G-1240	38.63000595
G-1241	24.70995385
G-1242	32.14608375
G-1243	33.41044858
G-1244	26.29851479
G-1245	22.64528906
G-1246	32.95657402
G-1247	25.14159911
G-1248	34.68500372
G-1249	36.66259999
G-1250	35.24632742
G-1251	26.93486803
G-1252	28.76240523
G-1253	25.83260126
G-1254	27.91949534
G-1255	30.35096616
G-1256	33.91712337
G-1257	31.11605584
G-1258	24.12640085
G-1259	21.12156735
G-1260	23.83462436
G-1261	25.7473814
G-1262	28.21127184
G-1263	30.41580539
G-1264	21.04653781
G-1265	25.81222063
G-1266	20.7001124
G-1267	34.92213131
G-1268	31.91914647
G-1269	23.5956481
G-1270	28.96896187
G-1271	21.98670653
G-1272	20.49540442
G-1273	30.54548383
G-1274	25.95208938
G-1275	33.59477593
G-1276	38.93382142
G-1277	36.86915664
G-1278	37.19335275
G-1279	40.38066494
G-1280	36.10127629
G-1281	39.00885096
G-1282	31.89876584
G-1283	26.1160361
G-1284	21.37073392
G-1285	34.85867267
G-1286	27.93153432
G-1287	30.00706266
G-1288	28.28815004
G-1289	22.99171447
G-1290	33.60496624
G-1291	24.50524587
G-1292	33.72445437
G-1293	41.49497069
G-1294	29.15144056
G-1295	35.74466057
G-1296	35.379221
G-1297	30.16094514
G-1298	35.41027414
G-1299	33.47381125
G-1300	27.43320117
G-1301	32.4328436
G-1302	28.11401301
G-1303	34.08107009
G-1304	27.27110312
G-1305	44.16356911
G-1306	33.92189209
G-1307	32.53511908
G-1308	28.28815004
G-1309	39.09591948
G-1310	28.1584716
G-1311	33.75687398
G-1312	34.62201316
G-1313	36.51254092
G-1314	32.63965621
G-1315	36.58757045
G-1316	27.04416584
G-1317	37.61480769
G-1318	32.23315227
G-1319	28.74017593
G-1320	33.05383286
G-1321	25.86502087
G-1322	34.8483408
G-1323	34.88137005
G-1324	24.00876139
G-1325	25.9622797
G-1326	22.67955734
G-1327	31.3013252
G-1328	26.53164
G-1329	30.75204048
G-1330	37.79913504
G-1331	36.29579395
G-1332	34.82672114
G-1333	36.60979975
G-1334	40.20837657
G-1335	36.1336959
G-1336	28.01675417
G-1337	32.0608639
G-1338	29.42283643
G-1339	32.03678593
G-1340	37.50735854
G-1341	25.77980101
G-1342	32.81670526
G-1343	24.90447152
G-1344	33.95406221
G-1345	33.97362094
G-1346	25.39076568
G-1347	25.48802452
G-1348	30.95859712
G-1349	34.90175068
G-1350	35.30282499
G-1351	37.02106438
G-1352	38.85694322
G-1353	27.02378521
G-1354	30.18886811
G-1355	41.62464914
G-1356	42.46755902
G-1357	38.25300959
G-1358	34.16813861
G-1359	33.61700522
G-1360	40.06581182
G-1361	41.5273903
G-1362	32.6768365
G-1363	34.37284659
G-1364	30.70943055
G-1365	31.49769153
G-1366	34.58959355
G-1367	42.56481785
G-1368	36.86915664
G-1369	27.33594234
G-1370	29.73684222
G-1371	37.51754886
G-1372	32.53511908
G-1373	27.54065032
G-1374	36.46120999
G-1375	36.83673703
G-1376	30.62236203
G-1377	21.93205762
G-1378	28.3522229
G-1379	42.24062174
G-1380	33.62383131
G-1381	40.16576664
G-1382	35.7514706
G-1383	38.29561952
G-1384	27.67032877
G-1385	18.72251613
G-1386	35.2583664
G-1387	32.00621499
G-1388	23.07878299
G-1389	19.81459259
G-1390	31.01139736
G-1391	23.30756893
G-1392	27.07658545
G-1393	25.6927325
G-1394	36.25318403
G-1395	29.672003
G-1396	20.01930057
G-1397	20.04152987
G-1398	26.79684794
G-1399	19.7923633
G-1400	20.63527318
G-1401	36.83673703
G-1402	22.1589949
G-1403	32.39525032
G-1404	24.57334825
G-1405	21.2836654
G-1406	17.80457671
G-1407	30.86967994
G-1408	24.77479307
G-1409	11.1177952
G-1410	23.32610089
G-1411	31.87468788
G-1412	31.54030145
G-1413	35.88580032
G-1414	27.85465612
G-1415	39.19956753
G-1416	25.4556049
G-1417	29.81187176
G-1418	29.3579972
G-1419	32.11366414
G-1420	26.71996973
G-1421	24.20143039
G-1422	35.82988042
G-1423	26.68755012
G-1424	41.3376677
G-1425	33.67177265
G-1426	27.4980404
G-1427	18.90684349
G-1428	34.47340329
G-1429	35.78201566
G-1430	34.16628994
G-1431	23.76978513
G-1432	22.4507714
G-1433	24.02914202
G-1434	24.87205191
G-1435	27.96210527
G-1436	29.73499355
G-1437	33.60572647
G-1438	38.31784882
G-1439	38.02951697
G-1440	36.09324062
G-1441	19.01429263
G-1442	34.68500372
G-1443	24.10417156
G-1444	41.64502977
G-1445	34.8897117
G-1446	36.3485942
G-1447	35.92713925
G-1448	38.38454744
G-1449	37.51570019
G-1450	36.19853512
G-1451	39.00885096
G-1452	35.60479181
G-1453	35.38250386
G-1454	30.69739157
G-1455	22.7971968
G-1456	37.72225684
G-1457	25.69458116
G-1458	25.95208938
G-1459	34.90175068
G-1460	34.43768581
G-1461	35.5696347
G-1462	36.41343342
G-1463	30.62236203
G-1464	27.4980404
G-1465	39.34323739
G-1466	26.13641674
G-1467	39.46272552
G-1468	37.07386462
G-1469	34.66462309
G-1470	38.8143333
G-1471	35.85210972
G-1472	36.15407653
G-1473	29.05418172
G-1474	39.64705287
G-1475	38.90140181
G-1476	39.38584731
G-1477	38.08906287
G-1478	24.19124008
G-1479	27.76943626
G-1480	38.56516672
G-1481	35.56033322
G-1482	33.23816021
G-1483	26.73016005
G-1484	26.31055377
G-1485	32.69721713
G-1486	31.56253075
G-1487	33.48547811
G-1488	33.744835
G-1489	27.43320117
G-1490	27.33594234
G-1491	31.11884651
G-1492	33.7670643
G-1493	28.46043841
G-1494	35.65944071
G-1495	38.14669108
G-1496	42.94181421
G-1497	29.14329639
G-1498	26.36520268
G-1499	36.16611551
G-1500	31.75704842
G-1501	33.7670643
G-1502	31.94137577
G-1503	25.68254218
G-1504	20.46298481
G-1505	38.95420205
G-1506	30.20090709
G-1507	31.32355449
G-1508	38.78191368
G-1509	32.97695465
G-1510	29.58493448
G-1511	22.33313193
G-1512	34.65258411
G-1513	28.96896187
G-1514	35.56033322
G-1515	30.48064461
G-1516	29.6497737
G-1517	27.35817164
G-1518	37.17112345
G-1519	31.29113488
G-1520	29.16347954
G-1521	29.9415502
G-1522	26.70977942
G-1523	33.09644278
G-1524	27.12104405
G-1525	36.10127629
G-1526	27.95191495
G-1527	41.48293171
G-1528	24.18104976
G-1529	24.96931074
G-1530	31.98398569
G-1531	24.80721268
G-1532	38.30580984
G-1533	36.35044286
G-1534	32.04882492
G-1535	26.6227109
G-1536	32.8695055
G-1537	37.17112345
G-1538	28.62253647
G-1539	25.94189907
G-1540	36.83673703
G-1541	24.8942812
G-1542	37.68983723
G-1543	36.29579395
G-1544	29.92951122
G-1545	33.26873115
G-1546	25.40280466
G-1547	33.69018609
G-1548	29.47563667
G-1549	39.22374926
G-1550	26.82926755
G-1551	36.90810138
G-1552	37.48057143
G-1553	36.50987574
G-1554	27.4912912
G-1555	31.94973943
G-1556	23.84126938
G-1557	21.88536249
G-1558	14.38240242
G-1559	20.23578074
G-1560	37.23188476
G-1561	35.02991089
G-1562	36.01521082
G-1563	30.81113249
G-1564	21.79375801
G-1565	21.94401088
G-1566	30.11199594
G-1567	19.48076106
G-1568	30.81113249
G-1569	29.17180693
G-1570	30.71232597
G-1571	26.87160428
G-1572	34.19853003
G-1573	32.7249826
G-1574	35.12781086
G-1575	30.97170326
G-1576	32.17547875
G-1577	25.98764899
G-1578	29.85107057
G-1579	29.86766219
G-1580	28.57182749
G-1581	24.07875167
G-1582	38.15934119
G-1583	35.78965622
G-1584	32.62617608
G-1585	38.63954744
G-1586	31.76849085
G-1587	39.3845998
G-1588	36.34124345
G-1589	33.53951729
G-1590	37.5385605
G-1591	35.38250245
G-1592	39.14296961
G-1593	33.99396951
G-1594	34.56243722
G-1595	41.17170184
G-1596	42.27989081
G-1597	20.69190446
G-1598	36.34568022
G-1599	31.79476091
G-1600	36.83527605
G-1601	35.35157342
G-1602	31.49363971
G-1603	46.62190488
G-1604	37.39400891
G-1605	36.58351864
G-1606	36.03349634
G-1607	32.6283261
G-1608	44.80016008
G-1609	34.53089283
G-1610	30.70353007
G-1611	26.65292736
G-1612	35.29877314
G-1613	30.553471
G-1614	28.31651784
G-1615	32.14203193
G-1616	26.87801597
G-1617	29.76521002
G-1618	26.63069807
G-1619	27.6032864
G-1620	33.11462026
G-1621	27.33373919
G-1622	28.67313356
G-1623	28.40358636
G-1624	31.22224385
G-1625	32.23929077
G-1626	27.16979247
G-1627	25.43117246
G-1628	30.81282788
G-1629	31.41861018
G-1630	33.00717112
G-1631	29.44101391
G-1632	29.06216889
G-1633	30.94250633
G-1634	30.18666496
G-1635	31.61127918
G-1636	30.08755746
G-1637	24.45858413
G-1638	28.8179034
G-1639	30.60449552
G-1640	29.41878461
G-1641	36.31212277
G-1642	28.79262169
G-1643	34.14000884
G-1644	30.38118263
G-1645	32.64244317
G-1646	29.28910617
G-1647	31.77337723
G-1648	28.11180986
G-1649	26.33892157
G-1650	25.74517825
G-1651	29.4085943
G-1652	26.33892157
G-1653	28.5332648
G-1654	24.9448783
G-1655	25.97211553
G-1656	31.28893173
G-1657	28.20906869
G-1658	29.99214729
G-1659	24.9995272
G-1660	25.54881192
G-1661	24.9448783
G-1662	29.0731804
G-1663	26.53255898
G-1664	27.24667068
G-1665	26.69553729
G-1666	29.86246885
G-1667	25.98230585
G-1668	29.58088267
G-1669	23.67032315
G-1670	32.11471652
G-1671	25.00971752
G-1672	22.53563677
G-1673	23.87503113
G-1674	24.97729791
G-1675	26.26389203
G-1676	33.46104567
G-1677	27.9497118
G-1678	28.30632752
G-1679	24.4159742
G-1680	25.75536857
G-1681	27.26889997
G-1682	32.65494662
G-1683	26.36115086
G-1684	28.86765122
G-1685	26.1666332
G-1686	30.08940613
G-1687	24.31871537
G-1688	22.3411191
G-1689	15.88961652
G-1690	31.42880049
G-1691	24.0695488
G-1692	31.84006512
G-1693	28.07939025
G-1694	33.6963246
G-1695	32.6283261
G-1696	33.14703987
G-1697	33.92511054
G-1698	27.88487258
G-1699	29.58088267
G-1700	29.2872575
G-1701	29.27706719
G-1702	32.53106727
G-1703	38.91383585
G-1704	35.48125187
G-1705	29.87265917
G-1706	32.16426123
G-1707	38.25492045
G-1708	35.85639955
G-1709	28.5332648
G-1710	33.44080605
G-1711	30.58589061
G-1712	31.25651212
G-1713	32.55329656
G-1714	28.71389482
G-1715	31.93732395
G-1716	36.79644756
G-1717	32.71539462
G-1718	35.3089635
G-1719	34.45190984
G-1720	43.12208974
G-1721	34.83440952
G-1722	35.62973197
G-1723	30.61120034
G-1724	39.4040248
G-1725	32.20502249
G-1726	37.02720288
G-1727	36.85659481
G-1728	40.94997581
G-1729	36.4538402
G-1730	32.00216318
G-1731	36.08518549
G-1732	40.24693468
G-1733	38.17207958
G-1734	36.51867942
G-1735	40.44145235
G-1736	37.07595295
G-1737	40.61565882
G-1738	40.36642281
G-1739	29.22426695
G-1740	35.93512642
G-1741	40.85125199
G-1742	31.00734555
G-1743	38.97053087
G-1744	34.09483175
G-1745	28.33689847
G-1746	35.69615016
G-1747	38.3807029
G-1748	34.36694611
G-1749	30.11997707
G-1750	30.52105139
G-1751	30.54328068
G-1752	41.83252608
G-1753	29.56884369
G-1754	33.1289534
G-1755	30.09959644
G-1756	38.05085201
G-1757	31.00734555
G-1758	30.18481629
G-1759	33.40639676
G-1760	35.61413392
G-1761	32.9201026
G-1762	28.72778247
G-1763	28.60829434
G-1764	34.73560081
G-1765	32.16032407
G-1766	30.18666496
G-1767	29.7003708
G-1768	36.42142058
G-1769	24.77074126
G-1770	28.75835341
G-1771	31.68815738
G-1772	28.86765122
G-1773	35.41641264
G-1774	34.18446743
G-1775	27.79780406
G-1776	28.20722002
G-1777	39.23578633
G-1778	28.34893745
G-1779	35.49375821
G-1780	29.19184733
G-1781	32.61628712
G-1782	29.51604344
G-1783	27.33373919
G-1784	30.76836929
G-1785	30.42258884
G-1786	30.86074021
G-1787	29.3094868
G-1788	27.99232173
G-1789	35.17928505
G-1790	30.86747679
G-1791	37.78111519
G-1792	29.05197858
G-1793	29.82820057
G-1794	36.47422083
G-1795	29.19184733
G-1796	33.52403623
G-1797	26.4361804
G-1798	34.04275
G-1799	31.7529966
G-1800	29.56884369
G-1801	31.61313742
G-1802	29.386365
G-1803	31.87160514
G-1804	23.74535269
G-1805	28.90007084
G-1806	26.09809665
G-1807	30.64053951
G-1808	25.8526274
G-1809	31.45102979
G-1810	30.48863177
G-1811	25.01805917
G-1812	35.8311815
G-1813	28.25167862
G-1814	31.88267505
G-1815	30.64888116
G-1816	34.75598144
G-1817	32.20687116
G-1818	27.91729219
G-1819	24.35113498
G-1820	28.60829434
G-1821	37.35675884
G-1822	24.57807226
G-1823	22.73015443
G-1824	26.58808814
G-1825	35.34329561
G-1826	29.71056111
G-1827	38.92160882
G-1828	30.06532817
G-1829	31.00549688
G-1830	30.65072983
G-1831	26.89005495
G-1832	32.16426123
G-1833	28.47861589
G-1834	28.90007084
G-1835	28.93249045
G-1836	26.42599009
G-1837	28.28409823
G-1838	28.7481631
G-1839	28.67313356
G-1840	26.66311768
G-1841	35.17743639
G-1842	29.21407663
G-1843	32.8432244
G-1844	27.05215301
G-1845	28.40173769
G-1846	27.75519414
G-1847	23.48414714
G-1848	26.32873125
G-1849	29.90507878
G-1850	30.06625485
G-1851	27.20406075
G-1852	32.3587789
G-1853	27.36431014
G-1854	29.34375507
G-1855	33.12456227
G-1856	26.68534697
G-1857	34.85824
G-1858	39.05118008
G-1859	32.03458279
G-1860	25.82020779
G-1861	30.19685528
G-1862	28.25334451
G-1863	24.61049187
G-1864	21.14159349
G-1865	35.20800733
G-1866	27.40876873
G-1867	27.56067647
G-1868	26.52324892
G-1869	26.10179398
G-1870	30.51086107
G-1871	38.89165907
G-1872	33.93410908
G-1873	29.05197858
G-1874	27.22259271
G-1875	21.07675427
G-1876	28.92230013
G-1877	30.92861868
G-1878	21.78998571
G-1879	24.15661732
G-1880	29.71056111
G-1881	17.06009818
G-1882	31.94751427
G-1883	34.29006791
G-1884	25.97211553
G-1885	26.0447122
G-1886	26.55566853
G-1887	20.90076857
G-1888	29.39470665
G-1889	33.59072411
G-1890	31.41676151
G-1891	23.8000016
G-1892	33.850081
G-1893	21.40095038
G-1894	35.45800469
G-1895	35.88881916
G-1896	24.9995272
G-1897	34.36509745
G-1898	24.57807226
G-1899	28.00066338
G-1900	24.25387615
G-1901	33.53607521
G-1902	31.96974356
G-1903	24.90226837
G-1904	26.36115086
G-1905	32.45603773
G-1906	31.91065027
G-1907	24.77258993
G-1908	25.63403178
G-1909	22.1651334
G-1910	27.05215301
G-1911	25.71275864
G-1912	27.33373919
G-1913	31.90490434
G-1914	27.75149681
G-1915	24.64291148
G-1916	31.38619057
G-1917	26.97712347
G-1918	24.80991897
G-1919	23.11918977
G-1920	29.53827274
G-1921	25.19404487
G-1922	31.15920341
G-1923	23.18402899
G-1924	26.55566853
G-1925	24.12419771
G-1926	24.28629576
G-1927	25.48582137
G-1928	26.1666332
G-1929	30.34876301
G-1930	22.73015443
G-1931	24.86984876
G-1932	32.29393967
G-1933	27.04196269
G-1934	29.34375507
G-1935	25.2913037
G-1936	32.29393967
G-1937	28.86765122
G-1938	29.32152578
G-1939	29.53827274
G-1940	29.37617469
G-1941	31.4065712
G-1942	31.54828862
G-1943	26.94470386
G-1944	31.84006512
G-1945	37.15688132
G-1946	29.05197858
G-1947	29.14923741
G-1948	30.8998964
G-1949	31.90490434
G-1950	34.10943789
G-1951	32.61813578
G-1952	30.18666496
G-1953	31.90490434
G-1954	31.35377096
G-1955	32.00216318
G-1956	34.98476739
G-1957	32.58571617
G-1958	31.36396127
G-1959	28.66294324
G-1960	28.66294324
G-1961	29.08439819
G-1962	34.20669672
G-1963	37.05962249
G-1964	31.93362662
G-1965	36.31397144
G-1966	29.01955896
G-1967	25.74517825
G-1968	30.97492594
G-1969	30.38118263
G-1970	38.87140344
G-1971	28.56568441
G-1972	38.41631581
G-1973	35.40622233
G-1974	33.03959073
G-1975	31.18797557
G-1976	34.10574056
G-1977	36.08703416
G-1978	36.37361685
G-1979	30.46163083
G-1980	30.93231601
G-1981	31.82743817
G-1982	34.5031614
G-1983	34.62815167
G-1984	33.7878864
G-1985	30.13201605
G-1986	33.14018637
G-1987	30.75776039
G-1988	34.20669672
G-1989	26.05185748
G-1990	37.68267977
G-1991	37.39400891
G-1992	39.43160001
G-1993	35.24412427
G-1994	40.55909181
G-1995	35.72178099
G-1996	32.59590649
G-1997	31.51586901
G-1998	31.45555825
G-1999	38.35455826
[truncated: 2,233 more rows]
