# Supplementary material for: Genomic prediction of optimal cross combinations to accelerate genetic improvement of soybean (Glycine max)
Source: Front Plant Sci. 2023 May 10;14:1171135. doi: 10.3389/fpls.2023.1171135 (PMC10206060; doi:10.3389/fpls.2023.1171135)
Supplement: Supplementary file 1 [file DataSheet_1.zip › Supplemental Materials Code/Phenos with pedigree data.csv]

name	yBLUP	index	pedigree
G-0002	36.46366227	1	X
G-0003	30.00373298	2	X
G-0004	37.73662528	3	X
G-0005	31.64127302	4	X
G-0006	31.83897047	5	X
G-0007	34.81489909	6	X
G-0008	39.5896727	7	X
G-0011	29.60383265	8	X
G-0012	30.15448875	9	X
G-0014	31.64866139	10	X
G-0016	35.61069341	11	X
G-0017	34.96547197	12	X
G-0018	23.24830052	13	X
G-0019	32.01130698	14	X
G-0020	31.37022883	15	X
G-0021	31.42746914	16	X
G-0022	30.807	17	X
G-0023	38.03628536	18	X
G-0024	35.8206985	19	X
G-0026	35.34865086	20	X
G-0027	31.98442556	21	X
G-0028	38.90415357	22	X
G-0029	37.6700017	23	X
G-0030	36.94233215	24	X
G-0031	32.37783873	25	X
G-0032	33.56409369	26	X
G-0033	34.82368905	27	X
G-0034	33.17483756	28	X
G-0035	30.56423775	29	X
G-0036	38.66891473	30	X
G-0037	39.34129647	31	X
G-0038	46.43457573	32	X
G-0039	43.97852796	33	X
G-0040	36.93641726	34	X
G-0041	43.36327781	35	X
G-0042	36.7271654	36	X
G-0043	31.38906176	37	X
G-0046	35.50425887	38	X
G-0049	29.70319352	39	X
G-0056	34.09470918	40	X
G-0060	35.90600641	41	X
G-0061	31.86985096	42	X
G-0063	40.38191287	43	X
G-0065	33.50721357	44	X
G-0068	25.98792325	45	X
G-0069	36.76503594	46	X
G-0074	28.5624233	47	X
G-0075	35.81401301	48	X
G-0076	33.62287307	49	X
G-0077	27.40774077	50	X
G-0087	32.7729059	51	X
G-0090	35.92474722	52	X
G-0096	31.42397475	53	X
G-0103	27.65826428	54	X
G-0112	34.11163667	55	X
G-0115	28.16376535	56	X
G-0129	32.75683703	57	X
G-0141	27.57351546	58	X
G-0153	31.76975158	59	X
G-0162	35.90310703	60	X
G-0171	26.45280887	61	X
G-0183	32.15896141	62	X
G-0196	29.91752714	63	X
G-0214	38.6888292	64	X
G-0217	37.3703654	65	X
G-0223	35.70965398	66	X
G-0238	34.3837416	67	X
G-0240	38.9561014	68	X
G-0244	39.02605813	69	X
G-0259	42.91500974	70	X
G-0262	32.73675284	71	X
G-0268	34.2694297	72	X
G-0290	41.57854022	73	X
G-0303	41.87767923	74	X
G-0305	36.64839567	75	X
G-0307	37.36798364	76	X
G-0318	40.20882232	77	X
G-0334	36.894025	78	X
G-0335	41.82717899	79	X
G-0360	37.28999877	80	X
G-0362	35.91065473	81	X
G-0363	29.86440462	82	X
G-0364	35.03482483	83	X
G-0365	32.7737856	84	X
G-0366	32.68901949	85	X
G-0367	34.46883351	86	X
G-0368	29.69628034	87	X
G-0370	29.63016528	88	X
G-0371	35.8342365	89	X
G-0373	25.28484169	90	X
G-0380	32.07525204	91	X
G-0381	31.921759	92	X
G-0382	38.81621753	93	X
G-0385	32.23673055	94	X
G-0386	31.23062938	95	X
G-0387	35.43201128	96	X
G-0400	39.41069982	97	X
G-0407	45.77678558	98	X
G-0409	36.49721934	99	X
G-0412	32.28688805	100	X
G-0414	29.57189755	101	X
G-0416	32.04624751	102	X
G-0428	35.51174072	103	X
G-0434	40.04583346	104	X
G-0452	34.03410235	105	X
G-0453	28.99819381	106	X
G-0464	37.19569302	107	X
G-0466	30.49824999	108	X
G-0468	35.48711829	109	X
G-0470	28.75336932	110	X
G-0473	27.42108375	111	X
G-0489	34.39650337	112	X
G-0491	31.86989909	113	X
G-0497	31.09958561	114	X
G-0500	29.56362589	115	X
G-0503	30.29467211	116	X
G-0527	30.92732488	117	X
G-0558	31.65859637	118	X
G-0581	26.77760042	119	X
G-0585	34.83658595	120	X
G-0586	30.2067367	121	X
G-0615	34.49314274	122	X
G-0616	33.11570001	123	X
G-0622	31.94412066	124	X
G-0640	34.75399362	125	X
G-0642	27.60794118	126	X
G-0644	27.98957342	127	X
G-0646	31.86531272	128	X
G-0653	29.29081524	129	X
G-0658	30.67868611	130	X
G-0669	27.32577779	131	X
G-0676	27.30125447	132	X
G-0682	28.313512	133	X
G-0690	32.33738829	134	X
G-0693	28.78841988	135	X
G-0696	27.15532211	136	X
G-0699	28.28961353	137	X
G-0705	28.70214227	138	X
G-0725	33.6401589	139	X
G-0726	19.54032686	140	X
G-0730	30.63302741	141	X
G-0731	27.99990529	142	X
G-0732	30.46590273	143	X
G-0735	27.13789309	144	X
G-0741	27.63386713	145	X
G-0754	30.07940786	146	X
G-0760	29.19066773	147	X
G-0765	33.26163238	148	X
G-0769	32.66415918	149	X
G-0797	34.30217505	150	X
G-0798	29.34467971	151	X
G-0799	40.60480396	152	X
G-0800	39.1494522	153	X
G-0801	43.53150494	154	X
G-0802	32.66722455	155	X
G-0803	30.57540715	156	X
G-0804	36.63941996	157	X
G-0805	34.55175046	158	X
G-0806	34.07154421	159	X
G-0807	27.21518059	160	X
G-0808	29.88601076	161	X
G-0809	38.4591892	162	X
G-0810	37.59758322	163	X
G-0811	31.03349125	164	X
G-0812	36.72105712	165	X
G-0813	35.27744595	166	X
G-0814	40.04977196	167	X
G-0815	37.36344394	168	X
G-0816	24.41120518	169	X
G-0817	39.11955026	170	X
G-0818	42.92178533	171	X
G-0819	31.81092195	172	X
G-0820	41.23683283	173	X
G-0821	34.56577783	174	X
G-0833	32.04303598	175	X
G-0854	29.74418146	176	X
G-0883	31.24630056	177	X
G-0884	29.57903343	178	X
G-0885	28.11963553	179	X
G-0886	27.87691157	180	X
G-0887	24.42559656	181	X
G-0888	27.81186603	182	X
G-0889	29.63854844	183	X
G-0890	25.36429133	184	X
G-0891	25.76003343	185	X
G-0892	28.52638883	186	X
G-0893	32.98247226	187	X
G-0894	31.75640875	188	X
G-0895	28.45304747	189	X
G-0896	26.59686359	190	X
G-0897	32.44747664	191	X
G-0898	21.26062219	192	X
G-0899	27.48364587	193	X
G-0900	26.44949154	194	X
G-0904	26.02741766	195	X
G-0905	27.54148937	196	X
G-0909	23.04242083	197	X
G-0910	29.64158599	198	X
G-0911	23.31424184	199	X
G-0912	24.93559315	200	X
G-0913	31.38330482	201	X
G-0914	27.59530052	202	X
G-0917	28.15139307	203	X
G-0918	31.23230089	204	X
G-0919	33.63038961	205	X
G-0920	28.18813964	206	X
G-0921	35.18289017	207	X
G-0922	34.67001671	208	X
G-0923	31.94071146	209	X
G-0924	25.17537457	210	X
G-0925	28.7465245	211	X
G-0926	21.24552481	212	X
G-0927	31.3113461	213	X
G-0928	30.49266351	214	X
G-0929	30.5715354	215	X
G-0930	32.59001145	216	X
G-0931	31.09932898	217	X
G-0932	32.41907289	218	X
G-0933	27.9177568	219	X
G-0935	25.30961357	220	X
G-0937	29.38459008	221	X
G-0938	29.72047448	222	X
G-0939	31.27896776	223	X
G-0941	22.55922216	224	X
G-0942	26.90572686	225	X
G-0943	25.40329397	226	X
G-0944	22.25727206	227	X
G-0947	35.09007638	228	X
G-0949	37.88195078	229	X
G-0950	33.64035692	230	X
G-0955	28.31892008	231	X
G-0957	36.76494997	232	X
G-0958	25.3150325	233	X
G-0959	28.4177266	234	X
G-0960	33.36842432	235	X
G-0961	28.62749448	236	X
G-0969	29.17371245	237	X
G-0980	27.60846305	238	X
G-0990	30.7907656	239	X
G-1020	28.1176494	240	X
G-1063	35.35033374	241	X
G-1065	33.81572567	242	X
G-1069	35.59227779	243	X
G-1076	39.68435673	244	X
G-1077	36.04920983	245	X
G-1090	37.77032105	246	X
G-1093	31.69124024	247	X
G-1111	35.64021912	248	X
G-1128	30.90407729	249	X
G-1131	33.59278756	250	X
G-1133	35.87546845	251	X
G-1137	30.37508017	252	X
G-1139	32.00722871	253	X
G-1145	31.91593241	254	X
G-1156	27.54973929	255	X
G-1157	32.82458243	256	X
G-1158	31.08581692	257	X
G-1170	31.21382159	258	X
G-1171	32.06612961	259	X
G-1176	32.61764081	260	X
G-1187	33.86344173	261	X
G-1188	29.88472261	262	X
G-1204	35.22385786	263	X
G-1205	31.70570793	264	X
G-1226	31.59715976	265	X
G-1227	33.15701795	266	X
G-1231	29.14999112	267	X
G-1257	31.11605584	268	X
G-1285	34.85867267	269	X
G-1287	30.00706266	270	X
G-1296	35.379221	271	X
G-1297	30.16094514	272	X
G-1299	33.47381125	273	X
G-1301	32.4328436	274	X
G-1306	33.92189209	275	X
G-1314	32.63965621	276	X
G-1322	34.8483408	277	X
G-1328	26.53164	278	X
G-1344	33.95406221	279	X
G-1345	33.97362094	280	X
G-1356	42.46755902	281	X
G-1360	40.06581182	282	X
G-1374	36.46120999	283	X
G-1378	28.3522229	284	X
G-1379	42.24062174	285	X
G-1380	33.62383131	286	X
G-1381	40.16576664	287	X
G-1382	35.7514706	288	X
G-1404	24.57334825	289	X
G-1413	35.88580032	290	X
G-1415	39.19956753	291	X
G-1424	41.3376677	292	X
G-1425	33.67177265	293	X
G-1428	34.47340329	294	X
G-1429	35.78201566	295	X
G-1437	33.60572647	296	X
G-1439	38.02951697	297	X
G-1440	36.09324062	298	X
G-1448	38.38454744	299	X
G-1453	35.38250386	300	X
G-1461	35.5696347	301	X
G-1495	38.14669108	302	X
G-1497	29.14329639	303	X
G-1572	34.19853003	304	X
G-1574	35.12781086	305	X
G-1603	46.62190488	306	X
G-1606	36.03349634	307	X
G-1608	44.80016008	308	X
G-1612	35.29877314	309	X
G-1638	28.8179034	310	X
G-1639	30.60449552	311	X
G-1645	32.64244317	312	X
G-1662	29.0731804	313	X
G-1663	26.53255898	314	X
G-1670	32.11471652	315	X
G-1682	32.65494662	316	X
G-1703	38.91383585	317	X
G-1707	38.25492045	318	X
G-1710	33.44080605	319	X
G-1716	36.79644756	320	X
G-1719	34.45190984	321	X
G-1721	34.83440952	322	X
G-1722	35.62973197	323	X
G-1723	30.61120034	324	X
G-1727	36.85659481	325	X
G-1736	37.07595295	326	X
G-1737	40.61565882	327	X
G-1741	40.85125199	328	X
G-1744	34.09483175	329	X
G-1747	38.3807029	330	X
G-1752	41.83252608	331	X
G-1754	33.1289534	332	X
G-1756	38.05085201	333	X
G-1760	35.61413392	334	G-4213 X G-0021
G-1765	32.16032407	335	G-4213 X G-0021
G-1777	39.23578633	336	G-4213 X G-0021
G-1779	35.49375821	337	G-4213 X G-0021
G-1785	30.42258884	338	G-4213 X G-0021
G-1786	30.86074021	339	G-4213 X G-0021
G-1791	37.78111519	340	G-4213 X G-0021
G-1801	31.61313742	341	X
G-1803	31.87160514	342	X
G-1812	35.8311815	343	X
G-1821	37.35675884	344	X
G-1825	35.34329561	345	X
G-1827	38.92160882	346	X
G-1850	30.06625485	347	X
G-1855	33.12456227	348	X
G-1857	34.85824	349	X
G-1858	39.05118008	350	X
G-1862	28.25334451	351	X
G-1871	38.89165907	352	X
G-1872	33.93410908	353	X
G-1881	17.06009818	354	X
G-1885	26.0447122	355	X
G-1894	35.45800469	356	X
G-1906	31.91065027	357	X
G-1918	24.80991897	358	X
G-1922	31.15920341	359	X
G-1970	38.87140344	360	X
G-1972	38.41631581	361	X
G-1978	36.37361685	362	G-0021 X G-4211
G-1979	30.46163083	363	G-0021 X G-4211
G-1981	31.82743817	364	G-0021 X G-4211
G-1982	34.5031614	365	G-0021 X G-4211
G-1984	33.7878864	366	G-0021 X G-4211
G-1986	33.14018637	367	G-0021 X G-4211
G-1987	30.75776039	368	G-0021 X G-4211
G-1989	26.05185748	369	G-0021 X G-4211
G-1990	37.68267977	370	X
G-1992	39.43160001	371	X
G-1995	35.72178099	372	X
G-1998	31.45555825	373	X
G-2003	33.76532082	374	G-0019 X G-4226
G-2004	30.00012802	375	G-0019 X G-4226
G-2005	25.28040384	376	G-0019 X G-4226
G-2006	33.56845095	377	G-0019 X G-4226
G-2007	36.99851043	378	X
G-2008	30.48309954	379	X
G-2009	35.28060185	380	G-4212 X G-4226
G-2010	38.97544571	381	G-4212 X G-4226
G-2011	42.84578047	382	G-4221 X G-4226
G-2035	21.46428071	383	X
G-2036	38.65217835	384	X
G-2037	39.32607689	385	X
G-2038	31.96928352	386	X
G-2039	38.8647115	387	X
G-2040	37.34078408	388	X
G-2041	36.25731709	389	X
G-2042	34.68943423	390	X
G-2043	43.09570647	391	X
G-2044	40.77833447	392	X
G-2045	33.53665036	393	X
G-2058	27.4523431	394	X
G-2067	30.88674443	395	X
G-2071	31.83879755	396	X
G-2075	28.85917178	397	X
G-2077	27.38930638	398	X
G-2079	26.84368507	399	X
G-2082	34.75498417	400	X
G-2089	35.96412485	401	X
G-2096	34.61268895	402	X
G-2097	35.55441019	403	X
G-2100	36.3782815	404	X
G-2129	34.2907297	405	X
G-2157	30.77303032	406	X
G-2167	33.72241717	407	X
G-2168	31.57636689	408	X
G-2174	28.64333082	409	X
G-2237	39.84939119	410	X
G-2257	33.35480209	411	X
G-2265	35.27881536	412	X
G-2270	41.73318796	413	X
G-2272	36.34746302	414	X
G-2278	38.19369846	415	X
G-2288	36.92259929	416	X
G-2297	36.33442785	417	X
G-2307	36.2791641	418	X
G-2309	41.78328578	419	X
G-2311	32.66262072	420	X
G-2329	31.53785633	421	X
G-2355	44.08582558	422	X
G-2359	33.0759244	423	X
G-2369	43.68159839	424	X
G-2370	39.65601617	425	X
G-2375	35.37725694	426	X
G-2420	31.44503124	427	X
G-2434	32.91103422	428	X
G-2437	40.1875722	429	X
G-2444	33.87324207	430	X
G-2448	30.72436503	431	X
G-2453	29.8481104	432	X
G-2456	30.63442038	433	X
G-2475	32.17073438	434	X
G-2488	30.87330684	435	X
G-2489	31.45734245	436	X
G-2501	31.79211159	437	X
G-2512	32.54818265	438	X
G-2517	30.12523403	439	X
G-2519	32.44803514	440	X
G-2537	32.15505943	441	X
G-2559	34.17588922	442	X
G-2590	32.13833898	443	X
G-2600	27.68440583	444	X
G-2631	35.44330311	445	X
G-2632	35.60927153	446	X
G-2640	40.60523698	447	X
G-2644	45.14085851	448	X
G-2645	37.60166461	449	X
G-2647	43.2509947	450	X
G-2651	33.25726161	451	X
G-2653	40.47898638	452	X
G-2654	33.23120666	453	X
G-2655	39.17553994	454	X
G-2662	33.77637742	455	X
G-2666	33.15909344	456	X
G-2683	34.83680156	457	X
G-2685	31.86279228	458	X
G-2692	34.61664763	459	X
G-2693	40.45351098	460	X
G-2694	37.60274285	461	X
G-2698	37.47757049	462	X
G-2702	39.04861352	463	G-0030 X G-0026
G-2719	39.30695648	464	G-0030 X G-0026
G-2723	38.20403034	465	G-0030 X G-0026
G-2727	34.82511804	466	X
G-2731	37.81058557	467	X
G-2745	35.88230746	468	X
G-2746	29.10502638	469	X
G-2752	34.86267937	470	X
G-2753	26.48047921	471	X
G-2757	35.24880172	472	X
G-2761	35.96497782	473	X
G-2769	30.67017951	474	X
G-2779	37.38928365	475	X
G-2783	36.5455053	476	X
G-2797	36.99488965	477	X
G-2801	38.01128301	478	X
G-2817	38.53084936	479	X
G-2820	33.60735142	480	X
G-2829	36.08327831	481	X
G-2840	34.28641673	482	X
G-2866	43.79684129	483	X
G-2868	29.39230473	484	X
G-2879	30.17039119	485	X
G-2883	41.84717548	486	X
G-2886	29.54102127	487	G-4213 X G-0021
G-2888	38.6232239	488	X
G-2889	34.35542423	489	X
G-2897	27.51826027	490	X
G-2899	37.66352683	491	X
G-2902	33.0709356	492	G-0021 X G-4211
G-2903	37.93212078	493	G-0021 X G-4211
G-2904	32.91822763	494	G-0021 X G-4211
G-2906	36.83629178	495	X
G-2912	35.95678648	496	G-0019 X G-4226
G-2915	23.78214281	497	X
G-2916	48.74128439	498	X
G-2917	38.80619189	499	X
G-2918	37.8897453	500	X
G-2919	41.02060416	501	X
G-2920	43.02097347	502	X
G-2921	37.51241441	503	X
G-2922	33.91348917	504	X
G-2923	44.96088813	505	X
G-2924	41.3133919	506	X
G-2925	30.5814731	507	X
G-2926	38.56036497	508	X
G-2927	37.99726782	509	X
G-2928	50.04265029	510	X
G-2929	43.74345729	511	X
G-2930	44.0372471	512	X
G-2931	38.08320704	513	X
G-2932	37.75723926	514	X
G-2933	43.42998128	515	X
G-2934	36.74386481	516	X
G-2935	44.44095758	517	X
G-2936	31.89153655	518	X
G-2937	51.83846217	519	X
G-2938	44.22920572	520	X
G-2939	42.48955324	521	X
G-2940	38.63431346	522	X
G-2941	39.32411828	523	X
G-2942	36.15148889	524	X
G-2943	41.3936398	525	X
G-2944	44.39199261	526	X
G-2945	46.89070917	527	X
G-2946	42.41850393	528	X
G-2947	34.78336893	529	X
G-2948	37.12889117	530	X
G-2949	29.80441363	531	X
G-2950	39.80467336	532	X
G-2951	25.15388291	533	X
G-2952	25.81453284	534	X
G-2953	27.80339582	535	X
G-2954	29.81357605	536	X
G-2955	33.02020673	537	X
G-2956	37.73468924	538	X
G-2957	27.21332197	539	X
G-2958	43.36280183	540	X
G-2959	25.0894151	541	X
G-2960	38.21570039	542	X
G-2961	33.86647127	543	X
G-2962	38.86069121	544	X
G-2963	35.09429157	545	X
G-2964	36.05615872	546	X
G-2965	39.56959491	547	X
G-2966	33.72177379	548	X
G-2967	41.8862931	549	X
G-2968	35.20863177	550	X
G-2969	41.04147718	551	X
G-2970	33.6024174	552	X
G-2971	38.49941842	553	X
G-2972	34.91912059	554	X
G-2973	30.76109089	555	X
G-2974	37.69564432	556	X
G-2975	38.33278641	557	X
G-2976	38.36447753	558	X
G-2977	35.33575873	559	X
G-2978	34.54282875	560	X
G-2979	34.37854525	561	X
G-2980	35.50008558	562	X
G-2981	36.90404818	563	X
G-2982	33.26707945	564	X
G-2983	40.29679415	565	X
G-2984	35.31183819	566	X
G-2985	32.67964943	567	X
G-2986	39.82102159	568	X
G-2987	35.12173488	569	X
G-2988	39.06136285	570	X
G-2989	38.14539413	571	X
G-2990	33.68583488	572	X
G-2991	33.8364765	573	X
G-2992	27.02654748	574	X
G-2993	36.82577697	575	X
G-2994	31.37476168	576	X
G-2995	32.97437972	577	X
G-2996	30.69694028	578	X
G-2997	36.99722223	579	X
G-2998	32.34986482	580	X
G-2999	32.82215908	581	X
G-3000	33.14449115	582	X
G-3006	35.44081612	583	X
G-3016	34.69354814	584	X
G-3038	40.36516704	585	G-4212 X G-0029
G-3047	30.39866341	586	G-4212 X G-0029
G-3069	32.48064685	587	X
G-3099	29.99757468	588	X
G-3153	42.58225229	589	X
G-3196	37.75351064	590	X
G-3206	42.42486168	591	X
G-3211	38.81087721	592	X
G-3229	39.97553656	593	X
G-3283	38.63646	594	X
G-3290	37.2436966	595	X
G-3295	39.26129167	596	X
G-3309	31.29954046	597	X
G-3319	33.1596159	598	X
G-3321	35.13731601	599	X
G-3357	30.49853751	600	X
G-3362	28.15978804	601	X
G-3369	31.92033257	602	X
G-3380	29.69911149	603	X
G-3397	28.59969348	604	X
G-3399	34.43071507	605	X
G-3407	40.36256	606	X
G-3415	24.21359332	607	X
G-3416	31.06042872	608	X
G-3417	37.8122344	609	X
G-3419	37.95533446	610	X
G-3420	43.92536841	611	X
G-3422	31.51174428	612	X
G-3436	32.0278025	613	X
G-3438	32.99324507	614	X
G-3446	38.55082832	615	X
G-3467	37.61517411	616	X
G-3468	37.94517973	617	X
G-3477	33.42402589	618	X
G-3484	36.58022536	619	X
G-3493	48.21127293	620	X
G-3495	38.60155383	621	X
G-3504	37.19342164	622	X
G-3505	39.3450884	623	X
G-3509	33.63276971	624	X
G-3513	31.63947553	625	X
G-3515	33.51294043	626	X
G-3542	39.81473408	627	X
G-3545	33.72424315	628	X
G-3550	39.31898532	629	X
G-3565	33.22305505	630	X
G-3570	35.83601496	631	X
G-3576	29.76601063	632	X
G-3582	28.42023935	633	X
G-3600	31.32223168	634	X
G-3605	22.14886176	635	X
G-3634	36.01946052	636	X
G-3642	33.59197365	637	X
G-3651	32.79142125	638	X
G-3660	34.49114477	639	X
G-3661	34.38874123	640	X
G-3667	34.76696488	641	X
G-3669	31.5889753	642	X
G-3678	33.12227984	643	X
G-3690	27.46607788	644	X
G-3691	24.67982713	645	X
G-3692	28.57893347	646	X
G-3698	30.79902818	647	X
G-3700	33.42209469	648	X
G-3773	27.96930567	649	X
G-3774	36.36653893	650	X
G-3775	31.92047269	651	X
G-3776	31.41566789	652	X
G-3777	35.76067836	653	X
G-3778	31.34538067	654	X
G-3779	34.99598023	655	X
G-3780	35.26192011	656	X
G-3781	33.96280412	657	X
G-3782	42.13660858	658	X
G-3783	34.77261316	659	X
G-3784	26.67047855	660	X
G-3785	37.15670221	661	X
G-3786	34.41886612	662	X
G-3787	36.49766206	663	X
G-3788	39.68827887	664	X
G-3789	34.13691237	665	X
G-3790	35.58380484	666	X
G-3791	37.03323542	667	X
G-3792	38.59340022	668	X
G-3794	40.85627173	669	X
G-3795	27.01004865	670	X
G-3796	29.41902513	671	X
G-3797	34.43580833	672	X
G-3798	33.07020243	673	X
G-3799	34.89019882	674	X
G-3800	31.09429919	675	X
G-3801	29.8588461	676	X
G-3802	38.57761349	677	X
G-3803	28.20511646	678	X
G-3804	35.37017792	679	X
G-3805	29.14864847	680	X
G-3806	29.13787627	681	X
G-4211	35.34935375	682	X
G-4212	37.61401056	683	X
G-4213	37.13349096	684	X
G-4214	32.17853956	685	X
G-4215	30.44480494	686	X
G-4216	33.15062807	687	X
G-4217	33.5792102	688	X
G-4218	35.83816095	689	X
G-4219	35.88219873	690	X
G-4220	36.77089072	691	X
G-4221	33.73298866	692	X
G-4222	36.55783475	693	X
G-4223	38.97404944	694	X
G-4224	39.36217907	695	X
G-4225	38.27527387	696	X
G-4226	26.80648314	697	X
G-4228	40.93741268	698	X
G-4229	39.13507712	699	X
G-4230	35.22721033	700	X
G-4231	39.64941593	701	X
G-4232	39.85890424	702	X
